# Supplementary material for: Crystal structure of hexa­kis­(dimethyl sulfoxide-κO)cobalt(II) bis­[tri­chlorido­(quinoline-κN)cobaltate(II)]
Source: Acta Crystallogr E Crystallogr Commun. 2018 Feb 7;74(Pt 3):309–12. doi: 10.1107/S2056989018001652 (PMC5947792; doi:10.1107/S2056989018001652)
Supplement: Supplementary file 1 [file e-74-00309-sup1.cif]

##############################################################################
#                                                                            #
# This CIF contains the data in a paper accepted for publication in          #
# Acta Crystallographica Section E. It conforms to the requirements of       #
# Notes for Authors for Acta Crystallographica Section E, and has been       #
# peer reviewed under the auspices of the IUCr Commission on Journals.       #
#                                                                            #
# Full details of the Crystallographic Information File format               #
# are given in the paper "The Crystallographic Information File (CIF):       #
# a New Standard Archive File for Crystallography" by S. R. Hall, F. H.      #
# Allen and I. D. Brown [Acta Cryst. (1991), A47, 655-685].                  #
#                                                                            #
# The current version of the core CIF dictionary is obtainable from          #
# ftp://ftp.iucr.org/pub/cif_core.dic.                                       #
#                                                                            #
# Software is freely available for graphical display of the structure(s)     #
# in this CIF. For information consult the CIF software page                 #
# http://www.iucr.org/resources/cif/software.                                #
#                                                                            #
# This file may be used for bona fide research purposes within the           #
# scientific community so long as proper attribution is given to the journal # 
# article from which it was obtained.                                        #
#                                                                            #
##############################################################################
data_I
_database_code_depnum_ccdc_archive 'CCDC 1820336'
_audit_creation_method     'SHELXL-2014/7'
_journal_date_recd_electronic     2018-01-18
_journal_date_accepted     2018-01-28
_journal_name_full     'Acta Crystallographica, Section E'
_journal_year     2018
_journal_volume     74
_journal_issue      3
_journal_page_first     309
_journal_page_last     312
_journal_paper_category     GM
_journal_paper_doi     10.1107/S2056989018001652
_journal_coeditor_code     LH5868
_publ_contact_author_name     'Rita K. Upmacis'
_publ_contact_author_address
;
Department of Chemistry and Physical Sciences,
Pace University, New York, NY 10038, USA
;
_publ_contact_author_email     rupmacis@pace.edu
_publ_contact_author_fax     ?
_publ_contact_author_phone     '212 346 1621'
_publ_section_title
;
Crystal structure of hexakis(dimethyl sulfoxide-\k<i>O</i>)cobalt(II)
bis[trichlorido(quinoline-\k<i>N</i>)cobaltate(II)]
;
_publ_section_title_footnote     .
loop_
    _publ_author_name
    _publ_author_footnote
    _publ_author_address
    'Brescia, Tyler K.' .
;
Department of Chemistry and Physical Sciences, Pace
University, New York, NY 10038, USA
;
    'Mulosmani, Kaltrina' .
;
Department of Chemistry and Physical Sciences, Pace
University, New York, NY 10038, USA
;
    'Gulati, Shivani' .
;
Department of Chemistry,
Columbia University,
New York, NY 10027
USA
;
    'Athanasopoulos, Demosthenes' .
;
Department of Chemistry and Physical Sciences, Pace
University, New York, NY 10038, USA
;
    'Upmacis, Rita K.' .
;
Department of Chemistry and Physical Sciences, Pace
University, New York, NY 10038, USA
;
_publ_section_synopsis
;
Anhydrous cobalt(II) chloride reacts with quinoline (C~9~H~7~N) in dimethyl
sulfoxide (Me~2~SO) to form the novel complex salt
[Co^II^(Me~2~SO)~6~][Co^II^Cl~3~quinoline]~2~. The compound comprises an
octahedral homoleptic Me~2~SO-solvated cobalt(II) cation and a tetrahedral
cobaltate(II) anion attached to three chloro ligands and one quinoline moiety.
;
_chemical_name_systematic
;\
Hexakis(dimethyl sulfoxide-\k<i>O</i>)cobalt(II)
bis[trichlorido(quinoline-\k<i>N</i>)cobaltate(II)]
;
_chemical_name_common     ?
_chemical_formula_moiety     'C12 H36 Co O6 S6 2+, 2(C9 H7 Cl3 Co N -)'
_chemical_formula_sum     'C30 H50 Cl6 Co3 N2 O6 S6'
_chemical_formula_iupac     '[Co (C2 H6 O1 S1)6] [Co Cl3 (C9 H7 N)]2'
_chemical_formula_weight     1116.57
_chemical_melting_point     ?
_shelx_space_group_comment
;
The symmetry employed for this shelxl refinement is uniquely defined
by the following loop, which should always be used as a source of
symmetry information in preference to the above space-group names.
They are only intended as comments.
;
_space_group_crystal_system     triclinic
_space_group_name_H-M_alt     'P -1'
_space_group_name_Hall     '-P 1'
loop_
    _space_group_symop_operation_xyz
    'x, y, z'
    '-x, -y, -z'
_cell_length_a     8.3182(13)
_cell_length_b     9.6130(15)
_cell_length_c     15.595(2)
_cell_angle_alpha     81.767(2)
_cell_angle_beta     82.776(2)
_cell_angle_gamma     87.183(2)
_cell_volume     1223.7(3)
_cell_formula_units_Z     1
_cell_measurement_reflns_used     7471
_cell_measurement_theta_min     2.36
_cell_measurement_theta_max     30.10
_cell_measurement_temperature     230(2)
_exptl_crystal_description     Block
_exptl_crystal_colour     Blue
_exptl_crystal_size_max     0.390
_exptl_crystal_size_mid     0.120
_exptl_crystal_size_min     0.050
_exptl_crystal_density_diffrn     1.515
_exptl_crystal_density_meas     ?
_exptl_crystal_density_method     ?
_exptl_crystal_F_000     571
_exptl_absorpt_coefficient_mu     1.626
_exptl_absorpt_correction_type     multi-scan
_exptl_absorpt_process_details
;
(SADABS; Bruker, 2008)
;
_shelx_estimated_absorpt_T_min     0.570
_shelx_estimated_absorpt_T_max     0.923
_exptl_absorpt_correction_T_min     0.6256
_exptl_absorpt_correction_T_max     0.7461
_diffrn_ambient_temperature     230(2)
_diffrn_radiation_type     MoK\a
_diffrn_radiation_wavelength     0.71073
_diffrn_measurement_device_type     'Bruker APEXII CCD'
_diffrn_measurement_method     '\f and \w scans'
_diffrn_detector_area_resol_mean     ?
_diffrn_reflns_number     19375
_diffrn_reflns_av_R_equivalents     0.0353
_diffrn_reflns_theta_min     1.329
_diffrn_reflns_theta_max     30.533
_diffrn_reflns_theta_full     25.000
_diffrn_measured_fraction_theta_max     0.994
_diffrn_measured_fraction_theta_full     1.000
_diffrn_reflns_limit_h_min     -11
_diffrn_reflns_limit_h_max     11
_diffrn_reflns_limit_k_min     -13
_diffrn_reflns_limit_k_max     13
_diffrn_reflns_limit_l_min     -22
_diffrn_reflns_limit_l_max     22
_refine_special_details     ?
_reflns_number_total     7447
_reflns_number_gt     4839
_reflns_threshold_expression     'I > 2\s(I)'
_refine_ls_structure_factor_coef     Fsqd
_refine_ls_matrix_type     full
_refine_ls_R_factor_all     0.0824
_refine_ls_R_factor_gt     0.0445
_refine_ls_wR_factor_gt     0.1008
_refine_ls_wR_factor_ref     0.1161
_refine_ls_goodness_of_fit_ref     1.024
_refine_ls_restrained_S_all     1.024
_refine_ls_number_reflns     7447
_refine_ls_number_parameters     247
_refine_ls_number_restraints     0
_refine_ls_hydrogen_treatment     constr
_refine_ls_weighting_scheme     calc
_refine_ls_weighting_details
              'w=1/[\s^2^(Fo^2^)+(0.0457P)^2^+0.7087P] where P=(Fo^2^+2Fc^2^)/3'
_atom_sites_solution_hydrogens     geom
_atom_sites_solution_primary     ?
_atom_sites_solution_secondary     ?
_refine_ls_shift/su_max     0.000
_refine_ls_shift/su_mean     0.000
_refine_diff_density_max     0.768
_refine_diff_density_min     -0.465
_refine_ls_extinction_method     none
_refine_ls_extinction_coef     .
loop_
    _atom_type_symbol
    _atom_type_description
    _atom_type_scat_dispersion_real
    _atom_type_scat_dispersion_imag
    _atom_type_scat_source
    'C' 'C' 0.0033 0.0016
                         'International Tables Vol C Tables 4.2.6.8 and 6.1.1.4'
    'H' 'H' 0.0000 0.0000
                         'International Tables Vol C Tables 4.2.6.8 and 6.1.1.4'
    'N' 'N' 0.0061 0.0033
                         'International Tables Vol C Tables 4.2.6.8 and 6.1.1.4'
    'O' 'O' 0.0106 0.0060
                         'International Tables Vol C Tables 4.2.6.8 and 6.1.1.4'
    'S' 'S' 0.1246 0.1234
                         'International Tables Vol C Tables 4.2.6.8 and 6.1.1.4'
    'Cl' 'Cl' 0.1484 0.1585
                         'International Tables Vol C Tables 4.2.6.8 and 6.1.1.4'
    'Co' 'Co' 0.3494 0.9721
                         'International Tables Vol C Tables 4.2.6.8 and 6.1.1.4'
_computing_data_collection
;
APEX2 (Bruker, 2008)
;
_computing_cell_refinement
;
SAINT (Bruker, 2008)
;
_computing_data_reduction
;
SAINT (Bruker, 2008)
;
_computing_structure_solution
;
SHELXS97 (Sheldrick 2008)
;
_computing_structure_refinement
;
SHELXL2014 (Sheldrick, 2015)
;
_computing_molecular_graphics
;
SHELXTL (Sheldrick, 2008)
;
_computing_publication_material
;
SHELXTL (Sheldrick, 2008)
;
loop_
    _atom_site_type_symbol
    _atom_site_label
    _atom_site_fract_x
    _atom_site_fract_y
    _atom_site_fract_z
    _atom_site_U_iso_or_equiv
    _atom_site_adp_type
    _atom_site_calc_flag
    _atom_site_occupancy
    _atom_site_disorder_assembly
    _atom_site_disorder_group
    Co Co1 0.56334(6) 0.57989(4) 0.70199(3) 0.04816(13) Uani d 1 . .
    Co Co2 0.0000 0.0000 1.0000 0.02575(11) Uani d 1 . .
    Cl Cl1 0.56412(18) 0.34385(10) 0.71205(7) 0.0874(4) Uani d 1 . .
    Cl Cl2 0.81055(11) 0.65246(10) 0.64138(7) 0.0647(2) Uani d 1 . .
    Cl Cl3 0.48261(13) 0.64884(10) 0.83322(6) 0.0659(3) Uani d 1 . .
    N N 0.3997(3) 0.6584(3) 0.61758(17) 0.0502(6) Uani d 1 . .
    S S1 -0.13554(8) 0.28530(7) 0.90892(5) 0.04024(17) Uani d 1 . .
    S S2 -0.09070(8) -0.10708(7) 0.82809(5) 0.03584(16) Uani d 1 . .
    S S3 0.31946(7) 0.11911(7) 0.89997(4) 0.03205(15) Uani d 1 . .
    O O1 -0.0198(2) 0.22294(17) 0.97373(12) 0.0334(4) Uani d 1 . .
    O O2 -0.0073(2) 0.00114(19) 0.86695(12) 0.0366(4) Uani d 1 . .
    O O3 0.2483(2) 0.01632(18) 0.97778(12) 0.0340(4) Uani d 1 . .
    C C1 0.3345(5) 0.5732(4) 0.5722(3) 0.0657(10) Uani d 1 . .
    H H1A 0.3652 0.4773 0.5809 0.079 Uiso calc 1 . .
    C C2 0.2274(6) 0.6144(7) 0.5145(3) 0.0948(17) Uani d 1 . .
    H H2A 0.1791 0.5472 0.4885 0.114 Uiso calc 1 . .
    C C3 0.1909(5) 0.7490(7) 0.4948(3) 0.0865(15) Uani d 1 . .
    H H3A 0.1210 0.7776 0.4522 0.104 Uiso calc 1 . .
    C C4 0.2547(4) 0.8511(5) 0.5364(2) 0.0667(11) Uani d 1 . .
    C C5 0.2245(6) 1.0016(6) 0.5210(3) 0.0875(15) Uani d 1 . .
    H H5A 0.1511 1.0396 0.4821 0.105 Uiso calc 1 . .
    C C6 0.2971(4) 1.0822(5) 0.5601(2) 0.0621(10) Uani d 1 . .
    H H6A 0.2807 1.1796 0.5447 0.074 Uiso calc 1 . .
    C C7 0.3967(5) 1.0394(4) 0.6224(3) 0.0706(11) Uani d 1 . .
    H H7A 0.4403 1.1045 0.6519 0.085 Uiso calc 1 . .
    C C8 0.4309(4) 0.8990(4) 0.6405(2) 0.0610(9) Uani d 1 . .
    H H8A 0.5021 0.8674 0.6820 0.073 Uiso calc 1 . .
    C C9 0.3626(4) 0.8004(4) 0.5987(2) 0.0534(8) Uani d 1 . .
    C C11 -0.0084(5) 0.3546(4) 0.8131(2) 0.0638(10) Uani d 1 . .
    H H11A -0.0742 0.4082 0.7720 0.096 Uiso calc 1 . .
    H H11B 0.0482 0.2779 0.7866 0.096 Uiso calc 1 . .
    H H11C 0.0699 0.4154 0.8286 0.096 Uiso calc 1 . .
    C C12 -0.2066(4) 0.4461(3) 0.9459(3) 0.0588(9) Uani d 1 . .
    H H12A -0.2738 0.4975 0.9047 0.088 Uiso calc 1 . .
    H H12B -0.1149 0.5020 0.9504 0.088 Uiso calc 1 . .
    H H12C -0.2699 0.4266 1.0026 0.088 Uiso calc 1 . .
    C C21 0.0638(5) -0.2325(4) 0.8012(2) 0.0618(9) Uani d 1 . .
    H H21A 0.0252 -0.2929 0.7638 0.093 Uiso calc 1 . .
    H H21B 0.0920 -0.2890 0.8542 0.093 Uiso calc 1 . .
    H H21C 0.1587 -0.1844 0.7708 0.093 Uiso calc 1 . .
    C C22 -0.1126(5) -0.0229(4) 0.7210(2) 0.0601(9) Uani d 1 . .
    H H22A -0.1599 -0.0871 0.6892 0.090 Uiso calc 1 . .
    H H22B -0.0071 0.0041 0.6910 0.090 Uiso calc 1 . .
    H H22C -0.1828 0.0602 0.7242 0.090 Uiso calc 1 . .
    C C31 0.3992(4) 0.2550(3) 0.9467(2) 0.0536(8) Uani d 1 . .
    H H31A 0.4504 0.3230 0.9006 0.080 Uiso calc 1 . .
    H H31B 0.4788 0.2149 0.9844 0.080 Uiso calc 1 . .
    H H31C 0.3121 0.3012 0.9805 0.080 Uiso calc 1 . .
    C C32 0.5044(3) 0.0349(3) 0.8624(2) 0.0442(7) Uani d 1 . .
    H H32A 0.5610 0.0958 0.8142 0.066 Uiso calc 1 . .
    H H32B 0.4817 -0.0527 0.8429 0.066 Uiso calc 1 . .
    H H32C 0.5715 0.0156 0.9095 0.066 Uiso calc 1 . .
loop_
    _atom_site_aniso_label
    _atom_site_aniso_U_11
    _atom_site_aniso_U_22
    _atom_site_aniso_U_33
    _atom_site_aniso_U_12
    _atom_site_aniso_U_13
    _atom_site_aniso_U_23
    Co1 0.0638(3) 0.0365(2) 0.0456(3) -0.00097(19) -0.0139(2) -0.00423(18)
    Co2 0.0226(2) 0.0228(2) 0.0314(3) -0.00025(17) -0.00292(18) -0.00259(18)
    Cl1 0.1588(12) 0.0370(5) 0.0626(6) -0.0162(6) -0.0005(6) -0.0004(4)
    Cl2 0.0591(5) 0.0601(5) 0.0769(6) -0.0037(4) -0.0140(4) -0.0104(4)
    Cl3 0.0886(7) 0.0612(5) 0.0506(5) 0.0280(5) -0.0216(4) -0.0151(4)
    N 0.0579(16) 0.0548(17) 0.0405(14) -0.0099(13) -0.0111(12) -0.0073(12)
    S1 0.0376(4) 0.0294(3) 0.0545(4) 0.0028(3) -0.0158(3) -0.0006(3)
    S2 0.0322(3) 0.0401(4) 0.0366(4) -0.0029(3) -0.0049(3) -0.0090(3)
    S3 0.0250(3) 0.0296(3) 0.0396(4) -0.0002(2) -0.0032(3) 0.0012(3)
    O1 0.0318(9) 0.0231(8) 0.0447(11) 0.0014(7) -0.0088(8) 0.0001(7)
    O2 0.0448(11) 0.0338(10) 0.0317(10) -0.0067(8) -0.0041(8) -0.0049(8)
    O3 0.0232(8) 0.0339(10) 0.0420(10) -0.0012(7) -0.0027(7) 0.0039(8)
    C1 0.061(2) 0.066(2) 0.079(3) -0.0140(18) -0.024(2) -0.022(2)
    C2 0.082(3) 0.143(5) 0.074(3) -0.030(3) -0.008(2) -0.056(3)
    C3 0.069(3) 0.147(5) 0.050(2) -0.008(3) -0.023(2) -0.023(3)
    C4 0.051(2) 0.112(3) 0.0344(18) -0.003(2) -0.0007(15) -0.0031(19)
    C5 0.078(3) 0.110(4) 0.059(3) 0.031(3) -0.009(2) 0.030(3)
    C6 0.056(2) 0.083(3) 0.0409(19) -0.0063(19) -0.0049(16) 0.0146(18)
    C7 0.074(3) 0.057(2) 0.077(3) -0.0079(19) -0.005(2) 0.000(2)
    C8 0.062(2) 0.061(2) 0.059(2) -0.0091(17) -0.0185(17) 0.0077(17)
    C9 0.0495(18) 0.073(2) 0.0360(17) -0.0071(16) -0.0040(14) -0.0008(16)
    C11 0.078(2) 0.053(2) 0.054(2) 0.0094(18) -0.0079(18) 0.0151(16)
    C12 0.0554(19) 0.0396(17) 0.083(3) 0.0199(15) -0.0223(18) -0.0105(17)
    C21 0.074(2) 0.0475(19) 0.068(2) 0.0225(17) -0.0182(19) -0.0216(17)
    C22 0.082(3) 0.060(2) 0.0423(18) 0.0125(18) -0.0244(17) -0.0116(16)
    C31 0.065(2) 0.0356(16) 0.060(2) -0.0148(15) 0.0069(16) -0.0121(15)
    C32 0.0398(15) 0.0405(16) 0.0468(17) 0.0067(12) 0.0089(13) -0.0023(13)
_geom_special_details
;
 All esds (except the esd in the dihedral angle between two l.s. planes)
 are estimated using the full covariance matrix.  The cell esds are taken
 into account individually in the estimation of esds in distances, angles
 and torsion angles; correlations between esds in cell parameters are only
 used when they are defined by crystal symmetry.  An approximate (isotropic)
 treatment of cell esds is used for estimating esds involving l.s. planes.
;
loop_
    _geom_bond_atom_site_label_1
    _geom_bond_atom_site_label_2
    _geom_bond_site_symmetry_2
    _geom_bond_distance
    _geom_bond_publ_flag
    Co1 N . 2.054(3) ?
    Co1 Cl1 . 2.2517(10) ?
    Co1 Cl2 . 2.2521(11) ?
    Co1 Cl3 . 2.2534(10) ?
    Co2 O3 . 2.0606(17) ?
    Co2 O3 2_557 2.0607(17) ?
    Co2 O2 2_557 2.0818(18) ?
    Co2 O2 . 2.0819(18) ?
    Co2 O1 2_557 2.1258(17) ?
    Co2 O1 . 2.1258(17) ?
    N C1 . 1.331(4) ?
    N C9 . 1.383(4) ?
    S1 O1 . 1.5236(18) ?
    S1 C12 . 1.775(3) ?
    S1 C11 . 1.784(4) ?
    S2 O2 . 1.5127(19) ?
    S2 C21 . 1.772(3) ?
    S2 C22 . 1.776(3) ?
    S3 O3 . 1.5273(19) ?
    S3 C32 . 1.775(3) ?
    S3 C31 . 1.776(3) ?
    C1 C2 . 1.351(6) ?
    C1 H1A . 0.9400 ?
    C2 C3 . 1.316(7) ?
    C2 H2A . 0.9400 ?
    C3 C4 . 1.410(6) ?
    C3 H3A . 0.9400 ?
    C4 C9 . 1.424(5) ?
    C4 C5 . 1.446(6) ?
    C5 C6 . 1.269(6) ?
    C5 H5A . 0.9400 ?
    C6 C7 . 1.362(5) ?
    C6 H6A . 0.9400 ?
    C7 C8 . 1.362(5) ?
    C7 H7A . 0.9400 ?
    C8 C9 . 1.404(5) ?
    C8 H8A . 0.9400 ?
    C11 H11A . 0.9700 ?
    C11 H11B . 0.9700 ?
    C11 H11C . 0.9700 ?
    C12 H12A . 0.9700 ?
    C12 H12B . 0.9700 ?
    C12 H12C . 0.9700 ?
    C21 H21A . 0.9700 ?
    C21 H21B . 0.9700 ?
    C21 H21C . 0.9700 ?
    C22 H22A . 0.9700 ?
    C22 H22B . 0.9700 ?
    C22 H22C . 0.9700 ?
    C31 H31A . 0.9700 ?
    C31 H31B . 0.9700 ?
    C31 H31C . 0.9700 ?
    C32 H32A . 0.9700 ?
    C32 H32B . 0.9700 ?
    C32 H32C . 0.9700 ?
loop_
    _geom_angle_atom_site_label_1
    _geom_angle_atom_site_label_2
    _geom_angle_atom_site_label_3
    _geom_angle_site_symmetry_1
    _geom_angle_site_symmetry_3
    _geom_angle
    _geom_angle_publ_flag
    N Co1 Cl1 . . 107.09(9) ?
    N Co1 Cl2 . . 107.76(8) ?
    Cl1 Co1 Cl2 . . 108.21(5) ?
    N Co1 Cl3 . . 108.80(8) ?
    Cl1 Co1 Cl3 . . 110.46(4) ?
    Cl2 Co1 Cl3 . . 114.26(4) ?
    O3 Co2 O3 . 2_557 180.0 ?
    O3 Co2 O2 . 2_557 90.17(7) ?
    O3 Co2 O2 2_557 2_557 89.83(7) ?
    O3 Co2 O2 . . 89.83(7) ?
    O3 Co2 O2 2_557 . 90.17(7) ?
    O2 Co2 O2 2_557 . 180.00(10) ?
    O3 Co2 O1 . 2_557 91.82(7) ?
    O3 Co2 O1 2_557 2_557 88.19(7) ?
    O2 Co2 O1 2_557 2_557 86.29(7) ?
    O2 Co2 O1 . 2_557 93.71(7) ?
    O3 Co2 O1 . . 88.18(7) ?
    O3 Co2 O1 2_557 . 91.81(7) ?
    O2 Co2 O1 2_557 . 93.71(7) ?
    O2 Co2 O1 . . 86.29(7) ?
    O1 Co2 O1 2_557 . 180.000(19) ?
    C1 N C9 . . 116.5(3) ?
    C1 N Co1 . . 120.2(3) ?
    C9 N Co1 . . 123.0(2) ?
    O1 S1 C12 . . 103.99(14) ?
    O1 S1 C11 . . 105.22(15) ?
    C12 S1 C11 . . 98.78(18) ?
    O2 S2 C21 . . 105.12(15) ?
    O2 S2 C22 . . 103.28(15) ?
    C21 S2 C22 . . 98.54(18) ?
    O3 S3 C32 . . 103.92(12) ?
    O3 S3 C31 . . 104.93(13) ?
    C32 S3 C31 . . 98.99(16) ?
    S1 O1 Co2 . . 117.12(10) ?
    S2 O2 Co2 . . 124.52(11) ?
    S3 O3 Co2 . . 118.17(10) ?
    N C1 C2 . . 124.9(4) ?
    N C1 H1A . . 117.6 ?
    C2 C1 H1A . . 117.6 ?
    C3 C2 C1 . . 119.7(4) ?
    C3 C2 H2A . . 120.2 ?
    C1 C2 H2A . . 120.2 ?
    C2 C3 C4 . . 121.2(4) ?
    C2 C3 H3A . . 119.4 ?
    C4 C3 H3A . . 119.4 ?
    C3 C4 C9 . . 116.3(4) ?
    C3 C4 C5 . . 126.7(4) ?
    C9 C4 C5 . . 117.0(4) ?
    C6 C5 C4 . . 120.0(4) ?
    C6 C5 H5A . . 120.0 ?
    C4 C5 H5A . . 120.0 ?
    C5 C6 C7 . . 125.4(4) ?
    C5 C6 H6A . . 117.3 ?
    C7 C6 H6A . . 117.3 ?
    C6 C7 C8 . . 117.8(4) ?
    C6 C7 H7A . . 121.1 ?
    C8 C7 H7A . . 121.1 ?
    C7 C8 C9 . . 121.6(4) ?
    C7 C8 H8A . . 119.2 ?
    C9 C8 H8A . . 119.2 ?
    N C9 C8 . . 120.7(3) ?
    N C9 C4 . . 121.2(3) ?
    C8 C9 C4 . . 118.0(4) ?
    S1 C11 H11A . . 109.5 ?
    S1 C11 H11B . . 109.5 ?
    H11A C11 H11B . . 109.5 ?
    S1 C11 H11C . . 109.5 ?
    H11A C11 H11C . . 109.5 ?
    H11B C11 H11C . . 109.5 ?
    S1 C12 H12A . . 109.5 ?
    S1 C12 H12B . . 109.5 ?
    H12A C12 H12B . . 109.5 ?
    S1 C12 H12C . . 109.5 ?
    H12A C12 H12C . . 109.5 ?
    H12B C12 H12C . . 109.5 ?
    S2 C21 H21A . . 109.5 ?
    S2 C21 H21B . . 109.5 ?
    H21A C21 H21B . . 109.5 ?
    S2 C21 H21C . . 109.5 ?
    H21A C21 H21C . . 109.5 ?
    H21B C21 H21C . . 109.5 ?
    S2 C22 H22A . . 109.5 ?
    S2 C22 H22B . . 109.5 ?
    H22A C22 H22B . . 109.5 ?
    S2 C22 H22C . . 109.5 ?
    H22A C22 H22C . . 109.5 ?
    H22B C22 H22C . . 109.5 ?
    S3 C31 H31A . . 109.5 ?
    S3 C31 H31B . . 109.5 ?
    H31A C31 H31B . . 109.5 ?
    S3 C31 H31C . . 109.5 ?
    H31A C31 H31C . . 109.5 ?
    H31B C31 H31C . . 109.5 ?
    S3 C32 H32A . . 109.5 ?
    S3 C32 H32B . . 109.5 ?
    H32A C32 H32B . . 109.5 ?
    S3 C32 H32C . . 109.5 ?
    H32A C32 H32C . . 109.5 ?
    H32B C32 H32C . . 109.5 ?
loop_
    _geom_torsion_atom_site_label_1
    _geom_torsion_atom_site_label_2
    _geom_torsion_atom_site_label_3
    _geom_torsion_atom_site_label_4
    _geom_torsion_site_symmetry_1
    _geom_torsion_site_symmetry_2
    _geom_torsion_site_symmetry_3
    _geom_torsion_site_symmetry_4
    _geom_torsion
    _geom_torsion_publ_flag
    C12 S1 O1 Co2 . . . . 148.84(16) ?
    C11 S1 O1 Co2 . . . . -107.81(16) ?
    C21 S2 O2 Co2 . . . . -95.18(18) ?
    C22 S2 O2 Co2 . . . . 162.00(16) ?
    C32 S3 O3 Co2 . . . . -145.35(14) ?
    C31 S3 O3 Co2 . . . . 111.19(15) ?
    C9 N C1 C2 . . . . -4.9(6) ?
    Co1 N C1 C2 . . . . -179.3(4) ?
    N C1 C2 C3 . . . . 5.5(7) ?
    C1 C2 C3 C4 . . . . -3.5(8) ?
    C2 C3 C4 C9 . . . . 1.4(6) ?
    C2 C3 C4 C5 . . . . -180.0(4) ?
    C3 C4 C5 C6 . . . . -176.3(4) ?
    C9 C4 C5 C6 . . . . 2.3(6) ?
    C4 C5 C6 C7 . . . . -5.0(7) ?
    C5 C6 C7 C8 . . . . 4.8(6) ?
    C6 C7 C8 C9 . . . . -1.9(6) ?
    C1 N C9 C8 . . . . -177.3(3) ?
    Co1 N C9 C8 . . . . -3.1(4) ?
    C1 N C9 C4 . . . . 2.5(5) ?
    Co1 N C9 C4 . . . . 176.7(2) ?
    C7 C8 C9 N . . . . 179.6(3) ?
    C7 C8 C9 C4 . . . . -0.3(5) ?
    C3 C4 C9 N . . . . -0.9(5) ?
    C5 C4 C9 N . . . . -179.7(3) ?
    C3 C4 C9 C8 . . . . 178.9(3) ?
    C5 C4 C9 C8 . . . . 0.2(5) ?
_shelx_hkl_file
;
  -1   0   0  372.06    8.50
   1   0   0  373.06    8.70
   1   0   0  380.36    8.60
  -2   0   0 2161.38   45.40
   2   0   0 2169.88   45.80
   2   0   0 2190.08   45.70
  -3   0   0  107.29    4.80
   3   0   0  109.59    5.20
   3   0   0  107.69    5.00
  -4   0   0  284.47    9.10
   4   0   0  274.77    9.70
   4   0   0  282.67    9.50
  -5   0   0  195.78    7.90
   5   0   0  188.48    8.40
   5   0   0  175.38    8.40
  -6   0   0   50.09    5.20
   6   0   0   51.59    5.50
   6   0   0   39.20    5.60
  -7   0   0  172.68    9.10
   7   0   0  140.99    9.10
   7   0   0  154.48    9.40
  -8   0   0    2.00    3.70
   8   0   0    2.70    3.40
   8   0   0    2.00    4.10
  -9   0   0  175.18   13.80
  -9   0   0  168.48   10.70
   9   0   0  143.29   11.80
 -10   0   0   51.39    8.70
  10   0   0   47.20    8.50
 -11   0   0    6.20    7.40
  11   0   0    0.10    6.10
  11  -1   0   -1.80    6.00
 -11   1   0   -3.80    5.90
  10  -1   0   22.30    7.20
 -10   1   0   19.40    6.80
 -10   1   0   26.30    6.40
   9  -1   0   55.79    9.20
  -9   1   0   52.79    8.00
   8  -1   0   22.50    5.00
   8  -1   0   19.30    4.80
  -8   1   0   18.40    5.00
   7  -1   0   33.10    5.70
   7  -1   0   31.40    5.90
  -7   1   0   36.20    5.30
   6  -1   0   49.20    5.70
   6  -1   0   48.10    5.70
  -6   1   0   50.49    5.50
   5  -1   0  102.69    6.30
   5  -1   0  109.99    6.50
  -5   1   0   99.89    6.20
   4  -1   0  375.46   11.60
   4  -1   0  383.36   11.80
  -4   1   0  366.76   11.40
   3  -1   0 1115.49   25.30
   3  -1   0 1089.39   25.10
  -3   1   0 1059.69   25.00
   2  -1   0  224.08    6.90
   2  -1   0  225.08    6.80
  -2   1   0  215.58    6.90
   1  -1   0 3056.19   61.29
   1  -1   0 2990.40   60.89
  -1   1   0 2914.21   61.29
   0  -1   0  290.77    6.90
   0   1   0  294.17    6.80
   0   1   0  306.47    6.80
   1   1   0 4411.76   88.29
   1   1   0 4341.17   88.39
   1   1   0 4300.27   88.09
   1   1   0 4375.76   88.59
   2   1   0   46.40    3.20
   2   1   0   50.99    3.30
   2   1   0   47.30    2.70
  -3  -1   0 3257.87   68.19
   3   1   0 3322.97   68.99
   3   1   0 3253.27   68.99
  -4  -1   0   60.29    4.00
   4   1   0   54.49    4.60
   4   1   0   58.19    4.90
  -5  -1   0  117.29    5.90
   5   1   0  120.69    6.80
   5   1   0  115.99    6.80
  -6  -1   0   92.79    6.00
   6   1   0   91.79    6.80
   6   1   0   80.49    6.80
  -7  -1   0   11.00    3.40
   7   1   0   11.50    3.90
   7   1   0   11.00    3.70
  -8  -1   0  267.17   11.80
   8   1   0  249.38   13.10
   8   1   0  246.18   12.90
  -9  -1   0  296.67   13.90
  -9  -1   0  345.97   17.50
   9   1   0  294.77   15.80
 -10  -1   0   59.39   12.10
  10   1   0   55.19   10.50
 -11  -1   0   24.00    8.70
  11   1   0    5.40    6.90
  11  -2   0   34.00    8.70
 -11   2   0   13.30    6.70
  10  -2   0   44.70    8.30
 -10   2   0   53.49   10.80
 -10   2   0   33.30    6.80
   9  -2   0   38.20    7.00
  -9   2   0   25.10    5.70
   8  -2   0   27.50    5.70
   8  -2   0   21.00    4.90
  -8   2   0   35.10    6.70
   7  -2   0    5.90    3.10
   7  -2   0    4.00    3.40
  -7   2   0    2.70    3.30
   6  -2   0  110.19    7.40
   6  -2   0  116.09    7.60
  -6   2   0  129.09    7.70
   5  -2   0    4.80    2.30
   5  -2   0    0.60    2.30
  -5   2   0   -0.50    2.40
   4  -2   0 3138.29   67.39
   4  -2   0 3158.38   66.99
  -4   2   0 3061.59   67.19
   3  -2   0  481.05   12.90
   3  -2   0  475.85   13.40
  -3   2   0  494.85   13.50
   2  -2   0   46.30    3.10
   2  -2   0   46.00    3.50
  -2   2   0   43.40    3.50
   1  -2   0  598.74   14.40
  -1   2   0  607.34   14.50
  -1   2   0  616.44   13.60
   0  -2   0  561.24   13.50
   0   2   0  576.84   13.30
   0   2   0  588.94   13.30
  -1  -2   0  970.80   20.90
   1   2   0  977.40   21.40
   1   2   0  984.80   21.10
   1   2   0  957.70   21.80
   2   2   0   89.39    4.00
   2   2   0   82.79    4.40
   2   2   0   88.49    4.10
   2   2   0   87.29    3.80
   3   2   0  120.29    4.90
   3   2   0  124.79    5.70
   3   2   0  116.89    5.10
   3   2   0  115.09    5.60
  -4  -2   0   46.90    3.70
   4   2   0   46.40    4.40
   4   2   0   35.90    4.60
   4   2   0   52.29    3.90
  -5  -2   0  291.37    9.70
   5   2   0  286.07   10.80
   5   2   0  303.77   11.10
  -6  -2   0   42.80    4.80
   6   2   0   35.30    5.60
   6   2   0   31.40    5.60
  -7  -2   0   68.19    6.20
   7   2   0   53.59    7.30
   7   2   0   66.09    7.30
  -8  -2   0   63.79    7.00
  -8  -2   0   90.39   10.50
   8   2   0   83.29    9.10
  -9  -2   0  129.59   12.50
   9   2   0  115.49   11.70
 -10  -2   0    0.60    6.30
  10   2   0    6.80    5.80
 -11  -2   0   12.90    8.50
  11   2   0    0.30    6.20
  11  -3   0   -2.70    6.20
 -11   3   0    0.70    5.10
 -11   3   0   10.20    6.20
  10  -3   0   48.00    8.70
 -10   3   0   49.20    9.60
 -10   3   0   39.60    7.60
   9  -3   0   17.70    6.30
  -9   3   0    7.60    4.60
  -9   3   0   11.30    5.30
   8  -3   0  136.29   10.70
   8  -3   0  152.58   10.30
  -8   3   0  152.68   10.50
   7  -3   0  118.79    8.40
   7  -3   0  108.39    8.60
  -7   3   0  118.49    8.70
   6  -3   0    1.80    2.70
   6  -3   0   -0.70    2.70
  -6   3   0    2.20    3.10
   5  -3   0  472.95   14.60
   5  -3   0  472.65   15.20
  -5   3   0  474.65   15.30
   4  -3   0  698.23   19.10
   4  -3   0  684.43   18.10
  -4   3   0  693.13   19.10
   3  -3   0   58.69    4.10
   3  -3   0   64.69    4.90
  -3   3   0   65.49    4.80
   2  -3   0 1978.60   43.70
   2  -3   0 2043.60   42.30
  -2   3   0 1987.90   44.00
   1  -3   0 1319.47   30.50
  -1   3   0 1427.06   30.80
  -1   3   0 1400.06   29.90
   0  -3   0 5874.31  120.09
   0   3   0 5945.40  119.69
   0   3   0 5757.22  119.59
  -1  -3   0 1162.78   25.10
  -1  -3   0 1163.48   26.80
   1   3   0 1238.58   26.10
   1   3   0 1162.58   26.40
  -2  -3   0  385.06   10.30
   2   3   0  385.76   11.40
   2   3   0  377.76   10.20
   2   3   0  388.36   10.80
   3   3   0 2309.17   49.90
   3   3   0 2373.86   49.80
   3   3   0 2296.37   51.09
   3   3   0 2326.57   50.29
   4   3   0  281.87    9.30
   4   3   0  281.67   10.50
   4   3   0  279.27    9.20
   4   3   0  283.77   10.20
  -5  -3   0  405.76   12.30
   5   3   0  431.86   12.40
   5   3   0  406.16   14.00
   5   3   0  399.76   13.80
  -6  -3   0  447.46   14.20
   6   3   0  496.95   16.60
   6   3   0  515.45   14.40
   6   3   0  487.65   16.50
  -7  -3   0   34.60    6.20
  -7  -3   0   29.10    5.50
   7   3   0   54.99    7.60
  -8  -3   0  173.68   12.50
   8   3   0  185.98   12.00
  -9  -3   0   28.60    6.90
   9   3   0   23.00    6.50
 -10  -3   0    6.10    7.20
  10   3   0   -1.30    5.80
 -11  -3   0    5.80    8.30
  11   3   0    6.20    7.60
  11  -4   0   -4.70    6.30
 -11   4   0    6.20    5.70
 -11   4   0    7.70    6.20
  10  -4   0    4.00    6.50
 -10   4   0   14.80    6.10
 -10   4   0   14.80    6.10
   9  -4   0   13.80    6.40
  -9   4   0    8.30    5.30
  -9   4   0    7.90    5.20
   8  -4   0  177.08   11.00
   8  -4   0  189.08   12.20
  -8   4   0  173.28   11.70
   7  -4   0   69.59    7.40
   7  -4   0   75.59    8.50
  -7   4   0   73.19    8.00
   6  -4   0  464.05   15.30
   6  -4   0  438.26   16.00
  -6   4   0  447.16   16.30
   5  -4   0  118.99    7.10
   5  -4   0  121.69    8.20
  -5   4   0  110.09    7.80
   4  -4   0 1084.59   27.70
   4  -4   0 1104.49   26.20
  -4   4   0 1078.09   27.90
   3  -4   0  119.39    6.70
   3  -4   0  124.89    5.40
  -3   4   0  126.69    6.90
   2  -4   0  559.04   12.90
   2  -4   0  521.45   15.00
  -2   4   0  551.84   13.60
  -2   4   0  529.35   15.10
   1  -4   0 3621.34   76.09
  -1   4   0 3539.35   74.99
  -1   4   0 3646.94   76.09
   0  -4   0  255.97    8.90
   0   4   0  277.37    8.80
   0   4   0  264.07    8.50
  -1  -4   0 1588.84   35.70
   1   4   0 1528.55   35.00
   1   4   0 1606.94   34.80
  -2  -4   0  128.69    5.40
   2   4   0  131.59    6.40
   2   4   0  133.39    6.70
   2   4   0  142.39    5.90
  -3  -4   0 2007.40   44.40
   3   4   0 2021.20   44.10
   3   4   0 2000.80   44.60
   3   4   0 2055.59   46.00
  -4  -4   0  155.88    7.90
   4   4   0  175.18    7.40
   4   4   0  166.88    8.70
   4   4   0  171.78    7.90
  -5  -4   0  722.83   20.70
   5   4   0  722.73   21.30
   5   4   0  711.53   18.90
   5   4   0  718.13   19.30
  -6  -4   0   13.20    4.40
  -6  -4   0   15.40    3.30
   6   4   0   14.60    3.80
   6   4   0   10.90    4.20
  -7  -4   0   79.29    9.70
   7   4   0   92.49    8.10
   7   4   0   90.19    9.90
  -8  -4   0  595.94   22.00
   8   4   0  554.84   21.80
  -9  -4   0    4.90    5.90
   9   4   0    5.70    6.10
 -10  -4   0   12.40    7.70
  10   4   0   -0.80    6.80
 -11  -4   0    4.70    8.30
  11   4   0   -6.00    8.10
  10  -5   0    5.50    6.50
 -10   5   0   12.00    5.80
 -10   5   0   -0.80    5.40
   9  -5   0   41.90    8.50
  -9   5   0   47.20    8.20
  -9   5   0   26.80    6.30
   8  -5   0   56.29    9.80
  -8   5   0   57.99    9.50
   7  -5   0    6.50    4.20
   7  -5   0   -2.20    2.80
  -7   5   0   -0.30    4.00
   6  -5   0   17.60    4.60
   6  -5   0   26.30    5.10
  -6   5   0   18.90    5.00
   5  -5   0 1730.73   39.50
   5  -5   0 1652.23   41.60
  -5   5   0 1705.43   42.10
   4  -5   0  172.08    7.20
   4  -5   0  174.78    9.10
  -4   5   0  168.28    9.20
   3  -5   0  809.52   19.20
   3  -5   0  793.42   21.70
  -3   5   0  818.62   22.20
   2  -5   0   47.40    5.00
  -2   5   0   40.40    5.10
  -2   5   0   29.70    4.10
   1  -5   0   21.50    3.40
  -1   5   0   24.10    4.20
  -1   5   0   21.00    3.80
   0  -5   0  273.67    9.90
   0   5   0  267.97    9.40
   0   5   0  285.87    9.80
  -1  -5   0    7.20    2.80
   1   5   0    8.00    2.50
   1   5   0    7.90    2.80
  -2  -5   0 2911.01   64.89
  -2  -5   0 2920.91   61.89
   2   5   0 2974.50   63.99
   2   5   0 3028.40   63.39
  -3  -5   0   49.20    4.60
   3   5   0   59.79    4.90
   3   5   0   39.20    5.80
   3   5   0   51.89    6.20
  -4  -5   0 1836.62   42.40
   4   5   0 1847.12   42.50
   4   5   0 1830.32   44.10
   4   5   0 1877.61   41.90
  -5  -5   0   89.89    7.60
   5   5   0   97.79    8.20
   5   5   0  105.79    8.90
  -6  -5   0   76.39    8.60
   6   5   0   63.49    7.90
   6   5   0   71.29    9.00
  -7  -5   0  259.87   13.90
   7   5   0  239.68   12.00
   7   5   0  223.48   14.20
  -8  -5   0   31.20    6.90
   8   5   0   16.50    6.60
  -9  -5   0   -8.60    6.10
   9   5   0    1.40    6.50
 -10  -5   0    3.20    7.60
  10   5   0    3.80    7.40
 -11  -5   0   35.90   10.40
  11   5   0   37.20   10.40
  10  -6   0   15.00    8.20
 -10   6   0   15.20    7.20
   9  -6   0   21.10    7.60
  -9   6   0   28.10    7.40
   8  -6   0  226.38   15.20
  -8   6   0  270.37   15.60
   7  -6   0   37.50    7.10
  -7   6   0   37.70    7.10
   6  -6   0  207.68   12.20
   6  -6   0  183.78    9.30
  -6   6   0  220.78   12.10
   5  -6   0    6.70    2.50
   5  -6   0   10.70    4.30
  -5   6   0    9.20    4.10
   4  -6   0   39.30    3.90
   4  -6   0   30.90    6.10
  -4   6   0   27.00    5.10
   3  -6   0   41.70    5.90
  -3   6   0   42.80    6.00
  -3   6   0   32.70    4.50
   2  -6   0  336.87   12.60
  -2   6   0  344.67   12.80
  -2   6   0  361.06   11.40
   1  -6   0  123.19    7.50
  -1   6   0  109.49    7.10
  -1   6   0  114.99    6.60
   0  -6   0   43.40    5.20
   0   6   0   32.60    4.90
   0   6   0   30.30    4.90
  -1  -6   0  165.68    8.40
   1   6   0  164.58    7.70
   1   6   0  154.78    8.00
  -2  -6   0  134.49    8.10
   2   6   0  136.59    8.10
   2   6   0  153.98    7.60
  -3  -6   0  153.48    7.00
  -3  -6   0  158.98    9.30
   3   6   0  165.68    9.10
   3   6   0  168.58    8.00
  -4  -6   0 1002.30   25.50
   4   6   0 1009.10   27.80
   4   6   0  998.20   25.50
   4   6   0  999.50   26.70
  -5  -6   0  363.76   13.60
   5   6   0  338.17   13.80
   5   6   0  324.97   14.70
  -6  -6   0  173.88   10.80
   6   6   0  153.88   10.80
   6   6   0  151.78   11.90
  -7  -6   0   34.10    6.50
   7   6   0   30.60    6.10
   7   6   0   18.50    6.50
  -8  -6   0   12.30    6.20
   8   6   0   24.00    7.30
  -9  -6   0   29.60    8.00
   9   6   0   15.90    7.50
 -10  -6   0    6.80    8.10
  10   6   0    4.10    8.00
   9  -7   0  176.08   16.60
  -9   7   0  147.29   15.10
   8  -7   0   47.50    9.30
  -8   7   0   47.70    8.70
   7  -7   0   97.89   11.50
  -7   7   0   95.69   11.80
   6  -7   0   26.70    6.70
  -6   7   0   33.80    6.80
   5  -7   0    5.90    4.70
  -5   7   0   11.00    4.90
   4  -7   0   37.20    7.30
  -4   7   0   63.19    7.80
   3  -7   0    7.60    3.90
  -3   7   0    4.40    3.00
  -3   7   0    7.80    4.00
   2  -7   0   98.19    7.80
  -2   7   0   82.39    7.40
  -2   7   0   76.89    6.40
   1  -7   0    3.50    3.40
  -1   7   0    1.50    3.00
  -1   7   0    1.90    3.50
   0  -7   0  232.58   11.00
   0   7   0  250.17   10.60
   0   7   0  241.18   10.40
  -1  -7   0  305.07   12.50
   1   7   0  292.87   11.80
   1   7   0  302.67   11.70
  -2  -7   0   43.10    6.90
   2   7   0   43.60    6.40
   2   7   0   45.60    7.20
  -3  -7   0  378.66   15.40
   3   7   0  417.16   15.20
   3   7   0  402.86   14.10
  -4  -7   0   29.80    5.90
  -4  -7   0   25.40    4.10
   4   7   0   47.70    8.40
   4   7   0   32.90    5.30
  -5  -7   0    0.70    3.50
   5   7   0   -0.80    4.60
   5   7   0   -3.50    4.60
  -6  -7   0   12.50    4.70
   6   7   0   11.00    6.00
   6   7   0    2.40    5.40
  -7  -7   0  127.69   11.50
   7   7   0  147.99   12.30
   7   7   0  161.08   13.70
  -8  -7   0   -1.90    5.80
   8   7   0   -6.00    6.80
   8   7   0   -2.40    5.80
  -9  -7   0   -4.40    6.50
   9   7   0   -0.60    7.90
 -10  -7   0    3.20    7.90
  10   7   0   -9.70    8.90
   9  -8   0   29.50   10.10
  -9   8   0   18.80    8.60
   8  -8   0   25.70    8.70
  -8   8   0    1.10    6.80
   7  -8   0   25.90    7.70
  -7   8   0   22.00    7.50
   6  -8   0  101.19   12.30
  -6   8   0   86.79   11.80
   5  -8   0  147.69   13.10
  -5   8   0  159.28   12.50
   4  -8   0   -1.80    4.80
  -4   8   0    8.10    5.10
   3  -8   0  512.05   18.60
  -3   8   0  482.85   15.70
  -3   8   0  484.55   18.40
   2  -8   0  273.27   13.30
  -2   8   0  248.98   11.10
  -2   8   0  256.97   12.70
   1  -8   0  134.59   10.00
  -1   8   0  130.69    9.60
  -1   8   0  122.39    8.70
   0  -8   0  260.77   12.90
   0   8   0  261.47   11.90
   0   8   0  257.67   12.10
  -1  -8   0  346.97   14.70
   1   8   0  338.77   13.70
   1   8   0  348.37   14.00
  -2  -8   0  585.74   20.20
   2   8   0  600.54   19.10
   2   8   0  568.54   19.10
  -3  -8   0   19.50    5.80
   3   8   0   18.60    5.50
   3   8   0   10.70    4.80
  -4  -8   0  338.67   16.40
   4   8   0  352.96   15.60
   4   8   0  333.47   17.70
  -5  -8   0  192.28   14.90
   5   8   0  189.18   13.20
  -6  -8   0   44.80    9.30
   6   8   0   16.50    6.80
   7   8   0    6.70    7.30
   7   8   0    5.60    6.60
   8   8   0   -5.50    7.00
   8   8   0   -5.20    7.70
   9   8   0    4.70    8.80
   8  -9   0    4.10    8.40
  -8   9   0   -5.10    7.50
   7  -9   0    0.50    8.00
  -7   9   0   -2.40    7.10
   6  -9   0   51.09    9.60
  -6   9   0   54.39    9.60
   5  -9   0   40.30    8.30
  -5   9   0   36.00    7.80
   4  -9   0  285.07   16.60
  -4   9   0  246.78   15.00
   3  -9   0   11.40    5.60
  -3   9   0    5.40    4.00
  -3   9   0    0.70    5.20
   2  -9   0  253.17   14.50
  -2   9   0  268.77   14.60
  -2   9   0  292.27   12.80
   1  -9   0   32.40    6.70
  -1   9   0   43.40    8.40
  -1   9   0   23.20    6.10
   0  -9   0  768.62   25.10
   0   9   0  762.42   23.30
   0   9   0  737.23   23.80
  -1  -9   0    7.20    5.40
   1   9   0    3.30    4.90
   1   9   0    7.50    5.00
  -2  -9   0    4.40    5.50
   2   9   0    9.80    5.40
   2   9   0   11.10    5.40
  -3  -9   0  418.66   18.50
   3   9   0  405.76   17.30
   3   9   0  379.16   16.10
  -4  -9   0    1.90    6.10
   4   9   0    0.00    6.20
  -5  -9   0  221.68   16.80
   5   9   0  176.88   14.80
  -6  -9   0   -2.10    7.30
   6   9   0    7.80    7.50
  -7  -9   0   -0.40    8.60
   7   9   0   12.10    7.80
  -8  -9   0   13.00   11.10
   8   9   0   10.90    8.90
   9   9   0   36.40   11.90
   7 -10   0   59.19   11.50
  -7  10   0   50.79   11.50
   6 -10   0   43.40   10.20
  -6  10   0   43.60   10.40
   5 -10   0   -5.20    7.40
  -5  10   0   -0.70    7.00
   4 -10   0   16.80    7.80
  -4  10   0   21.20    7.80
   3 -10   0  216.98   15.50
  -3  10   0  168.68   14.10
  -3  10   0  175.58   11.30
   2 -10   0    2.70    6.40
  -2  10   0    2.10    4.80
  -2  10   0    1.00    6.10
   1 -10   0  543.05   22.50
  -1  10   0  523.15   19.20
  -1  10   0  479.05   19.90
   0 -10   0   13.90    6.90
   0  10   0   32.90    7.00
   0  10   0   24.20    6.40
  -1 -10   0    3.30    6.30
   1  10   0    9.70    5.90
   1  10   0    5.40    5.60
  -2 -10   0   13.60    6.70
   2  10   0   10.90    6.10
   2  10   0   15.70    6.10
  -3 -10   0   10.90    7.00
   3  10   0   10.90    6.80
  -4 -10   0    1.80    7.10
   4  10   0   -9.00    6.50
  -5 -10   0   10.60    8.30
   5  10   0   11.10    8.00
  -6 -10   0   82.39   16.50
   6  10   0  101.89   15.30
  -7 -10   0    6.00   10.30
   7  10   0    0.00    9.50
  -8 -10   0   31.20   12.40
   8  10   0   18.20   11.50
   6 -11   0    0.50    9.10
  -6  11   0   -9.90    8.40
   5 -11   0   13.30    9.80
  -5  11   0    3.70    8.60
   4 -11   0   94.49   15.00
  -4  11   0   58.69   10.80
   3 -11   0   12.30    8.60
  -3  11   0    0.60    6.00
  -3  11   0   -3.60    7.00
   2 -11   0    2.40    7.80
  -2  11   0    4.00    5.70
  -2  11   0   -2.60    6.30
   1 -11   0  135.69   15.00
  -1  11   0  133.19   12.20
  -1  11   0   94.29   12.80
   0 -11   0   43.50    9.80
   0  11   0   32.40    7.70
   0  11   0   21.70    7.10
  -1 -11   0   40.80    9.10
   1  11   0   54.79    8.80
   1  11   0   45.00    8.10
  -2 -11   0   43.80    9.40
   2  11   0   21.90    7.60
  -3 -11   0   -9.80    7.20
   3  11   0  -10.70    6.60
  -4 -11   0   37.10   10.20
   4  11   0   29.90   10.00
  -5 -11   0    6.80    8.90
   5  11   0    5.40    8.50
  -6 -11   0    6.10   10.30
   6  11   0   21.40    9.50
  -7 -11   0   15.90   11.10
   7  11   0   14.70   11.50
   5 -12   0   66.99   13.20
  -5  12   0   43.70   11.90
   4 -12   0   76.19   13.40
  -4  12   0   92.99   16.00
   3 -12   0    7.10   10.00
  -3  12   0    5.10    8.30
   2 -12   0  119.99   17.40
  -2  12   0  100.49   13.40
  -2  12   0  105.99   15.00
   1 -12   0   -0.70    9.10
  -1  12   0    3.10    7.30
  -1  12   0    2.90    6.90
   0 -12   0   15.40    9.70
   0  12   0   14.10    8.20
   0  12   0    8.30    7.70
  -1 -12   0   32.60   10.80
   1  12   0   23.50   11.10
   1  12   0   39.90    9.20
  -2 -12   0   32.60   10.90
   2  12   0   26.70    9.30
  -3 -12   0    5.10    9.10
   3  12   0   -2.90    8.90
  -4 -12   0   27.20   10.90
   4  12   0    5.60   10.50
  -5 -12   0   32.00   11.20
   5  12   0   43.80   12.90
   3 -13   0   32.70   12.00
  -3  13   0   58.19   12.30
   2 -13   0    9.00   12.00
  -2  13   0   18.60    8.70
  -2  13   0   21.30    9.80
   1 -13   0  194.48   21.30
  -1  13   0  188.78   16.70
  -1  13   0  138.19   17.20
   0 -13   0   89.39   18.10
   0  13   0   39.70   13.50
   0  13   0   76.39   14.30
  -1 -13   0   53.39   12.90
   1  13   0   41.10   11.10
  -2 -13   0   13.90   11.70
   2  13   0    1.20    9.80
  -3 -13   0   -5.90   10.50
   3  13   0   11.50   10.80
   3  13  -1   25.50   10.50
  -3 -13   1   20.60   12.10
   2  13  -1    9.80    9.10
  -2 -13   1   -6.10   10.90
   1  13  -1    4.80    8.30
  -1 -13   1   -7.10   11.10
   0  13  -1   24.00    9.30
   0 -13   1   34.00   12.50
  -1  13  -1   59.69   11.60
  -1  13  -1   95.59   14.90
   1 -13   1   71.69   14.80
  -2  13  -1   43.50    9.70
  -2  13  -1   39.50   11.00
   2 -13   1   85.89   15.40
   5  12  -1   27.40   11.40
  -5 -12   1   16.60   11.50
   4  12  -1    0.10   10.90
  -4 -12   1    1.70    9.90
   3  12  -1   11.80    9.70
  -3 -12   1    8.00    9.30
   2  12  -1   -1.50    7.60
  -2 -12   1   -0.40    9.00
   1  12  -1   44.90    8.90
  -1 -12   1   33.80   10.80
   0  12  -1    4.90    7.30
   0  12  -1    8.30    7.40
   0 -12   1   14.30    9.60
  -1  12  -1    4.20    6.90
  -1  12  -1   -7.20    7.40
   1 -12   1    4.30    9.40
  -2  12  -1   75.49   14.20
  -2  12  -1   88.99   13.10
   2 -12   1   62.59   12.50
  -3  12  -1    1.50    8.50
   3 -12   1    0.60    9.50
  -4  12  -1  102.19   16.40
   4 -12   1   84.09   13.90
  -5  12  -1    2.40    9.60
   5 -12   1    2.80   10.50
   7  11  -1   -0.90   10.60
  -7 -11   1   -7.70   10.40
   6  11  -1    7.20    9.10
  -6 -11   1    9.10   10.60
   5  11  -1    7.60    9.70
  -5 -11   1   13.50    9.20
   4  11  -1   -7.30    7.90
  -4 -11   1    4.80    8.50
   3  11  -1   -3.00    7.20
  -3 -11   1   12.30    8.90
   2  11  -1  140.79   14.20
  -2 -11   1  154.08   15.60
   1  11  -1   27.10    7.40
   1  11  -1   36.80    7.90
  -1 -11   1   18.40    8.70
   0  11  -1    8.00    6.50
   0  11  -1    6.10    6.20
   0 -11   1   10.80    8.60
  -1  11  -1   67.89   12.00
  -1  11  -1   87.09   11.10
   1 -11   1   74.89   14.20
  -2  11  -1    2.60    5.90
  -2  11  -1    6.90    7.10
   2 -11   1   -3.60    7.90
  -3  11  -1    0.90    8.00
  -3  11  -1   -7.10    7.20
   3 -11   1    3.70    8.20
  -4  11  -1    5.60    8.00
   4 -11   1   -2.60    8.70
  -5  11  -1   64.49   11.40
   5 -11   1   84.79   16.50
  -6  11  -1    4.50    9.10
   6 -11   1   24.20   10.50
   8  10  -1   -4.40   10.50
  -8 -10   1   18.90   11.50
   7  10  -1    3.20    9.70
  -7 -10   1    4.00   10.20
   6  10  -1    9.20    8.60
  -6 -10   1    6.90    9.10
   5  10  -1   71.29   14.00
  -5 -10   1   52.89   10.90
   4  10  -1    8.20    7.30
  -4 -10   1    2.80    7.10
   3  10  -1   10.30    6.40
  -3 -10   1   14.10    7.50
   2  10  -1   55.49   12.10
   2  10  -1  116.89   11.50
  -2 -10   1   77.39   12.10
   1  10  -1   17.70    6.40
   1  10  -1    8.00    5.80
  -1 -10   1   15.60    7.10
   0  10  -1  268.87   14.40
   0  10  -1  236.48   14.30
   0 -10   1  255.77   16.30
  -1  10  -1  264.97   13.80
  -1  10  -1  244.58   14.40
   1 -10   1  263.17   16.50
  -2  10  -1   13.60    6.90
  -2  10  -1   16.20    5.30
   2 -10   1   18.30    7.50
  -3  10  -1   44.30    8.50
  -3  10  -1   45.30    8.40
   3 -10   1   72.59   12.50
  -4  10  -1    2.00    6.70
   4 -10   1   -2.80    7.10
  -5  10  -1   18.00    8.00
   5 -10   1   10.50    8.50
  -6  10  -1    1.10    7.60
   6 -10   1   -6.10    7.70
  -7  10  -1   84.79   16.50
   7 -10   1   79.99   12.80
   8   9  -1   -5.00    9.10
  -8  -9   1   -0.30   10.00
   7   9  -1    3.00    8.00
  -7  -9   1    4.30    9.30
   6   9  -1  147.99   15.00
  -6  -9   1  171.68   18.20
   5   9  -1   22.60    7.80
  -5  -9   1   29.50    8.70
   4   9  -1   47.50    8.00
  -4  -9   1   43.40    8.60
   3   9  -1  283.97   14.60
  -3  -9   1  259.47   15.50
   2   9  -1    4.00    4.80
   2   9  -1    1.30    4.80
  -2  -9   1    7.00    5.50
   1   9  -1  209.08   12.00
   1   9  -1  225.38   12.60
  -1  -9   1  200.98   13.40
   0   9  -1    1.00    4.70
   0   9  -1    6.40    4.80
   0  -9   1    8.20    5.60
  -1   9  -1  396.66   16.90
  -1   9  -1  404.56   15.90
   1  -9   1  401.66   17.70
  -2   9  -1   25.60    5.30
  -2   9  -1   16.60    6.20
   2  -9   1   14.70    6.20
  -3   9  -1   36.90    7.50
  -3   9  -1   44.10    7.40
   3  -9   1   38.20    7.20
  -4   9  -1  218.88   14.20
   4  -9   1  230.88   15.90
  -5   9  -1   11.20    6.80
   5  -9   1   30.50    8.40
  -6   9  -1   13.90    7.50
   6  -9   1    5.60    7.30
  -7   9  -1    3.70    7.70
   7  -9   1   -1.90    7.60
  -8   9  -1   19.90    9.50
   8  -9   1   38.70   10.00
   9   8  -1   34.50   10.60
   8   8  -1   -6.20    7.70
   8   8  -1    2.70    7.50
   7   8  -1    9.30    7.30
   7   8  -1    3.30    6.50
   6   8  -1    4.10    6.50
  -6  -8   1    1.90    7.50
   5   8  -1   15.70    6.30
  -5  -8   1   14.20    6.90
   4   8  -1  168.68   12.10
  -4  -8   1  136.89   12.50
   3   8  -1  769.32   24.00
  -3  -8   1  812.82   26.00
   2   8  -1  484.85   16.50
   2   8  -1  479.95   17.20
  -2  -8   1  453.85   17.80
   1   8  -1  142.49    9.90
   1   8  -1  138.49    9.10
  -1  -8   1  127.09    9.80
   0   8  -1  315.77   13.00
   0   8  -1  301.57   12.70
   0  -8   1  301.77   14.00
  -1   8  -1   45.70    6.90
  -1   8  -1   55.59    8.00
   1  -8   1   46.90    8.00
  -2   8  -1    8.00    4.80
  -2   8  -1    6.00    3.80
   2  -8   1    5.30    4.70
  -3   8  -1  199.08    9.60
  -3   8  -1  172.48   11.60
   3  -8   1  188.08   11.90
  -4   8  -1    9.40    5.40
   4  -8   1   19.20    6.30
  -5   8  -1  215.28   13.90
   5  -8   1  233.28   14.60
  -6   8  -1   26.30    7.40
   6  -8   1   20.70    7.60
  -7   8  -1  276.27   17.40
   7  -8   1  284.77   18.60
  -8   8  -1    7.40    7.00
   8  -8   1   -1.90    7.20
  -9   8  -1   50.39   10.90
   9  -8   1   43.80   11.10
  10   7  -1    5.90   10.30
 -10  -7   1    7.30    8.60
   9   7  -1  -11.70    8.00
  -9  -7   1    5.90    7.20
   8   7  -1    4.50    7.50
   8   7  -1   12.10    6.80
  -8  -7   1   -3.10    6.10
   7   7  -1   34.00    7.10
   7   7  -1   56.09   11.60
  -7  -7   1   30.30    7.10
   6   7  -1   98.39   12.00
   6   7  -1  106.49   11.10
  -6  -7   1  110.09    9.90
   5   7  -1   27.00    6.20
   5   7  -1   36.60    6.70
  -5  -7   1   40.50    6.90
   4   7  -1    5.00    4.60
  -4  -7   1   -9.60    4.50
  -4  -7   1    3.30    3.00
   3   7  -1  479.55   16.60
  -3  -7   1  470.95   17.50
   2   7  -1  291.97   12.50
   2   7  -1  305.47   11.70
  -2  -7   1  314.57   13.50
   1   7  -1  553.64   16.60
   1   7  -1  538.55   17.00
  -1  -7   1  520.05   17.60
   0   7  -1   68.59    6.80
   0   7  -1   66.79    6.90
   0  -7   1   73.79    7.30
  -1   7  -1   36.80    5.60
  -1   7  -1   30.60    6.00
   1  -7   1   33.00    6.20
  -2   7  -1  178.38    8.70
  -2   7  -1  200.28   10.20
   2  -7   1  187.38   10.50
  -3   7  -1   21.00    3.70
  -3   7  -1   27.70    5.20
   3  -7   1   25.00    5.00
  -4   7  -1   11.00    4.70
   4  -7   1   18.20    5.00
  -5   7  -1    4.20    4.90
   5  -7   1    2.30    4.90
  -6   7  -1  509.45   20.60
   6  -7   1  539.95   20.70
  -7   7  -1   18.40    6.30
   7  -7   1   21.10    6.50
  -8   7  -1   38.10    8.50
   8  -7   1   43.00    8.70
  -9   7  -1   21.10    7.90
   9  -7   1   19.80    8.60
  10   6  -1   -2.90    7.70
 -10  -6   1   -0.50    8.00
   9   6  -1    9.20    7.70
  -9  -6   1    3.40    6.70
   8   6  -1    7.10    6.80
  -8  -6   1    4.00    5.90
   7   6  -1  294.67   16.60
   7   6  -1  326.17   14.70
  -7  -6   1  317.87   15.50
   6   6  -1  413.36   17.90
   6   6  -1  394.16   15.90
  -6  -6   1  402.76   16.00
   5   6  -1   -1.80    4.20
   5   6  -1    0.80    4.10
  -5  -6   1    0.30    3.40
   4   6  -1  656.23   21.00
   4   6  -1  665.03   19.90
  -4  -6   1  659.23   18.90
   3   6  -1    1.90    2.60
   3   6  -1    3.10    3.30
  -3  -6   1    2.20    2.30
  -3  -6   1    3.30    3.80
   2   6  -1    4.70    2.70
   2   6  -1    9.00    3.50
  -2  -6   1    5.90    3.40
   1   6  -1   18.10    3.70
   1   6  -1   15.40    3.40
  -1  -6   1   16.10    3.90
   0   6  -1   90.39    6.50
   0   6  -1   95.69    6.40
   0  -6   1   91.59    6.80
  -1   6  -1   -2.70    2.60
  -1   6  -1   -1.40    2.50
   1  -6   1    2.80    2.90
  -2   6  -1   43.50    4.90
  -2   6  -1   51.39    6.00
   2  -6   1   50.99    6.10
  -3   6  -1  224.08    8.60
  -3   6  -1  239.28   11.00
   3  -6   1  235.58    7.70
   3  -6   1  235.18   10.60
  -4   6  -1    6.60    3.90
   4  -6   1   10.40    2.40
   4  -6   1   11.10    4.20
  -5   6  -1   19.00    4.80
   5  -6   1   21.90    5.20
   5  -6   1   27.70    4.70
  -6   6  -1   22.90    5.60
   6  -6   1   33.40    6.20
   6  -6   1   36.20    5.70
  -7   6  -1    3.20    4.70
   7  -6   1   -2.20    4.40
   7  -6   1    1.40    3.10
  -8   6  -1   15.60    6.30
   8  -6   1   15.10    6.60
   8  -6   1   14.00    5.20
  -9   6  -1   66.19   12.00
   9  -6   1   78.99   13.30
 -10   6  -1   -1.50    6.00
  10  -6   1    4.70    6.80
  10   5  -1   42.50    9.60
 -10  -5   1   32.40    9.20
   9   5  -1    3.00    6.50
  -9  -5   1   11.00    6.80
   8   5  -1   53.09   10.90
  -8  -5   1   55.39   11.00
   7   5  -1  322.97   16.40
   7   5  -1  365.56   14.30
  -7  -5   1  348.77   16.30
   6   5  -1   56.79    7.80
   6   5  -1   47.30    8.70
  -6  -5   1   58.59    8.60
   5   5  -1  597.84   17.90
   5   5  -1  567.94   19.70
  -5  -5   1  598.94   18.60
   4   5  -1  382.96   14.40
   4   5  -1  381.46   13.30
  -4  -5   1  381.76   13.10
   3   5  -1 1054.99   27.30
   3   5  -1 1056.09   26.20
  -3  -5   1 1016.20   25.00
   2   5  -1   -0.50    2.20
   2   5  -1    0.50    2.80
  -2  -5   1    4.40    3.00
  -2  -5   1   -1.30    1.70
   1   5  -1  155.28    6.70
   1   5  -1  149.99    7.30
  -1  -5   1  140.89    7.60
   0   5  -1   10.30    2.80
   0   5  -1    6.60    2.50
   0  -5   1    6.10    2.80
  -1   5  -1    4.00    2.40
  -1   5  -1    2.80    2.50
   1  -5   1    9.20    3.00
  -2   5  -1 2724.23   59.69
  -2   5  -1 2657.63   57.59
   2  -5   1 2714.83   59.69
  -3   5  -1  354.36   12.70
   3  -5   1  341.87   12.30
   3  -5   1  338.37   10.10
  -4   5  -1  562.94   18.20
   4  -5   1  564.54   17.80
   4  -5   1  592.94   15.90
  -5   5  -1  135.09    9.20
   5  -5   1  136.79    7.50
   5  -5   1  128.09    8.90
  -6   5  -1   21.40    5.00
   6  -5   1   26.00    5.00
   6  -5   1   26.70    5.30
  -7   5  -1    5.90    4.40
   7  -5   1    5.90    3.60
   7  -5   1   10.20    4.60
  -8   5  -1    6.30    5.10
   8  -5   1    6.80    5.40
   8  -5   1    2.10    3.50
  -9   5  -1   21.70    7.00
   9  -5   1   32.20    7.50
 -10   5  -1   35.80    7.60
 -10   5  -1   26.40    7.90
  10  -5   1   28.40    8.10
  11   4  -1   18.60    9.60
 -11  -4   1   50.09   11.10
  10   4  -1   39.20    8.90
 -10  -4   1   31.50    8.60
   9   4  -1   35.00    7.70
  -9  -4   1   38.00    8.20
   8   4  -1  228.08   14.80
  -8  -4   1  255.07   15.30
   7   4  -1   63.79    9.50
   7   4  -1   63.69    8.00
  -7  -4   1   68.09    9.80
   6   4  -1   -0.60    3.30
   6   4  -1   -2.70    3.80
  -6  -4   1    0.10    3.70
   5   4  -1    9.40    3.70
   5   4  -1    7.80    3.20
  -5  -4   1    4.20    3.40
   4   4  -1  867.51   24.10
   4   4  -1  875.51   22.50
  -4  -4   1  928.81   23.30
   3   4  -1  246.28    9.20
   3   4  -1  237.08   10.00
  -3  -4   1  246.38    8.90
   2   4  -1   14.20    3.00
   2   4  -1    8.70    2.60
   2   4  -1   12.60    2.40
  -2  -4   1    8.50    2.10
   1   4  -1 1801.52   40.70
   1   4  -1 1891.91   40.00
  -1  -4   1 1868.01   39.10
  -1  -4   1 1829.92   41.50
   0   4  -1   99.39    5.30
   0   4  -1  105.59    5.20
   0  -4   1  101.29    5.70
  -1   4  -1 1850.31   40.20
  -1   4  -1 1862.41   41.10
   1  -4   1 1856.31   41.40
  -2   4  -1    5.10    2.60
  -2   4  -1    2.10    1.80
   2  -4   1    2.20    1.40
   2  -4   1    5.70    2.30
  -3   4  -1  345.67   12.00
   3  -4   1  352.76   11.80
   3  -4   1  357.46   10.40
  -4   4  -1   72.19    6.20
   4  -4   1   65.29    6.00
   4  -4   1   66.69    5.00
  -5   4  -1 1350.76   34.60
   5  -4   1 1405.36   34.60
   5  -4   1 1373.36   33.20
  -6   4  -1  246.48   11.60
   6  -4   1  248.48   10.90
   6  -4   1  225.58   11.20
  -7   4  -1   10.10    4.20
   7  -4   1    5.10    3.40
   7  -4   1    5.90    4.00
  -8   4  -1   88.89    9.60
   8  -4   1   83.59    9.60
   8  -4   1   86.09    8.70
  -9   4  -1   68.59   10.10
   9  -4   1   71.29   10.60
   9  -4   1   65.69    9.60
 -10   4  -1    6.10    5.80
 -10   4  -1    3.10    5.20
  10  -4   1    5.50    5.90
 -11   4  -1    8.80    6.50
 -11   4  -1   11.00    6.60
  11  -4   1    9.80    7.30
  11   3  -1   34.20    9.60
 -11  -3   1   29.30    9.50
  10   3  -1    5.50    7.00
 -10  -3   1    7.60    7.10
   9   3  -1   14.90    6.00
  -9  -3   1    9.80    6.10
   8   3  -1  232.28   13.80
  -8  -3   1  244.18   14.20
   7   3  -1  383.46   15.70
  -7  -3   1  370.76   15.60
   6   3  -1   -1.00    3.20
   6   3  -1    0.10    2.70
  -6  -3   1    0.80    3.10
   5   3  -1   13.90    2.90
   5   3  -1   20.50    4.00
  -5  -3   1   18.70    3.90
   4   3  -1  197.48    8.90
   4   3  -1  191.58    7.60
  -4  -3   1  200.78    8.60
   3   3  -1  189.98    8.10
   3   3  -1  195.48    7.30
  -3  -3   1  187.98    7.50
   2   3  -1 1044.20   25.30
   2   3  -1 1064.69   24.50
  -2  -3   1 1077.09   24.10
   1   3  -1  110.29    4.40
   1   3  -1  103.19    4.90
  -1  -3   1  113.89    4.00
  -1  -3   1  109.89    5.40
   0   3  -1 2024.80   44.00
   0   3  -1 2115.29   43.90
   0  -3   1 2062.49   44.50
  -1   3  -1  203.38    6.40
  -1   3  -1  202.98    7.10
   1  -3   1  209.08    7.20
  -2   3  -1 2825.92   59.99
   2  -3   1 2764.62   59.69
   2  -3   1 2820.82   58.49
  -3   3  -1  155.28    7.20
   3  -3   1  156.58    6.20
   3  -3   1  150.28    6.90
  -4   3  -1  961.30   25.00
   4  -3   1  994.80   24.90
   4  -3   1  965.50   23.80
  -5   3  -1   21.60    4.30
   5  -3   1   18.40    3.50
   5  -3   1   20.80    4.00
  -6   3  -1  123.49    8.30
   6  -3   1  127.29    7.90
   6  -3   1  116.29    8.10
  -7   3  -1  113.69    8.70
   7  -3   1   93.89    8.10
   7  -3   1  110.59    8.40
  -8   3  -1   92.69    9.30
   8  -3   1  113.79    9.80
   8  -3   1  103.79    9.20
  -9   3  -1   56.59    8.90
   9  -3   1   51.19    9.10
   9  -3   1   63.09   10.10
 -10   3  -1    3.00    5.10
  10  -3   1   -6.40    4.70
 -11   3  -1   19.90    7.30
 -11   3  -1   21.80    7.20
  11  -3   1   26.50    8.20
  11   2  -1   83.79   14.40
 -11  -2   1   61.69   11.30
  10   2  -1   -5.20    5.40
 -10  -2   1   15.00    7.20
   9   2  -1   20.90    6.00
  -9  -2   1   21.00    6.40
   8   2  -1  171.98   11.80
  -8  -2   1  170.88   11.90
   7   2  -1   84.59    8.00
  -7  -2   1   76.49    6.10
  -7  -2   1   67.69    8.40
   6   2  -1    1.30    3.00
  -6  -2   1    3.90    2.40
  -6  -2   1    0.90    3.30
   5   2  -1  248.78   10.20
  -5  -2   1  261.87    8.70
  -5  -2   1  259.07   10.90
   4   2  -1  182.78    7.90
   4   2  -1  183.28    6.70
  -4  -2   1  176.88    8.10
   3   2  -1  961.80   21.80
   3   2  -1  936.21   22.90
  -3  -2   1  949.60   22.90
   2   2  -1   92.79    4.80
   2   2  -1   89.19    4.30
  -2  -2   1   94.29    4.40
   1   2  -1 1233.48   26.60
   1   2  -1 1211.78   27.10
  -1  -2   1 1205.68   26.10
   0   2  -1  391.26    9.80
   0   2  -1  410.36   10.10
   0  -2   1  407.06   10.40
   0  -2   1  393.76    9.50
  -1   2  -1 7395.76  149.49
  -1   2  -1 7428.46  148.59
   1  -2   1 7338.27  148.49
   1  -2   1 7263.37  149.29
  -2   2  -1  279.67    8.60
   2  -2   1  283.07    7.90
   2  -2   1  262.97    8.20
  -3   2  -1   49.40    4.00
   3  -2   1   45.00    3.80
   3  -2   1   44.10    3.90
  -4   2  -1   66.29    5.30
   4  -2   1   68.49    5.00
   4  -2   1   64.09    4.80
  -5   2  -1   52.19    5.20
   5  -2   1   42.50    4.80
   5  -2   1   45.20    5.00
  -6   2  -1   99.39    7.00
   6  -2   1   98.99    7.10
   6  -2   1   87.89    6.70
  -7   2  -1   -0.40    3.20
   7  -2   1    2.60    3.00
   7  -2   1   -0.30    2.80
  -8   2  -1   78.99    8.20
   8  -2   1   89.59    8.90
   8  -2   1   85.19    8.70
  -9   2  -1   -3.00    3.80
   9  -2   1   -2.00    4.30
   9  -2   1    0.20    3.90
 -10   2  -1   74.59   10.00
  10  -2   1   76.29   11.60
 -11   2  -1   38.40    8.40
 -11   2  -1   59.39   10.40
  11  -2   1   50.09    9.80
  11   1  -1  106.89   14.20
 -11  -1   1   82.89   15.30
  10   1  -1    2.00    5.60
 -10  -1   1   18.40    7.30
   9   1  -1  185.68   13.10
  -9  -1   1  208.68   13.90
   8   1  -1    9.00    4.50
  -8  -1   1    4.00    4.50
  -8  -1   1    6.70    3.60
   7   1  -1   36.50    6.30
  -7  -1   1   46.30    8.10
  -7  -1   1   38.00    5.30
   6   1  -1    3.90    2.90
  -6  -1   1    2.60    2.30
   5   1  -1   10.70    3.10
   5   1  -1   10.20    3.00
  -5  -1   1   11.80    2.30
   4   1  -1 1030.30   25.20
   4   1  -1 1018.10   25.10
  -4  -1   1 1022.30   23.50
   3   1  -1   16.40    3.20
   3   1  -1   15.10    2.60
   3   1  -1    9.40    1.70
  -3  -1   1   12.20    2.10
   2   1  -1 9431.86  189.58
   2   1  -1 9382.76  190.48
  -2  -1   1 9369.96  190.48
   1   1  -1  849.91   18.20
   1   1  -1  848.12   18.60
  -1  -1   1  817.92   18.30
   0   1  -1 4414.16   89.29
   0   1  -1 4488.75   89.09
   0  -1   1 4171.38   89.89
   0  -1   1 4570.54   89.49
  -1   1  -1 1748.33   37.20
   1  -1   1 1773.02   37.00
   1  -1   1 1806.52   36.90
  -2   1  -1 1462.35   32.50
   2  -1   1 1487.45   32.20
   2  -1   1 1531.85   32.30
  -3   1  -1   43.30    3.80
   3  -1   1   44.60    3.80
   3  -1   1   46.30    3.50
  -4   1  -1    3.90    2.40
   4  -1   1    3.60    2.20
   4  -1   1    1.40    2.20
  -5   1  -1  295.87   10.70
   5  -1   1  289.17   10.70
   5  -1   1  294.67   10.60
  -6   1  -1    4.80    2.90
   6  -1   1    1.90    2.50
   6  -1   1    1.90    2.60
  -7   1  -1    7.60    3.80
   7  -1   1    8.00    3.40
   7  -1   1    9.60    3.60
  -8   1  -1    9.20    4.10
   8  -1   1   10.40    4.20
   8  -1   1    4.20    4.00
  -9   1  -1   -4.40    3.70
   9  -1   1   -0.60    3.90
   9  -1   1    0.00    4.00
 -10   1  -1   90.79   10.10
  10  -1   1   94.59   12.20
 -11   1  -1   17.50    7.10
  11  -1   1    8.10    6.60
  11   0  -1   -4.50    5.90
 -11   0   1    0.30    7.20
  10   0  -1   12.10    6.20
 -10   0   1    6.00    5.90
   9   0  -1   23.80    6.30
  -9   0   1   18.90    5.90
  -9   0   1   22.80    4.90
   8   0  -1  106.09    9.80
  -8   0   1  101.39    9.90
  -8   0   1  103.79    8.30
   7   0  -1   48.10    6.60
  -7   0   1   40.50    5.50
   6   0  -1  103.79    7.20
   6   0  -1  104.49    7.40
  -6   0   1  107.89    6.60
   5   0  -1    1.90    2.20
   5   0  -1    3.20    2.40
  -5   0   1    3.60    2.10
   4   0  -1  107.79    5.90
   4   0  -1  104.59    6.00
  -4   0   1  110.49    5.20
   3   0  -1 2978.20   63.89
   3   0  -1 3028.60   63.89
  -3   0   1 3052.79   62.99
   2   0  -1 7547.84  149.88
   2   0  -1 7249.38  149.69
  -2   0   1 7309.47  148.99
   1   0  -1 5253.47  109.79
   1   0  -1 5566.04  109.49
  -1   0   1 5451.05  110.49
   0   0  -1  657.23   13.70
   0   0   1  654.43   14.00
  -1   0  -1 1013.50   22.10
   1   0   1 1023.40   21.60
   1   0   1 1038.40   22.00
  -2   0  -1  234.48    6.90
   2   0   1  231.68    7.00
   2   0   1  229.88    6.60
  -3   0  -1   62.19    4.10
   3   0   1   58.49    4.10
   3   0   1   65.59    4.00
  -4   0  -1 2351.56   50.49
   4   0   1 2297.97   50.79
   4   0   1 2301.67   50.59
  -5   0  -1  486.95   14.30
   5   0   1  465.45   14.80
   5   0   1  493.75   14.60
  -6   0  -1  581.04   17.40
   6   0   1  581.34   18.10
   6   0   1  607.94   18.00
  -7   0  -1  167.28    9.30
   7   0   1  163.88    9.80
   7   0   1  182.18    9.80
  -8   0  -1  166.38   10.10
   8   0   1  142.79   10.20
   8   0   1  167.18   10.70
  -9   0  -1  130.89   10.30
   9   0   1  126.19   10.90
   9   0   1  117.69   10.90
 -10   0  -1   19.10    5.70
  10   0   1   22.50    6.90
 -11   0  -1   -0.30    7.10
  11   0   1   -3.50    5.60
  11  -1  -1    1.20    6.20
 -11   1   1    3.00    7.00
  10  -1  -1   -1.30    5.40
 -10   1   1    6.70    5.70
   9  -1  -1   25.30    6.60
  -9   1   1   22.60    5.40
  -9   1   1   15.80    5.60
   8  -1  -1   14.10    4.80
  -8   1   1    8.80    3.80
  -8   1   1   11.10    5.10
   7  -1  -1    1.00    3.20
  -7   1   1    1.50    3.00
   6  -1  -1  522.05   16.60
   6  -1  -1  505.25   16.60
  -6   1   1  499.45   15.60
   5  -1  -1    3.10    2.50
   5  -1  -1    3.40    2.20
  -5   1   1    2.60    2.20
   4  -1  -1 2065.19   44.60
   4  -1  -1 1934.31   44.10
  -4   1   1 1952.50   43.60
   3  -1  -1 1089.69   25.00
   3  -1  -1 1050.09   24.80
  -3   1   1 1073.09   24.50
   2  -1  -1   99.19    4.30
   2  -1  -1  101.09    4.40
  -2   1   1   96.79    4.20
   1  -1  -1   32.60    2.30
  -1   1   1   28.10    2.10
  -1   1   1   31.40    2.20
   0  -1  -1  263.47    6.40
   0   1   1  294.57    6.80
   0   1   1  291.97    6.70
   1   1   1 1243.08   26.00
   1   1   1 1246.68   26.40
   1   1   1 1218.68   26.20
   1   1   1 1274.37   26.20
   2   1   1   21.80    2.20
   2   1   1   25.70    3.00
   2   1   1   22.00    2.80
   2   1   1   23.40    2.60
  -3  -1  -1 2481.15   52.39
   3   1   1 2475.65   52.39
   3   1   1 2431.66   52.69
  -4  -1  -1  495.95   13.70
   4   1   1  489.15   14.20
   4   1   1  505.75   14.00
  -5  -1  -1  226.88    8.70
   5   1   1  220.08    9.30
   5   1   1  228.18    9.20
  -6  -1  -1   98.09    6.50
   6   1   1   95.69    7.00
   6   1   1   88.69    6.90
  -7  -1  -1  563.54   17.30
   7   1   1  555.64   18.50
   7   1   1  537.25   18.20
  -8  -1  -1  221.08   11.20
   8   1   1  214.68   12.20
   8   1   1  238.78   12.50
  -9  -1  -1  139.09   10.20
   9   1   1  131.89   11.70
   9   1   1  137.09   11.60
 -10  -1  -1   79.69   13.50
  10   1   1   87.99   11.70
 -11  -1  -1    2.10    7.60
  11   1   1    6.20    6.40
  11  -2  -1    3.10    6.70
 -11   2   1   -2.80    6.40
  10  -2  -1   15.50    7.00
 -10   2   1   16.00    5.50
 -10   2   1   23.20    6.80
   9  -2  -1   -0.60    4.50
  -9   2   1   -0.40    4.40
  -9   2   1   -1.60    3.80
   8  -2  -1   97.59    9.60
  -8   2   1  111.69   10.30
  -8   2   1  115.39    8.90
   7  -2  -1   50.49    7.10
   7  -2  -1   52.99    6.50
  -7   2   1   43.60    6.10
   6  -2  -1   60.69    6.00
   6  -2  -1   65.29    6.20
  -6   2   1   62.89    6.10
   5  -2  -1  629.14   18.50
   5  -2  -1  667.93   18.40
  -5   2   1  648.34   18.30
   4  -2  -1 1070.39   25.60
   4  -2  -1 1035.60   26.00
  -4   2   1 1060.99   25.80
   3  -2  -1  447.36   12.20
   3  -2  -1  456.15   12.80
  -3   2   1  462.35   12.70
   2  -2  -1    1.30    1.60
   2  -2  -1    0.30    1.20
  -2   2   1   -0.10    1.60
   1  -2  -1   26.10    2.70
  -1   2   1   26.70    2.90
  -1   2   1   23.50    2.40
   0  -2  -1  604.64   14.30
   0   2   1  637.14   14.40
   0   2   1  648.04   14.60
   1   2   1 3592.44   72.89
   1   2   1 3521.95   73.49
   1   2   1 3581.14   73.69
   1   2   1 3620.84   73.59
   2   2   1  269.77    7.90
   2   2   1  256.77    7.80
   2   2   1  263.17    7.60
   2   2   1  264.97    7.50
   3   2   1  280.47    8.00
   3   2   1  284.87    8.80
   3   2   1  266.87    8.90
   3   2   1  276.17    8.90
  -4  -2  -1 1467.55   33.50
   4   2   1 1495.25   32.20
   4   2   1 1461.65   33.90
   4   2   1 1463.35   34.10
  -5  -2  -1   70.59    5.00
   5   2   1   77.79    5.60
   5   2   1   77.29    5.90
  -6  -2  -1  531.05   15.80
   6   2   1  530.35   17.10
   6   2   1  537.15   16.80
  -7  -2  -1    8.40    3.40
   7   2   1    3.50    3.70
   7   2   1    4.20    3.60
  -8  -2  -1    6.00    3.80
   8   2   1    2.50    4.20
   8   2   1    6.10    4.40
  -9  -2  -1   89.29    9.20
   9   2   1   87.19   10.20
 -10  -2  -1    5.80    6.40
  10   2   1   13.50    5.80
 -11  -2  -1   14.60    8.70
  11   2   1    3.60    6.90
  11  -3  -1   -6.00    6.40
 -11   3   1   -7.10    6.00
  10  -3  -1   42.50    8.80
 -10   3   1   36.80    7.70
 -10   3   1   31.80    7.10
   9  -3  -1    3.90    5.30
  -9   3   1    4.10    4.60
  -9   3   1    1.60    4.60
   8  -3  -1  270.07   14.30
  -8   3   1  288.77   13.70
  -8   3   1  299.87   14.70
   7  -3  -1   57.59    7.80
  -7   3   1   76.09    7.30
   6  -3  -1  188.98    9.80
   6  -3  -1  186.88    9.30
  -6   3   1  196.58    9.70
   5  -3  -1  138.79    7.40
   5  -3  -1  143.89    8.00
  -5   3   1  147.19    7.80
   4  -3  -1 1678.03   38.30
   4  -3  -1 1735.63   39.50
  -4   3   1 1672.73   39.30
   3  -3  -1  891.11   21.20
   3  -3  -1  928.41   22.70
  -3   3   1  884.11   22.50
   2  -3  -1  545.05   13.00
   2  -3  -1  548.25   14.50
  -2   3   1  544.25   14.50
   1  -3  -1 2259.57   48.40
  -1   3   1 2267.07   48.50
  -1   3   1 2273.97   47.60
   0  -3  -1  517.45   13.10
   0   3   1  543.55   13.40
   0   3   1  531.95   13.10
  -1  -3  -1   40.10    3.40
   1   3   1   41.70    3.30
   1   3   1   37.30    3.40
   2   3   1  226.08    7.40
   2   3   1  216.28    7.30
   2   3   1  227.78    7.80
   2   3   1  233.08    7.00
   3   3   1  979.20   23.30
   3   3   1  981.70   24.00
   3   3   1  978.60   23.00
   3   3   1 1015.20   23.50
   4   3   1  164.58    7.20
   4   3   1  155.48    7.30
   4   3   1  162.38    7.80
   4   3   1  153.88    6.70
  -5  -3  -1  150.88    7.20
   5   3   1  167.88    8.40
   5   3   1  171.98    7.20
   5   3   1  157.48    8.40
  -6  -3  -1  561.54   16.50
   6   3   1  549.25   17.80
   6   3   1  574.64   18.00
  -7  -3  -1    6.60    3.40
   7   3   1   10.20    4.10
   7   3   1    7.10    4.10
  -8  -3  -1  286.77   12.40
   8   3   1  265.27   14.20
   8   3   1  266.17   13.80
  -9  -3  -1   11.40    6.30
   9   3   1   -0.80    4.70
 -10  -3  -1   39.30    9.00
  10   3   1   40.90    8.20
 -11  -3  -1    5.40    8.60
  11   3   1   -2.50    7.00
  11  -4  -1    2.80    6.70
 -11   4   1    3.80    5.90
 -11   4   1    3.00    6.10
  10  -4  -1    6.60    6.60
 -10   4   1   -0.70    5.20
 -10   4   1    7.30    5.40
   9  -4  -1   20.40    6.30
  -9   4   1   16.10    5.70
  -9   4   1   19.20    5.70
   8  -4  -1  118.19   10.70
  -8   4   1  107.69   10.10
  -8   4   1  108.89   10.20
   7  -4  -1  597.94   20.80
  -7   4   1  658.63   21.50
   6  -4  -1   14.10    3.70
   6  -4  -1   15.30    4.40
  -6   4   1   19.70    4.60
   5  -4  -1  718.33   21.00
   5  -4  -1  728.73   19.90
  -5   4   1  722.23   21.30
   4  -4  -1  309.87   11.50
   4  -4  -1  282.27    9.70
  -4   4   1  280.07   11.10
   3  -4  -1   13.90    2.80
   3  -4  -1   16.20    3.10
  -3   4   1   13.40    3.00
   2  -4  -1  201.68    7.90
  -2   4   1  201.58    6.80
  -2   4   1  189.58    7.90
   1  -4  -1  364.86   11.10
  -1   4   1  372.96   10.60
  -1   4   1  381.16   11.40
   0  -4  -1 3157.48   68.79
   0   4   1 3279.27   68.59
   0   4   1 3357.56   69.09
  -1  -4  -1    6.30    2.20
   1   4   1    6.40    2.20
   1   4   1   12.30    2.40
  -2  -4  -1 1792.02   40.80
   2   4   1 1794.92   40.20
   2   4   1 1833.62   40.10
   2   4   1 1858.01   39.00
   3   4   1  221.08    9.20
   3   4   1  229.28    8.10
   3   4   1  220.38    8.60
   3   4   1  225.28    8.40
   4   4   1   19.50    3.40
   4   4   1   27.90    5.40
   4   4   1   32.20    4.60
   4   4   1   33.10    5.00
   5   4   1  582.94   16.50
   5   4   1  562.44   17.80
   5   4   1  539.05   17.00
   5   4   1  562.34   16.10
  -6  -4  -1    3.40    2.80
   6   4   1   -2.00    3.40
   6   4   1    0.70    3.30
   6   4   1    6.30    3.70
  -7  -4  -1  309.47   12.20
   7   4   1  299.67   14.30
   7   4   1  320.17   14.40
   7   4   1  325.97   12.40
  -8  -4  -1   87.39   10.90
   8   4   1   52.49    9.60
  -9  -4  -1    5.90    6.30
   9   4   1    5.80    5.60
 -10  -4  -1   42.70    9.30
  10   4   1   43.70    9.00
 -11  -4  -1   -5.60    8.10
  11   4   1   -7.20    7.80
  10  -5  -1   12.60    6.90
 -10   5   1   12.80    6.20
 -10   5   1   16.70    7.00
   9  -5  -1    8.20    6.50
  -9   5   1   14.50    5.90
  -9   5   1   17.10    5.50
   8  -5  -1  153.58   12.30
  -8   5   1  137.19   11.60
  -8   5   1  133.49   10.60
   7  -5  -1   30.90    6.10
  -7   5   1   31.40    5.30
  -7   5   1   22.30    5.50
   6  -5  -1  123.89    9.30
  -6   5   1  130.49    9.40
   5  -5  -1  431.66   15.70
  -5   5   1  433.06   15.80
   4  -5  -1  208.18    9.90
  -4   5   1  196.98    9.80
   3  -5  -1   34.30    5.20
  -3   5   1   32.90    5.20
   2  -5  -1  118.49    6.70
  -2   5   1  109.29    6.80
  -2   5   1  102.29    5.70
   1  -5  -1  178.68    7.90
  -1   5   1  190.98    7.50
  -1   5   1  201.88    8.20
   0  -5  -1   32.70    4.20
   0   5   1   30.70    4.20
   0   5   1   34.60    4.30
  -1  -5  -1  931.81   23.50
   1   5   1  973.80   23.40
   1   5   1  933.81   23.20
  -2  -5  -1  627.24   17.90
   2   5   1  645.34   17.10
   2   5   1  631.74   17.40
  -3  -5  -1   78.79    5.30
   3   5   1   73.89    5.60
   3   5   1   56.69    6.10
   3   5   1   78.49    6.40
  -4  -5  -1 1737.13   40.10
   4   5   1 1761.82   40.30
   4   5   1 1761.52   40.40
   4   5   1 1726.43   41.70
  -5  -5  -1  123.99    8.20
   5   5   1  130.29    9.40
   5   5   1  138.79    8.00
   5   5   1  141.79    8.60
  -6  -5  -1   67.29    8.20
   6   5   1   67.59    8.00
   6   5   1   49.00    8.20
   6   5   1   78.29    7.60
  -7  -5  -1   83.49   10.20
   7   5   1   78.59    8.90
   7   5   1   77.19   10.60
  -8  -5  -1  108.39   11.80
   8   5   1   84.39   11.20
  -9  -5  -1    7.50    6.50
   9   5   1   -4.30    5.80
 -10  -5  -1   13.50    8.10
  10   5   1    3.10    7.30
 -11  -5  -1   40.80   10.20
  11   5   1   28.40    9.90
  10  -6  -1    5.80    7.40
 -10   6   1    3.30    6.70
   9  -6  -1   49.10    9.20
  -9   6   1   29.00    7.60
   8  -6  -1  111.29   12.30
  -8   6   1  109.19   11.90
   7  -6  -1   -1.90    4.40
  -7   6   1   -0.70    3.20
  -7   6   1   -3.30    4.30
   6  -6  -1   13.30    4.70
  -6   6   1   18.60    5.50
  -6   6   1   16.80    3.90
   5  -6  -1   11.40    4.30
  -5   6   1   11.50    3.00
  -5   6   1    6.40    4.20
   4  -6  -1  187.38   10.00
  -4   6   1  181.38   10.10
  -4   6   1  184.28    7.60
   3  -6  -1    2.30    3.10
  -3   6   1    2.10    2.30
  -3   6   1    4.60    3.40
   2  -6  -1 1376.76   33.90
  -2   6   1 1400.06   32.30
  -2   6   1 1375.56   34.10
   1  -6  -1   11.50    3.40
  -1   6   1    8.70    2.90
  -1   6   1    8.00    3.30
   0  -6  -1    2.50    2.80
   0   6   1    3.50    2.60
   0   6   1    6.80    2.90
  -1  -6  -1    8.10    3.00
   1   6   1    3.20    2.90
   1   6   1    9.70    3.10
  -2  -6  -1  134.39    8.00
   2   6   1  144.49    7.80
   2   6   1  140.29    7.90
  -3  -6  -1  565.94   15.20
  -3  -6  -1  567.54   18.00
   3   6   1  585.64   16.90
   3   6   1  564.24   17.20
  -4  -6  -1  538.35   16.00
   4   6   1  553.24   17.40
   4   6   1  527.35   17.80
   4   6   1  539.65   16.70
  -5  -6  -1  216.48   10.50
   5   6   1  212.58   11.90
   5   6   1  217.68   10.60
   5   6   1  241.38   11.60
  -6  -6  -1   75.79    8.50
   6   6   1   63.49    9.20
   6   6   1   94.89    8.70
   6   6   1   58.69    9.90
  -7  -6  -1   75.39   10.00
   7   6   1   83.89   11.00
   7   6   1   55.09    9.40
  -8  -6  -1   -1.30    5.30
   8   6   1   -3.60    5.80
  -9  -6  -1   10.80    6.90
   9   6   1   -0.80    6.30
 -10  -6  -1    1.90    7.70
  10   6   1   12.20    8.30
   9  -7  -1  104.89   15.80
  -9   7   1   90.29   14.00
   8  -7  -1   50.19    9.60
  -8   7   1   32.80    7.90
   7  -7  -1    0.20    5.50
  -7   7   1    3.60    5.40
   6  -7  -1   46.10    9.20
  -6   7   1   56.19    9.30
   5  -7  -1  167.88   11.20
  -5   7   1  186.58   11.60
   4  -7  -1  153.48   10.10
  -4   7   1  145.99   10.10
   3  -7  -1  135.29    9.10
  -3   7   1  120.99    7.20
  -3   7   1  135.39    9.00
   2  -7  -1    2.70    3.40
  -2   7   1    2.20    3.00
  -2   7   1    4.40    3.60
   1  -7  -1   45.50    6.50
  -1   7   1   49.90    6.50
  -1   7   1   42.80    5.80
   0  -7  -1  713.53   20.80
   0   7   1  692.73   20.00
   0   7   1  729.93   20.70
  -1  -7  -1  315.97   12.60
   1   7   1  318.67   12.30
   1   7   1  315.47   12.20
  -2  -7  -1  131.39    8.80
   2   7   1  139.59    8.90
   2   7   1  133.89    8.70
  -3  -7  -1  161.38   10.10
   3   7   1  143.19    9.10
   3   7   1  142.19    9.50
  -4  -7  -1   47.30    5.80
  -4  -7  -1   65.19    8.90
   4   7   1   71.79    8.60
   4   7   1   62.19    7.80
  -5  -7  -1   18.40    4.20
   5   7   1   17.70    5.60
   5   7   1   28.70    5.60
   5   7   1    8.10    4.70
  -6  -7  -1    6.20    4.40
   6   7   1    9.40    5.80
   6   7   1    9.90    5.70
  -7  -7  -1   65.39   10.20
   7   7   1  117.19   11.50
   7   7   1   85.29   12.40
  -8  -7  -1   -3.50    5.60
   8   7   1    3.10    5.60
   8   7   1    7.20    7.00
  -9  -7  -1    4.80    6.80
   9   7   1   11.40    8.50
 -10  -7  -1   16.00    8.60
  10   7   1    0.70    9.00
   9  -8  -1   11.90    8.90
  -9   8   1    3.20    7.90
   8  -8  -1   11.60    7.80
  -8   8   1   16.60    7.80
   7  -8  -1    6.80    6.60
  -7   8   1    6.00    6.80
   6  -8  -1  325.87   17.30
  -6   8   1  296.17   16.90
   5  -8  -1   13.60    6.10
  -5   8   1    6.00    5.30
   4  -8  -1   60.19    9.40
  -4   8   1   66.79    9.00
  -4   8   1   62.59    8.10
   3  -8  -1   30.20    6.00
  -3   8   1   27.10    4.70
  -3   8   1   24.60    5.80
   2  -8  -1  219.58   12.10
  -2   8   1  208.98   11.90
  -2   8   1  203.98   10.10
   1  -8  -1   74.39    8.90
  -1   8   1   69.49    7.40
  -1   8   1   65.99    7.90
   0  -8  -1  375.96   15.10
   0   8   1  380.56   14.20
   0   8   1  369.76   14.70
  -1  -8  -1  519.85   18.20
   1   8   1  519.05   17.50
   1   8   1  525.55   17.80
  -2  -8  -1   54.59    7.90
   2   8   1   40.70    6.10
   2   8   1   47.20    8.10
  -3  -8  -1  524.85   19.20
   3   8   1  514.75   18.70
   3   8   1  505.35   18.00
  -4  -8  -1   20.90    6.00
   4   8   1   26.20    5.70
   4   8   1   22.80    5.90
  -5  -8  -1   19.80    6.60
   5   8   1    6.30    5.80
  -6  -8  -1   -0.70    6.90
   6   8   1   15.40    6.50
   7   8   1    7.50    7.00
   7   8   1   12.90    6.90
   8   8   1   32.80    8.10
   8   8   1   16.00    8.40
   9   8   1   -2.90    8.40
   8  -9  -1    0.60    8.20
  -8   9   1   -4.20    7.20
   7  -9  -1    6.50    7.40
  -7   9   1   12.50    7.70
   6  -9  -1   -0.70    6.80
  -6   9   1    8.10    6.70
   5  -9  -1   98.79   13.50
  -5   9   1   87.19   12.20
   4  -9  -1   57.79   10.90
  -4   9   1   61.99   10.60
   3  -9  -1  450.55   19.40
  -3   9   1  465.45   16.10
  -3   9   1  440.16   18.90
   2  -9  -1  103.89   11.00
  -2   9   1  128.09    9.40
  -2   9   1  118.59   11.20
   1  -9  -1    5.50    5.40
  -1   9   1    3.40    4.70
  -1   9   1   13.20    5.40
   0  -9  -1  358.36   16.00
   0   9   1  322.17   15.30
   0   9   1  353.96   14.80
  -1  -9  -1   74.89    9.80
   1   9   1   76.79    9.40
   1   9   1   53.99    9.20
  -2  -9  -1  217.78   13.60
   2   9   1  215.58   13.00
   2   9   1  222.98   12.90
  -3  -9  -1   95.79   10.70
   3   9   1   95.89   10.50
   3   9   1  112.89   11.40
  -4  -9  -1  207.38   14.60
   4   9   1  220.58   14.40
   4   9   1  192.58   15.90
  -5  -9  -1    9.00    6.90
   5   9   1    7.40    7.10
  -6  -9  -1    6.20    8.10
   6   9   1   -2.10    7.10
  -7  -9  -1   52.09   10.90
   7   9   1   42.10    9.10
  -8  -9  -1    0.80    9.40
   8   9   1   -6.20    8.10
  -9  -9  -1   67.89   13.90
   7 -10  -1    4.00    8.00
  -7  10   1   -0.90    8.70
   6 -10  -1    5.90    7.90
  -6  10   1   -3.40    7.70
   5 -10  -1   -5.60    7.40
  -5  10   1   -4.80    6.70
   4 -10  -1   65.49   13.10
  -4  10   1   73.99   12.50
   3 -10  -1  214.78   15.40
  -3  10   1  198.58   11.80
  -3  10   1  164.48   14.30
   2 -10  -1    5.00    6.40
  -2  10   1    7.70    6.50
  -2  10   1   12.90    5.20
   1 -10  -1  226.78   15.50
  -1  10   1  234.78   13.40
  -1  10   1  201.38   14.00
   0 -10  -1   22.10    7.20
   0  10   1   21.30    6.30
   0  10   1   14.50    6.20
  -1 -10  -1   21.10    7.10
   1  10   1   12.30    6.10
   1  10   1   17.60    6.20
  -2 -10  -1   64.59   12.00
   2  10   1   56.99   10.30
   2  10   1   46.10    7.70
  -3 -10  -1   37.20    8.40
   3  10   1   36.90    8.00
   3  10   1   43.80    7.70
  -4 -10  -1    0.30    6.70
   4  10   1   -1.20    6.80
  -5 -10  -1   29.30    9.50
   5  10   1   19.30    8.30
  -6 -10  -1  185.58   18.40
   6  10   1  210.68   17.20
  -7 -10  -1   19.30   10.60
   7  10   1   11.90   10.30
  -8 -10  -1   14.80   11.50
   8  10   1    2.60    9.80
   6 -11  -1   19.70   10.10
  -6  11   1   33.50   11.00
   5 -11  -1  -13.40    8.70
  -5  11   1    0.00    8.40
   4 -11  -1   82.19   14.40
  -4  11   1   58.69   10.80
   3 -11  -1   29.50    9.00
  -3  11   1   26.00    8.70
  -3  11   1   30.00    6.90
   2 -11  -1   56.69   10.30
  -2  11   1   35.80    7.30
  -2  11   1   27.10    7.90
   1 -11  -1   25.70    8.80
  -1  11   1   13.70    7.40
  -1  11   1   26.30    6.80
   0 -11  -1  132.79   14.10
   0  11   1  111.19   12.80
   0  11   1  137.09   12.90
  -1 -11  -1   15.60    8.30
   1  11   1    1.00    6.30
   1  11   1    6.90    6.80
  -2 -11  -1    3.40    7.60
   2  11   1    1.20    6.70
   2  11   1   -6.00    6.10
  -3 -11  -1    5.50    7.90
   3  11   1    8.90    7.50
  -4 -11  -1   15.10    8.50
   4  11   1    8.10    8.40
  -5 -11  -1   21.30    8.80
   5  11   1   33.70    9.90
  -6 -11  -1   23.10   10.50
   6  11   1   30.30   10.90
  -7 -11  -1   -2.10   10.10
   7  11   1   16.20   11.90
   5 -12  -1   84.79   14.10
  -5  12   1   53.29   12.10
   4 -12  -1   52.29   11.80
  -4  12   1   31.90   10.60
   3 -12  -1   72.49   12.20
  -3  12   1   99.69   15.30
   2 -12  -1   29.20   10.80
  -2  12   1   26.60    7.90
  -2  12   1   28.60    9.70
   1 -12  -1   24.90   10.80
  -1  12   1   32.20    9.10
  -1  12   1   17.70    7.70
   0 -12  -1   13.70    9.70
   0  12   1    8.10    7.90
   0  12   1   28.90    8.60
  -1 -12  -1    1.70    9.10
   1  12   1   -8.00    7.40
   1  12   1   13.40    8.00
  -2 -12  -1  128.39   16.70
   2  12   1  137.19   15.30
  -3 -12  -1   16.70    9.60
   3  12   1    6.00    8.70
  -4 -12  -1   13.70    9.40
   4  12   1   22.00   11.50
  -5 -12  -1  -14.50    9.40
   5  12   1   -6.30   10.50
  -6 -12  -1    6.10   10.60
   6  12   1    9.80   11.70
   3 -13  -1    5.20   10.10
  -3  13   1    2.90    9.50
   2 -13  -1   40.80   12.20
  -2  13   1   39.10    9.30
  -2  13   1   29.30   10.30
   1 -13  -1    7.60   11.30
  -1  13   1   -0.50    8.80
  -1  13   1   12.00    8.90
   0 -13  -1   10.10   10.70
   0  13   1    2.90    9.00
   0  13   1   12.90    8.90
  -1 -13  -1  -10.70    9.40
   1  13   1    7.80    8.20
  -2 -13  -1   11.00   11.10
   2  13   1   23.20   10.60
  -3 -13  -1   13.70   11.40
   3  13   1   40.30   12.50
  -4 -13  -1   12.00   10.80
   4  13   1    8.10   11.30
   2  13  -2   -4.20    9.60
  -2 -13   2   15.40   11.60
   1  13  -2   14.60    9.20
  -1 -13   2   15.60   12.20
   0  13  -2  139.39   16.00
   0 -13   2  114.59   20.30
  -1  13  -2    8.20    8.30
   1 -13   2  -13.50   11.40
  -2  13  -2   51.09   11.40
  -2  13  -2   87.39   15.20
   2 -13   2   69.89   15.10
   5  12  -2   17.60   11.70
  -5 -12   2    8.40   10.60
   4  12  -2  130.49   17.30
  -4 -12   2   85.99   14.50
   3  12  -2    2.30    9.30
  -3 -12   2   -2.50    9.80
   2  12  -2   18.40    8.80
  -2 -12   2    7.10    9.80
   1  12  -2   29.70    8.50
  -1 -12   2   30.50   11.00
   0  12  -2   28.30    8.10
   0 -12   2   55.49   11.80
  -1  12  -2   65.29   12.50
  -1  12  -2   47.50   10.00
   1 -12   2   62.59   12.60
  -2  12  -2    9.00    8.00
  -2  12  -2   15.50    7.60
   2 -12   2   18.10   10.90
  -3  12  -2   22.50    9.50
   3 -12   2   34.20   11.50
  -4  12  -2    4.90    9.70
   4 -12   2    8.40   10.60
   6  11  -2   21.90   10.50
  -6 -11   2   27.20   11.00
   5  11  -2   37.30   10.10
  -5 -11   2   34.30   10.80
   4  11  -2   15.90    8.50
  -4 -11   2   12.30    9.10
   3  11  -2   23.70    8.60
  -3 -11   2   28.70   10.00
   2  11  -2   81.89   12.50
  -2 -11   2   63.19   11.00
   1  11  -2   32.20    7.80
  -1 -11   2   27.10    9.50
   0  11  -2    5.10    6.40
   0  11  -2    0.90    6.00
   0 -11   2    5.50    8.50
  -1  11  -2    2.20    6.30
  -1  11  -2    5.90    6.20
   1 -11   2   -1.20    7.90
  -2  11  -2    5.10    5.80
  -2  11  -2    1.20    7.00
   2 -11   2   -6.70    8.00
  -3  11  -2   34.60    9.30
   3 -11   2   42.10   10.60
  -4  11  -2   -4.20    7.90
   4 -11   2   -1.10    8.90
  -5  11  -2   97.19   15.90
   5 -11   2  118.39   17.70
  -6  11  -2   11.70    9.90
   6 -11   2   14.90   10.50
   7  10  -2    2.30    9.40
  -7 -10   2   -1.30   11.10
   6  10  -2   -3.00    8.60
  -6 -10   2   18.20   10.20
   5  10  -2   39.30    9.40
  -5 -10   2   46.60   10.70
   4  10  -2   -3.10    7.00
  -4 -10   2   -0.70    7.60
   3  10  -2   71.79   11.60
  -3 -10   2   53.49    9.60
   2  10  -2   82.09   10.90
  -2 -10   2   77.39   12.60
   1  10  -2  172.28   12.90
   1  10  -2  161.48   11.70
  -1 -10   2  176.38   14.40
   0  10  -2   11.90    5.90
   0  10  -2    1.90    5.60
   0 -10   2   11.70    7.00
  -1  10  -2   41.40    7.60
  -1  10  -2   31.50    6.70
   1 -10   2   40.10    8.40
  -2  10  -2    0.00    6.30
  -2  10  -2    2.80    4.80
   2 -10   2    7.40    6.90
  -3  10  -2  116.69   12.70
  -3  10  -2  111.69    9.80
   3 -10   2  119.39   15.40
  -4  10  -2   31.40    8.30
   4 -10   2   57.69   10.00
  -5  10  -2   -4.70    6.80
   5 -10   2    1.10    8.50
  -6  10  -2   35.70    9.90
   6 -10   2   32.60   10.70
  -7  10  -2    9.20    9.40
   7 -10   2   13.20    9.60
   8   9  -2   -2.00    8.90
  -8  -9   2   -6.10   10.70
   7   9  -2    2.60    8.20
  -7  -9   2   10.20    9.80
   6   9  -2  130.59   14.10
  -6  -9   2  140.59   16.60
   5   9  -2   33.70    8.30
  -5  -9   2   43.50    9.50
   4   9  -2  195.58   14.30
  -4  -9   2  194.48   15.50
   3   9  -2    2.40    5.80
  -3  -9   2    5.70    6.20
   2   9  -2  183.78   14.70
   2   9  -2  222.38   13.10
  -2  -9   2  199.98   13.30
   1   9  -2  131.69   11.20
   1   9  -2  131.59   10.10
  -1  -9   2  146.59   12.20
   0   9  -2    3.30    4.90
   0   9  -2   14.50    5.40
   0  -9   2    1.50    5.20
  -1   9  -2  175.08   11.20
  -1   9  -2  179.68   12.30
   1  -9   2  181.98   13.10
  -2   9  -2   -3.70    4.20
  -2   9  -2   -4.70    5.00
   2  -9   2   -1.00    5.60
  -3   9  -2  144.69    9.60
  -3   9  -2  138.69   11.80
   3  -9   2  164.18   13.80
  -4   9  -2   -1.90    5.60
   4  -9   2   14.40    6.80
  -5   9  -2   16.70    7.30
   5  -9   2   50.09    9.20
  -6   9  -2   21.80    8.30
   6  -9   2   11.70    8.00
  -7   9  -2   89.79   14.70
   7  -9   2   92.59   16.10
  -8   9  -2   13.70    8.80
   8  -9   2   11.50    8.50
   9   8  -2   -3.50    9.40
   8   8  -2   -4.10    7.50
   8   8  -2   -4.70    8.30
   7   8  -2   -4.30    6.60
   7   8  -2    4.00    7.00
   6   8  -2    5.10    6.60
  -6  -8   2   -4.00    7.40
   5   8  -2  563.44   21.30
  -5  -8   2  586.14   23.80
   4   8  -2   11.60    5.70
  -4  -8   2   10.80    5.90
   3   8  -2  804.22   24.40
  -3  -8   2  768.72   25.50
   2   8  -2   70.29    8.80
   2   8  -2   60.09    7.50
  -2  -8   2   46.10    8.90
   1   8  -2    3.10    4.10
   1   8  -2    0.00    3.70
  -1  -8   2    0.20    4.10
   0   8  -2   -1.40    3.90
   0   8  -2    0.50    3.90
   0  -8   2    9.10    4.70
  -1   8  -2   24.10    4.80
  -1   8  -2   15.80    4.90
   1  -8   2   14.50    5.30
  -2   8  -2    2.50    3.70
  -2   8  -2    3.80    4.60
   2  -8   2    0.20    4.60
  -3   8  -2   -0.10    3.50
  -3   8  -2    8.50    5.20
   3  -8   2    3.60    5.10
  -4   8  -2  393.76   17.00
   4  -8   2  369.46   17.40
  -5   8  -2   95.99   11.10
   5  -8   2   88.79   12.00
  -6   8  -2  112.29   13.20
   6  -8   2  110.49   12.80
  -7   8  -2   53.39    9.70
   7  -8   2   57.99    9.80
  -8   8  -2    8.60    7.80
   8  -8   2    9.10    7.70
  -9   8  -2    9.20    8.10
   9  -8   2    7.20    8.40
  10   7  -2   -7.50    9.40
   9   7  -2   10.90    9.50
  -9  -7   2   21.70    8.30
   8   7  -2    3.20    7.80
   8   7  -2   14.30    6.90
  -8  -7   2   12.20    6.90
   7   7  -2   87.69   11.20
   7   7  -2   88.59   12.70
  -7  -7   2   81.39   11.20
   6   7  -2  115.29   12.80
   6   7  -2  122.59   11.50
  -6  -7   2  127.79   10.50
   5   7  -2   53.79    9.40
   5   7  -2   50.39    9.30
  -5  -7   2   55.19    7.10
   4   7  -2   17.70    5.10
  -4  -7   2   15.60    3.70
  -4  -7   2   17.40    5.90
   3   7  -2    5.00    4.30
   3   7  -2    7.60    3.40
  -3  -7   2    5.50    2.90
  -3  -7   2    1.60    4.20
   2   7  -2  183.48   10.40
  -2  -7   2  206.18   11.50
   1   7  -2   10.20    3.60
   1   7  -2    2.40    3.60
  -1  -7   2    6.60    3.50
   0   7  -2  221.48   10.30
   0   7  -2  231.98   10.40
   0  -7   2  228.18   11.20
  -1   7  -2   26.70    4.90
  -1   7  -2   31.50    5.90
   1  -7   2   28.10    5.30
  -2   7  -2  273.47   12.10
  -2   7  -2  255.17   10.50
   2  -7   2  259.37   12.60
  -3   7  -2  199.78   11.00
  -3   7  -2  189.98    8.70
   3  -7   2  197.68   11.40
  -4   7  -2   97.59    9.30
   4  -7   2   94.49    9.50
  -5   7  -2  151.48   11.10
   5  -7   2  120.59   10.60
  -6   7  -2  129.39   11.60
   6  -7   2  101.19   11.00
  -7   7  -2    9.30    6.20
   7  -7   2   10.00    6.10
  -8   7  -2   18.10    6.90
   8  -7   2    2.10    6.90
  -9   7  -2   -1.00    6.90
   9  -7   2   -5.10    7.00
  10   6  -2    6.70    9.20
 -10  -6   2   -1.70    7.60
   9   6  -2   42.40    9.60
  -9  -6   2   69.79   13.60
   8   6  -2    5.80    6.90
  -8  -6   2   11.50    6.50
   7   6  -2  228.78   15.80
   7   6  -2  241.98   13.30
  -7  -6   2  236.28   14.40
   6   6  -2   33.50    6.10
   6   6  -2   19.90    6.20
  -6  -6   2   25.60    5.80
   5   6  -2    3.90    4.60
   5   6  -2    2.70    4.30
  -5  -6   2   -3.80    3.50
   4   6  -2   28.70    5.30
   4   6  -2   38.80    7.50
  -4  -6   2   34.50    5.70
   3   6  -2   31.90    5.00
  -3  -6   2   32.50    4.40
  -3  -6   2   33.90    7.00
   2   6  -2  165.88    8.90
  -2  -6   2  172.78    9.40
  -2  -6   2  159.88    6.70
   1   6  -2  219.98    9.80
   1   6  -2  236.08    9.00
  -1  -6   2  226.98   10.40
   0   6  -2  442.86   13.80
   0   6  -2  436.36   14.00
   0  -6   2  451.75   14.90
  -1   6  -2   26.60    4.90
  -1   6  -2   35.10    5.30
   1  -6   2   34.20    5.70
  -2   6  -2  518.15   14.90
  -2   6  -2  521.25   16.50
   2  -6   2  518.35   16.90
  -3   6  -2   32.00    4.50
  -3   6  -2   31.40    4.90
   3  -6   2   32.10    6.10
   3  -6   2   31.20    3.80
  -4   6  -2    9.50    4.20
   4  -6   2    6.70    2.40
   4  -6   2   13.00    4.30
  -5   6  -2   -5.10    3.50
   5  -6   2   -1.70    2.40
   5  -6   2   -2.40    4.00
  -6   6  -2   -2.60    4.30
   6  -6   2    2.80    3.00
   6  -6   2    3.40    4.60
  -7   6  -2   69.99   10.10
   7  -6   2   58.59    7.20
   7  -6   2   66.29    9.80
  -8   6  -2   16.80    6.40
   8  -6   2   11.40    4.20
   8  -6   2   17.90    6.60
  -9   6  -2   57.79   10.00
   9  -6   2   76.99   13.00
 -10   6  -2    9.60    7.10
  10  -6   2   21.60    8.50
  10   5  -2   57.89   11.30
 -10  -5   2   95.09   15.50
   9   5  -2    0.50    6.50
  -9  -5   2    1.40    6.60
   8   5  -2    9.50    6.20
  -8  -5   2    8.70    6.20
   7   5  -2   85.19    8.90
   7   5  -2   72.79   10.70
  -7  -5   2   89.79   11.00
   6   5  -2  103.69   10.30
   6   5  -2  107.19    9.10
  -6  -5   2  109.89    9.80
   5   5  -2   90.69    8.30
   5   5  -2   88.69    8.90
  -5  -5   2   78.99    7.80
   4   5  -2  142.29    8.60
   4   5  -2  160.78    9.50
  -4  -5   2  137.99    8.10
   3   5  -2  447.86   14.30
   3   5  -2  456.65   15.40
  -3  -5   2  436.06   13.20
   2   5  -2 1577.34   36.00
  -2  -5   2 1524.65   34.30
  -2  -5   2 1504.25   36.90
   1   5  -2 1289.87   30.60
   1   5  -2 1320.17   29.60
  -1  -5   2 1263.17   31.50
  -1  -5   2 1286.87   29.20
   0   5  -2   -1.40    2.10
   0   5  -2    5.10    2.40
   0  -5   2    0.40    2.50
  -1   5  -2 1278.57   30.50
  -1   5  -2 1289.37   29.90
   1  -5   2 1295.17   31.20
  -2   5  -2   15.80    3.50
  -2   5  -2   23.30    3.80
   2  -5   2   25.80    4.90
   2  -5   2   18.50    2.90
  -3   5  -2  995.20   26.40
   3  -5   2  995.00   25.90
   3  -5   2 1006.10   23.60
  -4   5  -2  121.89    8.20
   4  -5   2  124.99    8.20
   4  -5   2  106.89    6.30
  -5   5  -2  285.07   12.80
   5  -5   2  306.27   11.20
   5  -5   2  292.97   12.60
  -6   5  -2    2.10    3.80
   6  -5   2    4.60    3.10
   6  -5   2   11.50    4.60
  -7   5  -2  251.77   13.50
   7  -5   2  237.58   13.20
   7  -5   2  244.18   11.90
  -8   5  -2    8.10    5.00
   8  -5   2    6.10    5.20
   8  -5   2    6.20    4.10
  -9   5  -2   17.60    6.50
   9  -5   2    1.50    5.60
   9  -5   2   18.50    5.50
 -10   5  -2    7.00    6.60
  10  -5   2    5.00    6.10
  11   4  -2   52.89   11.20
 -11  -4   2   67.19   11.90
  10   4  -2   28.70    8.70
 -10  -4   2   44.40    9.80
   9   4  -2   23.40    7.40
  -9  -4   2   42.00    8.50
   8   4  -2    9.60    5.80
  -8  -4   2   17.60    6.30
   7   4  -2  215.58   10.70
   7   4  -2  211.18   13.00
  -7  -4   2  213.38   13.10
   6   4  -2   75.09    7.80
   6   4  -2   63.19    8.40
  -6  -4   2   89.59    9.00
   5   4  -2   78.49    7.60
   5   4  -2   82.39    6.90
  -5  -4   2   76.69    7.40
   4   4  -2  310.77   12.30
   4   4  -2  317.87   11.30
  -4  -4   2  321.27   11.70
   3   4  -2   38.60    5.80
   3   4  -2   51.19    5.40
  -3  -4   2   50.69    4.80
   2   4  -2 3079.19   67.99
   2   4  -2 3206.28   67.19
  -2  -4   2 3124.39   66.09
   1   4  -2  263.47    8.00
   1   4  -2  260.77    9.00
  -1  -4   2  270.87    8.10
  -1  -4   2  258.67    9.70
   0   4  -2 3593.04   74.09
   0   4  -2 3507.75   74.29
   0  -4   2 3566.54   75.19
   0  -4   2 3471.75   72.89
  -1   4  -2  434.46   12.20
  -1   4  -2  466.25   13.00
   1  -4   2  453.35   13.20
   1  -4   2  452.25   11.10
  -2   4  -2  481.55   14.20
  -2   4  -2  477.55   12.60
   2  -4   2  483.15   12.40
   2  -4   2  486.25   14.20
  -3   4  -2  158.08    7.80
   3  -4   2  158.78    6.50
   3  -4   2  153.38    7.60
  -4   4  -2  233.18   10.10
   4  -4   2  212.58    8.60
   4  -4   2  215.78    9.60
  -5   4  -2 1075.19   29.20
   5  -4   2 1124.79   28.90
   5  -4   2 1083.99   27.60
  -6   4  -2   -1.70    3.30
   6  -4   2   -5.80    2.80
   6  -4   2    3.40    3.60
  -7   4  -2   28.80    5.80
   7  -4   2   18.60    4.90
   7  -4   2   15.00    4.40
  -8   4  -2   16.30    5.60
   8  -4   2   10.70    4.10
   8  -4   2   11.00    5.10
  -9   4  -2   35.30    7.40
   9  -4   2   27.20    6.70
   9  -4   2   35.90    6.60
 -10   4  -2    1.10    5.20
  10  -4   2   -1.70    4.60
  10  -4   2    0.20    5.40
 -11   4  -2   31.00    7.90
 -11   4  -2   25.00    8.10
  11  -4   2   16.20    7.70
  11   3  -2   13.50    8.40
 -11  -3   2    9.20    9.10
  10   3  -2   17.40    7.20
 -10  -3   2   27.80    8.80
   9   3  -2    1.30    5.60
  -9  -3   2    1.20    5.40
   8   3  -2  245.68   14.10
  -8  -3   2  243.18   14.60
   7   3  -2   -0.10    4.10
  -7  -3   2    2.90    4.20
   6   3  -2  115.29    8.90
   6   3  -2  121.49    7.30
  -6  -3   2  103.79    8.50
   5   3  -2   12.90    3.00
   5   3  -2    8.80    3.30
  -5  -3   2    7.40    3.20
   4   3  -2   20.50    3.70
   4   3  -2   16.50    3.00
  -4  -3   2   12.60    3.30
   3   3  -2  566.24   16.30
   3   3  -2  575.34   15.30
  -3  -3   2  574.44   15.70
   2   3  -2  384.26   11.80
   2   3  -2  382.66   11.10
  -2  -3   2  378.76   10.80
   1   3  -2 2261.37   49.20
  -1  -3   2 2255.87   49.90
  -1  -3   2 2383.46   48.60
   0   3  -2  381.96    9.90
   0   3  -2  370.86   10.20
   0  -3   2  362.56    9.70
   0  -3   2  372.46   10.70
  -1   3  -2 2269.17   48.20
  -1   3  -2 2274.67   48.80
   1  -3   2 2325.67   47.70
   1  -3   2 2254.17   49.00
  -2   3  -2  144.39    6.40
   2  -3   2  139.49    6.20
   2  -3   2  137.19    5.40
  -3   3  -2  341.47   11.40
   3  -3   2  340.27   10.90
   3  -3   2  345.57   10.30
  -4   3  -2   56.49    5.40
   4  -3   2   57.19    5.40
   4  -3   2   57.09    5.00
  -5   3  -2    9.10    3.30
   5  -3   2    6.50    2.90
   5  -3   2    8.60    3.20
  -6   3  -2    6.80    3.90
   6  -3   2    5.50    3.30
   6  -3   2    4.60    3.40
  -7   3  -2   56.99    7.40
   7  -3   2   72.79    7.50
   7  -3   2   53.59    7.30
  -8   3  -2  248.88   13.50
   8  -3   2  250.87   13.00
   8  -3   2  243.38   13.30
  -9   3  -2   16.80    6.20
   9  -3   2   10.70    5.20
   9  -3   2   24.90    6.00
 -10   3  -2    3.40    5.20
  10  -3   2   10.50    5.70
  10  -3   2    6.50    6.10
 -11   3  -2   59.49    9.60
 -11   3  -2   50.79    9.30
  11  -3   2   61.59   12.50
  11   2  -2   82.79   14.50
 -11  -2   2   82.49   15.90
  10   2  -2    4.90    6.60
 -10  -2   2    5.40    6.70
   9   2  -2    3.60    5.10
  -9  -2   2    3.70    5.40
   8   2  -2    0.20    4.30
  -8  -2   2   -2.80    4.20
   7   2  -2   13.00    4.50
  -7  -2   2    4.60    4.10
   6   2  -2   14.30    3.90
  -6  -2   2   11.60    3.70
   5   2  -2  489.85   13.50
   5   2  -2  486.45   15.50
  -5  -2   2  489.35   15.80
   4   2  -2  347.07   11.90
   4   2  -2  355.16   10.50
  -4  -2   2  366.16   12.10
   3   2  -2   18.00    3.50
   3   2  -2   18.90    3.20
  -3  -2   2   18.80    3.70
   2   2  -2   59.09    3.80
   2   2  -2   56.69    4.20
  -2  -2   2   56.59    3.90
   1   2  -2 1097.79   24.30
   1   2  -2 1073.49   24.70
  -1  -2   2 1105.59   24.10
   0   2  -2  735.93   16.00
   0   2  -2  704.93   16.40
   0  -2   2  689.73   16.40
   0  -2   2  720.43   16.80
  -1   2  -2 3859.41   80.19
  -1   2  -2 3881.01   79.59
   1  -2   2 3855.81   79.59
   1  -2   2 3955.30   80.29
  -2   2  -2  544.85   14.30
   2  -2   2  538.15   13.80
   2  -2   2  563.34   13.60
  -3   2  -2    1.20    2.00
   3  -2   2    2.50    1.90
   3  -2   2    0.10    1.80
  -4   2  -2   34.60    4.50
   4  -2   2   44.50    4.50
   4  -2   2   33.00    4.00
  -5   2  -2  233.58    9.90
   5  -2   2  237.48    9.60
   5  -2   2  232.68    9.50
  -6   2  -2  322.27   12.80
   6  -2   2  327.57   12.30
   6  -2   2  317.77   12.30
  -7   2  -2   10.40    3.90
   7  -2   2    6.70    3.70
   7  -2   2    7.30    3.50
  -8   2  -2   87.79    8.80
   8  -2   2   95.49    8.90
   8  -2   2   95.49    8.80
  -9   2  -2   27.30    6.10
   9  -2   2   40.60    6.90
   9  -2   2   37.20    7.10
 -10   2  -2  138.09   12.10
  10  -2   2  125.79   12.20
  10  -2   2  124.19   12.60
 -11   2  -2   23.40    6.80
  11  -2   2   16.00    7.60
  11   1  -2   27.60    8.40
 -11  -1   2   28.10    9.50
  10   1  -2   -8.40    5.20
 -10  -1   2    3.20    6.30
   9   1  -2    6.90    5.30
  -9  -1   2    1.40    5.30
   8   1  -2    4.00    4.50
  -8  -1   2    9.80    5.00
   7   1  -2    5.00    3.90
  -7  -1   2    9.60    3.00
  -7  -1   2    1.20    3.60
   6   1  -2   26.20    4.50
  -6  -1   2   29.50    5.70
  -6  -1   2   40.80    4.30
   5   1  -2  401.56   13.40
  -5  -1   2  388.16   13.50
  -5  -1   2  391.26   11.30
   4   1  -2  141.99    7.10
  -4  -1   2  138.19    7.10
   3   1  -2 1031.10   23.00
   3   1  -2 1025.80   24.40
  -3  -1   2 1025.50   24.60
   2   1  -2 4357.46   88.19
   2   1  -2 4209.58   88.79
  -2  -1   2 4321.67   88.89
   1   1  -2    5.90    1.80
   1   1  -2    4.60    1.60
  -1  -1   2    6.50    1.60
   0   1  -2   14.50    2.10
   0   1  -2   15.30    1.60
   0  -1   2   13.50    2.40
   0  -1   2   14.60    1.90
  -1   1  -2 2820.02   58.29
  -1   1  -2 2832.72   57.59
   1  -1   2 2839.02   58.09
   1  -1   2 2768.72   57.79
  -2   1  -2  699.93   17.10
   2  -1   2  720.93   16.80
   2  -1   2  714.93   16.50
  -3   1  -2  316.87   10.10
   3  -1   2  335.47   10.00
   3  -1   2  329.57    9.50
  -4   1  -2 4526.05   96.49
   4  -1   2 4527.05   96.29
   4  -1   2 4697.23   96.19
  -5   1  -2  232.58    9.50
   5  -1   2  233.48    9.50
   5  -1   2  221.08    8.90
  -6   1  -2   26.90    5.10
   6  -1   2   24.40    4.90
   6  -1   2   29.90    4.60
  -7   1  -2   66.09    7.10
   7  -1   2   60.39    6.80
   7  -1   2   65.09    7.00
  -8   1  -2   38.50    7.40
   8  -1   2   32.80    5.90
   8  -1   2   31.60    5.80
  -9   1  -2   12.00    4.80
   9  -1   2    9.50    4.90
   9  -1   2   10.80    4.90
 -10   1  -2   34.80    7.10
  10  -1   2   28.20    7.00
  10  -1   2   24.10    6.50
 -11   1  -2   27.80    6.70
  11  -1   2   12.00    6.70
  11   0  -2   12.80    7.40
 -11   0   2   -2.80    7.00
  10   0  -2   -1.90    5.80
 -10   0   2    0.60    5.90
   9   0  -2   54.79    9.70
  -9   0   2   94.59   11.30
   8   0  -2  170.38   11.60
  -8   0   2  158.78   11.40
  -8   0   2  172.38    9.50
   7   0  -2  124.29    9.40
  -7   0   2  137.69    9.70
  -7   0   2  131.29    7.60
   6   0  -2  340.67   13.20
  -6   0   2  346.77   13.50
  -6   0   2  333.87   11.40
   5   0  -2   21.20    3.70
  -5   0   2   21.60    3.70
  -5   0   2   25.30    3.40
   4   0  -2 1275.17   29.90
  -4   0   2 1242.08   28.20
  -4   0   2 1243.18   30.10
   3   0  -2 1968.30   43.20
  -3   0   2 1992.60   41.80
  -3   0   2 1961.80   43.40
   2   0  -2 1947.01   40.50
   2   0  -2 1911.51   41.20
  -2   0   2 1943.11   41.50
   1   0  -2 2369.86   49.80
   1   0  -2 2419.76   49.90
  -1   0   2 2455.95   50.09
   0   0  -2   67.09    2.00
   0   0  -2   65.39    2.60
   0   0   2   60.49    2.90
  -1   0  -2 1707.23   36.40
   1   0   2 1812.42   37.20
   1   0   2 1811.32   37.10
   1   0   2 1763.52   36.30
  -2   0  -2 7499.65  154.78
   2   0   2 7610.94  154.68
   2   0   2 7692.33  153.98
  -3   0  -2  576.14   15.00
   3   0   2  576.24   15.00
   3   0   2  591.24   14.40
  -4   0  -2    8.40    2.80
   4   0   2    8.70    2.50
   4   0   2    8.50    2.30
  -5   0  -2  552.14   16.10
   5   0   2  553.84   15.90
   5   0   2  547.95   16.40
  -6   0  -2  260.47   10.60
   6   0   2  251.37   10.80
   6   0   2  254.17   10.40
  -7   0  -2  516.05   17.10
   7   0   2  504.75   17.50
   7   0   2  499.75   17.00
  -8   0  -2  118.59    9.00
   8   0   2  117.59    9.50
   8   0   2  111.69    9.20
  -9   0  -2    4.30    4.60
   9   0   2    9.60    5.00
   9   0   2    4.60    4.40
 -10   0  -2    7.10    4.90
  10   0   2   20.10    6.80
  10   0   2   27.90    6.80
 -11   0  -2    1.50    7.40
  11   0   2    3.30    6.00
  11  -1  -2    4.60    6.60
 -11   1   2    6.80    7.10
  10  -1  -2   24.40    7.40
 -10   1   2   24.10    7.50
   9  -1  -2   22.40    6.50
  -9   1   2   34.20    6.80
  -9   1   2   17.90    4.90
   8  -1  -2   -0.50    3.80
  -8   1   2    4.80    3.60
  -8   1   2    0.10    3.90
   7  -1  -2  384.16   15.30
  -7   1   2  405.06   14.10
  -7   1   2  378.56   15.60
   6  -1  -2  134.29    8.20
  -6   1   2  122.59    7.20
  -6   1   2  125.69    8.40
   5  -1  -2 1930.51   44.20
  -5   1   2 1897.71   44.10
  -5   1   2 1842.52   42.50
   4  -1  -2    3.20    2.30
  -4   1   2    5.30    2.00
  -4   1   2    2.80    2.50
   3  -1  -2 1713.43   38.40
  -3   1   2 1700.73   37.60
  -3   1   2 1793.02   38.70
   2  -1  -2  616.34   15.10
  -2   1   2  621.94   14.70
  -2   1   2  626.84   15.10
   1  -1  -2  966.70   21.40
   1  -1  -2 1006.10   21.80
  -1   1   2 1008.50   21.80
  -1   1   2 1037.00   21.80
   0  -1  -2 9999.00  195.88
   0   1   2 9508.75  198.68
   0   1   2 9676.13  198.28
   1   1   2  290.17    6.60
   1   1   2  269.97    7.20
   1   1   2  278.67    7.50
   2   1   2  716.93   16.30
   2   1   2  727.53   17.00
   2   1   2  721.13   16.00
   2   1   2  733.03   17.20
  -3  -1  -2  199.28    7.30
   3   1   2  194.18    7.20
   3   1   2  198.88    6.70
  -4  -1  -2  862.01   21.70
   4   1   2  870.11   22.00
   4   1   2  869.11   21.30
  -5  -1  -2  164.58    7.60
   5   1   2  171.78    7.80
   5   1   2  168.98    8.10
  -6  -1  -2  237.18    9.90
   6   1   2  227.38   10.00
   6   1   2  238.08   10.50
  -7  -1  -2  601.24   18.50
   7   1   2  567.94   18.50
   7   1   2  542.45   18.70
  -8  -1  -2    4.20    3.70
   8   1   2    3.50    3.70
   8   1   2   -0.20    3.40
  -9  -1  -2  146.89   10.70
   9   1   2  154.88   12.00
   9   1   2  144.39   11.70
 -10  -1  -2   22.40    6.20
  10   1   2   25.00    7.60
  10   1   2   16.40    6.20
 -11  -1  -2    6.30    8.20
  11   1   2    7.70    6.60
  11  -2  -2   -4.60    6.20
 -11   2   2   -3.10    6.20
  10  -2  -2    0.10    6.10
 -10   2   2    5.80    6.20
   9  -2  -2    3.80    4.90
  -9   2   2    6.20    4.80
  -9   2   2    8.70    4.70
   8  -2  -2   18.00    5.40
  -8   2   2   18.10    5.00
  -8   2   2   15.80    4.50
   7  -2  -2   32.00    5.40
  -7   2   2   25.40    5.10
  -7   2   2   30.00    5.60
   6  -2  -2  534.15   17.30
  -6   2   2  525.75   17.30
  -6   2   2  503.35   16.10
   5  -2  -2    5.90    2.70
  -5   2   2    8.10    3.10
  -5   2   2    2.80    2.40
   4  -2  -2  757.72   19.90
  -4   2   2  723.93   19.40
  -4   2   2  720.43   19.00
   3  -2  -2  221.88    8.00
  -3   2   2  209.98    7.70
  -3   2   2  219.18    7.80
   2  -2  -2  338.87    9.70
  -2   2   2  334.67    9.10
  -2   2   2  309.37    9.30
   1  -2  -2   11.60    2.60
   1  -2  -2   10.90    2.40
  -1   2   2   12.30    1.80
  -1   2   2   12.30    2.70
   0  -2  -2  351.96    8.90
   0   2   2  362.06    9.50
   0   2   2  365.26    9.30
  -1  -2  -2 2161.58   44.80
   1   2   2 2139.29   45.10
   1   2   2 2154.28   45.30
   2   2   2  249.88    7.40
   2   2   2  258.97    7.60
   2   2   2  267.77    7.70
   2   2   2  258.17    8.10
   3   2   2 1643.54   35.90
   3   2   2 1622.34   35.00
   3   2   2 1601.44   36.20
   3   2   2 1654.23   36.30
   4   2   2 2149.69   48.00
   4   2   2 2193.68   47.80
   4   2   2 2155.58   47.60
  -5  -2  -2  150.68    7.50
   5   2   2  160.68    8.00
   5   2   2  155.18    7.50
  -6  -2  -2  190.78    8.80
   6   2   2  188.08    9.10
   6   2   2  188.28    9.50
  -7  -2  -2  104.99    7.80
   7   2   2  100.09    8.40
   7   2   2  101.59    8.20
  -8  -2  -2   40.30    7.80
   8   2   2   45.20    8.30
   8   2   2   54.09    8.00
  -9  -2  -2   88.39    9.00
   9   2   2   76.29    9.60
   9   2   2   94.89   11.30
  10   2   2    3.30    5.50
  10   2   2    4.50    6.50
 -11  -2  -2    8.30    8.10
  11   2   2    3.10    6.60
  11  -3  -2   -2.40    6.90
 -11   3   2   -1.30    6.10
  10  -3  -2   45.40    9.40
 -10   3   2   63.79   11.60
 -10   3   2   63.69    9.50
   9  -3  -2  141.29   12.70
  -9   3   2  140.99   10.90
  -9   3   2  130.19   11.70
   8  -3  -2   35.10    6.70
  -8   3   2   20.60    5.10
  -8   3   2   26.20    5.50
   7  -3  -2   95.59    8.50
  -7   3   2   98.99    8.60
  -7   3   2  102.29    8.20
   6  -3  -2   -1.50    2.90
  -6   3   2   -2.40    2.70
  -6   3   2   -0.70    2.70
   5  -3  -2   27.50    4.80
  -5   3   2   26.70    5.10
  -5   3   2   26.30    4.80
   4  -3  -2 1315.47   32.20
  -4   3   2 1366.56   31.60
  -4   3   2 1333.47   32.10
   3  -3  -2    2.70    2.20
  -3   3   2   -1.20    1.90
  -3   3   2    0.30    1.70
   2  -3  -2  140.09    6.10
   2  -3  -2  146.49    5.30
  -2   3   2  139.39    6.10
  -2   3   2  141.79    5.10
   1  -3  -2  232.68    7.60
  -1   3   2  236.48    7.80
  -1   3   2  243.78    7.30
   0  -3  -2    6.70    1.60
   0   3   2    5.70    1.80
   0   3   2    9.30    2.10
  -1  -3  -2  500.65   12.40
   1   3   2  483.45   11.20
   1   3   2  488.95   12.60
   1   3   2  492.05   12.80
   2   3   2  147.69    5.80
   2   3   2  134.99    5.70
   2   3   2  142.49    5.90
   2   3   2  145.49    5.40
   3   3   2  940.41   22.30
   3   3   2  935.41   22.00
   3   3   2  932.51   22.70
   3   3   2  927.51   22.70
   4   3   2   55.99    4.50
   4   3   2   47.90    5.00
   4   3   2   53.79    5.00
   4   3   2   50.29    4.90
   5   3   2 1097.69   28.10
   5   3   2 1110.89   28.40
   5   3   2 1165.38   26.50
  -6  -3  -2   50.39    5.80
   6   3   2   54.59    6.10
   6   3   2   39.90    6.20
  -7  -3  -2   11.70    3.50
   7   3   2   10.60    4.30
   7   3   2   14.10    4.50
  -8  -3  -2  160.18    9.90
   8   3   2  160.68   11.70
   8   3   2  151.78   11.20
  -9  -3  -2    0.30    4.70
   9   3   2   -7.70    5.10
   9   3   2   -4.80    4.20
 -10  -3  -2   30.70    8.60
  10   3   2   26.90    7.20
 -11  -3  -2   -2.00    8.30
  11   3   2    1.50    6.90
  11  -4  -2   -2.20    6.70
 -11   4   2    2.50    6.30
  10  -4  -2   74.49   14.20
 -10   4   2   73.99   11.30
 -10   4   2   71.79   11.70
   9  -4  -2   21.10    6.80
  -9   4   2   21.50    6.00
  -9   4   2   10.80    5.50
   8  -4  -2   93.99   10.20
  -8   4   2   95.09    9.80
  -8   4   2  102.09    9.70
   7  -4  -2  583.34   20.40
  -7   4   2  593.64   19.80
  -7   4   2  588.24   20.20
   6  -4  -2    6.70    3.50
  -6   4   2   10.00    3.80
  -6   4   2    7.20    3.30
   5  -4  -2  397.16   14.30
  -5   4   2  398.76   13.50
  -5   4   2  393.86   14.20
   4  -4  -2  194.68    9.20
  -4   4   2  193.98    8.10
  -4   4   2  198.58    9.00
   3  -4  -2   34.00    4.60
  -3   4   2   31.50    3.30
  -3   4   2   27.60    4.40
   2  -4  -2  449.26   13.30
  -2   4   2  457.65   13.50
  -2   4   2  456.75   12.10
  -2   4   2  449.86   11.20
   1  -4  -2 3098.09   65.99
  -1   4   2 3104.69   66.29
  -1   4   2 3114.19   65.29
   0  -4  -2 1627.24   36.70
   0   4   2 1679.53   36.80
   0   4   2 1697.23   37.30
  -1  -4  -2   71.49    4.30
   1   4   2   73.69    4.80
   1   4   2   69.39    4.80
  -2  -4  -2 2252.77   50.09
   2   4   2 2337.47   50.19
   2   4   2 2350.66   48.60
   2   4   2 2274.07   49.90
   3   4   2  221.08    8.50
   3   4   2  221.68    8.90
   3   4   2  220.98    8.10
   3   4   2  231.98    8.80
   4   4   2  818.32   21.30
   4   4   2  827.72   21.70
   4   4   2  817.12   22.00
   4   4   2  829.72   21.00
   5   4   2   86.99    6.60
   5   4   2   84.89    7.20
   5   4   2   89.69    6.60
   5   4   2   87.59    6.80
   6   4   2  226.98   10.90
   6   4   2  216.98    9.60
   6   4   2  214.78   11.20
  -7  -4  -2   57.69    7.20
   7   4   2   52.29    8.30
   7   4   2   70.19    8.50
  -8  -4  -2   24.70    5.00
   8   4   2   32.60    6.40
   8   4   2   60.69   10.10
   9   4   2    4.10    5.80
 -10  -4  -2    8.50    7.90
  10   4   2   12.30    7.10
 -11  -4  -2   -1.30    8.50
  11   4   2   -1.90    7.40
  10  -5  -2    0.80    6.90
 -10   5   2    3.80    5.40
 -10   5   2    1.20    5.60
   9  -5  -2    5.50    6.30
  -9   5   2    2.20    5.40
  -9   5   2    1.80    4.50
   8  -5  -2  182.58   13.30
  -8   5   2  166.18   12.40
  -8   5   2  168.18   11.70
   7  -5  -2    6.40    4.30
  -7   5   2   17.00    5.10
  -7   5   2    7.90    3.70
   6  -5  -2  175.98   10.40
  -6   5   2  186.48   10.90
  -6   5   2  183.98    9.60
   5  -5  -2   65.79    7.20
  -5   5   2   59.39    5.80
  -5   5   2   54.89    7.10
   4  -5  -2 1303.67   32.80
  -4   5   2 1278.67   32.70
  -4   5   2 1298.37   30.50
   3  -5  -2 1012.20   26.10
  -3   5   2 1023.20   23.60
  -3   5   2 1005.50   26.30
   2  -5  -2  293.17   10.60
  -2   5   2  312.07   11.20
  -2   5   2  306.97    9.80
   1  -5  -2   13.20    2.90
  -1   5   2   14.40    2.70
  -1   5   2   13.00    3.10
   0  -5  -2  242.48    9.00
   0   5   2  258.37    9.40
   0   5   2  256.07    9.00
  -1  -5  -2  435.76   12.90
   1   5   2  427.06   12.90
   1   5   2  437.76   13.20
  -2  -5  -2  954.90   24.20
   2   5   2  980.20   24.20
   2   5   2  966.50   24.10
   3   5   2 1237.18   28.70
   3   5   2 1268.37   30.20
   3   5   2 1275.47   30.30
   3   5   2 1229.08   30.50
   4   5   2   17.80    3.80
   4   5   2    9.80    3.70
   4   5   2   27.90    5.30
   4   5   2   15.80    3.30
   5   5   2  121.59    8.10
   5   5   2  123.89    8.20
   5   5   2  124.19    8.40
   5   5   2  125.49    8.90
   6   5   2  202.68   11.60
   6   5   2  215.78   11.30
   6   5   2  205.38   10.50
   6   5   2  197.98   10.70
  -7  -5  -2   15.70    4.40
   7   5   2   10.70    4.70
   7   5   2   15.70    5.70
   7   5   2   16.90    5.60
  -8  -5  -2  181.48   13.40
   8   5   2  188.48   13.80
  -9  -5  -2   12.00    7.00
   9   5   2   11.50    6.60
 -10  -5  -2    3.20    7.80
  10   5   2    2.60    7.30
 -11  -5  -2   18.90    9.20
  11   5   2   25.00    9.70
  10  -6  -2    9.70    8.10
 -10   6   2   13.30    7.10
   9  -6  -2    3.90    6.60
  -9   6   2   13.20    6.50
   8  -6  -2   25.30    7.10
  -8   6   2   17.20    6.20
   7  -6  -2   14.90    5.70
  -7   6   2   11.80    4.50
  -7   6   2   19.00    5.90
   6  -6  -2  165.58   10.80
  -6   6   2  165.68    9.20
  -6   6   2  172.48   11.30
   5  -6  -2  285.07   13.30
  -5   6   2  290.97   11.10
  -5   6   2  299.57   13.50
   4  -6  -2   35.20    6.60
  -4   6   2   26.20    4.90
  -4   6   2   39.50    4.30
   3  -6  -2  216.58   10.50
  -3   6   2  215.58   10.40
  -3   6   2  228.08    8.60
   2  -6  -2   10.90    3.50
  -2   6   2    3.70    2.70
  -2   6   2   15.20    3.90
   1  -6  -2  333.97   11.80
  -1   6   2  326.97   12.10
  -1   6   2  314.27   11.00
   0  -6  -2    6.70    2.80
   0   6   2    6.40    2.80
   0   6   2   -0.30    2.80
  -1  -6  -2  330.97   11.70
   1   6   2  335.07   11.90
   1   6   2  325.27   11.60
  -2  -6  -2  535.35   16.50
   2   6   2  580.34   16.60
   2   6   2  522.35   16.20
  -3  -6  -2   40.20    5.70
  -3  -6  -2   35.40    4.30
   3   6   2   39.60    6.10
   3   6   2   50.49    6.10
  -4  -6  -2  226.88    9.60
   4   6   2  247.88   11.00
   4   6   2  247.68   11.30
   4   6   2  233.98   11.30
   5   6   2   20.40    5.00
   5   6   2    4.20    4.30
   5   6   2   12.10    4.50
  -6  -6  -2   30.10    5.70
   6   6   2   28.10    6.20
   6   6   2   56.39    7.80
   6   6   2   32.90    6.00
  -7  -6  -2   17.10    5.70
   7   6   2   12.20    6.10
   7   6   2    8.10    5.10
  -8  -6  -2    7.00    5.70
   8   6   2    1.20    6.20
  -9  -6  -2    6.30    6.50
   9   6   2   10.90    7.10
 -10  -6  -2    2.40    7.70
  10   6   2    1.00    7.70
   9  -7  -2   13.20    8.00
  -9   7   2   12.10    7.20
   8  -7  -2   67.99   12.70
  -8   7   2   75.69   12.30
   7  -7  -2   42.20    7.80
  -7   7   2   31.20    7.30
   6  -7  -2    0.70    4.50
  -6   7   2   -6.30    4.20
   5  -7  -2    2.90    4.60
  -5   7   2    3.50    4.60
   4  -7  -2   15.60    5.00
  -4   7   2   15.60    4.60
   3  -7  -2    2.80    4.00
  -3   7   2   -0.20    3.70
  -3   7   2   -3.30    2.70
   2  -7  -2  239.48   11.30
  -2   7   2  268.47   10.30
  -2   7   2  226.98   11.30
   1  -7  -2  923.11   25.00
  -1   7   2  894.61   25.00
  -1   7   2  916.21   23.90
   0  -7  -2  123.59    8.00
   0   7   2  118.59    7.70
   0   7   2  117.49    8.00
  -1  -7  -2  283.87   11.50
   1   7   2  284.67   11.80
   1   7   2  278.07   11.40
  -2  -7  -2  344.37   13.20
   2   7   2  340.87   13.20
   2   7   2  360.66   13.40
  -3  -7  -2   44.20    7.10
   3   7   2   39.00    7.00
   3   7   2   51.59    7.50
  -4  -7  -2  167.48   10.90
  -4  -7  -2  161.08    8.30
   4   7   2  187.68   10.80
   4   7   2  172.78   10.60
  -5  -7  -2    4.70    3.50
  -5  -7  -2   -6.20    4.70
   5   7   2    1.60    4.60
   5   7   2    5.10    4.70
  -6  -7  -2   22.00    5.10
   6   7   2   25.20    6.50
   6   7   2   14.30    5.80
   6   7   2   14.00    5.90
  -7  -7  -2   -5.20    4.90
   7   7   2   14.50    6.70
   7   7   2    4.80    5.50
  -8  -7  -2  123.09   12.50
   8   7   2  109.69   14.10
   8   7   2  121.59   12.00
  -9  -7  -2    5.00    6.80
   9   7   2   -4.40    7.40
 -10  -7  -2   12.00    8.70
  10   7   2   16.40    9.80
   9  -8  -2   23.60    8.80
  -9   8   2    9.40    7.80
   8  -8  -2   45.30    9.60
  -8   8   2   28.30    8.70
   7  -8  -2    0.80    6.20
  -7   8   2    1.20    6.30
   6  -8  -2   47.10    8.30
  -6   8   2   60.59   10.80
   5  -8  -2   -0.60    5.20
  -5   8   2   -1.40    5.10
   4  -8  -2   69.79    9.50
   4  -8  -2   67.89   10.10
  -4   8   2   59.59    9.20
   3  -8  -2   61.09    8.70
  -3   8   2   59.19    8.50
  -3   8   2   49.40    7.10
   2  -8  -2  854.91   25.40
  -2   8   2  874.61   23.60
  -2   8   2  824.92   25.50
   1  -8  -2  269.37   13.00
  -1   8   2  282.47   11.80
  -1   8   2  258.77   12.50
   0  -8  -2  628.84   20.40
   0   8   2  622.14   20.20
   0   8   2  651.63   19.70
  -1  -8  -2   38.10    7.20
   1   8   2   24.50    5.20
   1   8   2   23.40    5.00
  -2  -8  -2    9.50    4.50
   2   8   2    9.40    4.90
   2   8   2    9.20    4.50
  -3  -8  -2    6.60    4.70
   3   8   2    9.80    5.10
   3   8   2    5.30    5.00
  -4  -8  -2   -1.40    4.60
   4   8   2    0.10    5.00
   4   8   2   -2.80    4.90
  -5  -8  -2   25.40    6.70
   5   8   2   25.00    6.70
   5   8   2   32.00    6.40
  -6  -8  -2   63.49    9.60
   6   8   2   69.49   11.20
   7   8   2  212.38   16.50
   7   8   2  217.98   15.10
   8   8   2   39.70    9.30
   8   8   2   31.70    8.30
   9   8   2   17.40    9.10
   8  -9  -2   -0.90    7.50
  -8   9   2   -0.50    7.40
   7  -9  -2    2.10    7.00
  -7   9   2    6.30    7.30
   6  -9  -2  100.49   13.30
  -6   9   2   83.79   13.50
   5  -9  -2  281.97   16.30
  -5   9   2  257.17   16.40
   4  -9  -2   43.00    8.00
  -4   9   2   48.90    8.10
   3  -9  -2  592.94   21.70
  -3   9   2  572.74   18.70
  -3   9   2  568.64   21.70
   2  -9  -2  204.38   13.30
  -2   9   2  168.68   12.10
  -2   9   2  196.78   11.10
   1  -9  -2  173.88   12.30
  -1   9   2  174.28   12.00
  -1   9   2  177.78   11.00
   0  -9  -2   28.50    6.30
   0   9   2   26.40    5.60
   0   9   2   21.50    5.70
  -1  -9  -2  279.47   14.60
   1   9   2  287.37   13.80
   1   9   2  255.97   14.00
  -2  -9  -2    8.60    5.50
   2   9   2    8.50    5.00
   2   9   2   11.90    5.70
  -3  -9  -2   24.50    6.30
   3   9   2   21.50    6.50
   3   9   2   13.90    6.00
  -4  -9  -2  179.98   14.00
   4   9   2  195.98   13.00
   4   9   2  195.58   13.90
  -5  -9  -2   13.60    7.10
   5   9   2   12.20    7.30
  -6  -9  -2   70.99   10.80
   6   9   2   90.19   13.40
  -7  -9  -2   19.20    8.90
   7   9   2   35.40    8.70
  -8  -9  -2    8.10   10.00
   8   9   2   16.50    9.20
  -9  -9  -2   18.70   11.40
   7 -10  -2   -6.90    7.40
  -7  10   2    4.70    8.30
   6 -10  -2   54.69   10.60
  -6  10   2   33.00    9.40
   5 -10  -2   -4.00    7.30
  -5  10   2    7.60    7.70
   4 -10  -2  145.69   14.10
  -4  10   2  119.99   13.90
   3 -10  -2   61.89   12.10
  -3  10   2   54.59    8.90
  -3  10   2   76.19   11.90
   2 -10  -2  172.98   14.80
  -2  10   2  195.48   12.10
  -2  10   2  165.98   13.10
   1 -10  -2    7.60    6.60
  -1  10   2   -2.50    5.90
  -1  10   2    7.80    5.30
   0 -10  -2  173.38   13.00
   0  10   2  147.39   12.50
   0  10   2  165.98   12.30
  -1 -10  -2  119.39   12.50
   1  10   2  136.49   12.10
   1  10   2  114.69   11.60
  -2 -10  -2   24.50    7.40
   2  10   2   20.80    6.60
   2  10   2   14.90    6.40
  -3 -10  -2   76.39   11.80
   3  10   2   67.79   11.40
   3  10   2   66.09   11.50
  -4 -10  -2   71.19   13.20
   4  10   2   83.99   12.90
  -5 -10  -2   54.69   10.20
   5  10   2   62.69   10.50
  -6 -10  -2   68.49   11.90
   6  10   2   76.19   14.90
  -7 -10  -2   33.80   10.90
   7  10   2   23.20   10.20
  -8 -10  -2   -3.20   10.30
   8  10   2  -13.60    9.60
   6 -11  -2   -3.10    8.90
  -6  11   2    7.00    9.20
   5 -11  -2   -4.60    8.80
  -5  11   2   -8.80    8.10
   4 -11  -2   -1.20    7.60
  -4  11   2   -3.10    7.70
   3 -11  -2   -5.20    7.00
  -3  11   2   -5.60    6.70
  -3  11   2   -0.10    5.40
   2 -11  -2   -4.30    7.40
  -2  11   2    2.90    5.70
  -2  11   2  -11.20    6.30
   1 -11  -2   -9.50    7.20
  -1  11   2    8.00    6.10
  -1  11   2    3.10    6.50
   0 -11  -2   72.79   12.80
   0  11   2   51.69    9.30
   0  11   2   91.49   11.70
  -1 -11  -2   33.40    8.90
   1  11   2   15.90    7.30
   1  11   2   27.00    7.80
  -2 -11  -2   14.90    8.10
   2  11   2    6.10    7.10
   2  11   2    5.20    7.10
  -3 -11  -2    4.80    8.20
   3  11   2    0.80    7.40
   3  11   2   19.70    7.60
  -4 -11  -2   -5.20    8.10
   4  11   2   14.10    8.60
  -5 -11  -2   -1.50    8.00
   5  11   2    1.40    8.50
  -6 -11  -2   47.60   11.10
   6  11   2   92.09   17.30
  -7 -11  -2    8.60   10.30
   7  11   2    4.40   10.90
   5 -12  -2   20.20   10.70
  -5  12   2    2.30    9.70
   4 -12  -2   32.80   10.80
  -4  12   2   39.10   10.20
   3 -12  -2    2.20    8.70
  -3  12   2    7.90    8.60
   2 -12  -2   91.69   17.40
  -2  12   2   66.49   12.60
  -2  12   2   68.59   11.60
   1 -12  -2   14.10   10.00
  -1  12   2    3.70    8.20
  -1  12   2   20.90    8.00
   0 -12  -2   14.40    9.70
   0  12   2    1.80    7.70
   0  12   2    0.70    7.70
  -1 -12  -2   61.69   11.90
   1  12   2   79.49   13.10
   1  12   2   42.60    9.70
  -2 -12  -2   14.70    9.70
   2  12   2   11.30    8.60
   2  12   2    1.90    8.00
  -3 -12  -2  117.69   15.90
   3  12   2  131.79   15.90
  -4 -12  -2    5.90    9.60
   4  12   2   -3.70    9.20
  -5 -12  -2   17.00   10.60
   5  12   2   15.40   11.50
  -6 -12  -2   18.30   10.90
   6  12   2    9.50   11.80
   3 -13  -2    1.90    9.90
  -3  13   2   -1.20    9.90
   2 -13  -2   29.20   11.60
  -2  13   2   12.50    8.50
  -2  13   2   18.90   10.40
   1 -13  -2    9.30   11.10
  -1  13   2   -2.00    9.00
  -1  13   2    1.70    8.50
   0 -13  -2   28.60   11.20
   0  13   2   11.40    9.30
   0  13   2   17.50    9.50
  -1 -13  -2   32.90   11.50
   1  13   2   23.90   10.10
   1  13   2   58.99   11.30
  -2 -13  -2   94.69   19.30
   2  13   2  156.68   17.20
  -3 -13  -2   -1.90    9.70
   3  13   2   23.80   12.00
  -4 -13  -2   67.49   13.00
   4  13   2   66.19   13.20
   2  13  -3    5.10    9.40
  -2 -13   3   21.80   11.80
   1  13  -3  108.49   17.40
  -1 -13   3   84.79   15.70
   0  13  -3   11.30    9.10
   0 -13   3   10.70   11.20
  -1  13  -3   10.50    8.40
   1 -13   3    0.60   11.10
   4  12  -3  105.39   17.40
  -4 -12   3   99.49   18.70
   3  12  -3    8.60    9.20
  -3 -12   3  -10.60    9.70
   2  12  -3   26.90    9.80
  -2 -12   3   18.40   10.30
   1  12  -3   10.00    7.60
  -1 -12   3   10.50   10.60
   0  12  -3   34.00    8.80
   0 -12   3   17.40   10.80
  -1  12  -3    0.60    7.40
   1 -12   3    4.00   10.00
  -2  12  -3   42.10    9.30
  -2  12  -3   41.00    8.60
   2 -12   3   31.40   12.20
  -3  12  -3   17.30    9.30
   3 -12   3   23.10   12.20
  -4  12  -3    4.30    9.30
   4 -12   3    9.20   11.10
   6  11  -3   16.90    9.90
  -6 -11   3    3.80   10.80
   5  11  -3   16.70   10.10
  -5 -11   3   13.10    9.90
   4  11  -3   13.40    9.40
  -4 -11   3   29.80   10.20
   3  11  -3   11.80    8.00
  -3 -11   3   27.60   10.10
   2  11  -3    9.60    7.10
  -2 -11   3   -3.80    8.30
   1  11  -3   61.99   12.10
  -1 -11   3   38.00   10.10
   0  11  -3   61.09   11.50
   0 -11   3   56.89   11.00
  -1  11  -3   14.90    6.70
  -1  11  -3   21.50    7.20
   1 -11   3   17.40    8.90
  -2  11  -3   -8.90    6.70
  -2  11  -3    2.00    5.60
   2 -11   3   -6.90    8.40
  -3  11  -3    7.50    7.60
   3 -11   3    4.90    9.70
  -4  11  -3   31.80    9.50
   4 -11   3   39.30   10.90
  -5  11  -3   21.50   10.00
   5 -11   3   32.80   11.00
  -6  11  -3    1.70    8.80
   6 -11   3    6.30   10.40
   7  10  -3   -8.20    9.70
  -7 -10   3   -9.80   11.30
   6  10  -3   10.70    9.00
  -6 -10   3    2.80    9.80
   5  10  -3   -0.30    8.00
  -5 -10   3   13.20    9.40
   4  10  -3   27.00    8.60
  -4 -10   3   21.00    9.20
   3  10  -3    2.60    6.90
  -3 -10   3    2.80    7.60
   2  10  -3   62.99   11.20
  -2 -10   3   42.90    8.90
   1  10  -3    7.10    6.30
  -1 -10   3   17.10    7.40
   0  10  -3    8.20    5.70
   0  10  -3   22.20    6.50
   0 -10   3   20.40    7.60
  -1  10  -3   30.00    7.40
  -1  10  -3   27.50    6.60
   1 -10   3   26.90    8.00
  -2  10  -3    3.30    5.20
  -2  10  -3    3.20    6.40
   2 -10   3   -0.20    7.40
  -3  10  -3   21.50    5.60
  -3  10  -3   20.00    7.70
   3 -10   3   20.40    8.90
  -4  10  -3   -0.30    6.80
   4 -10   3   -4.30    7.50
  -5  10  -3   42.80    9.80
   5 -10   3   56.19   10.90
  -6  10  -3   13.70    8.80
   6 -10   3   12.40    9.60
  -7  10  -3   17.10    9.90
   7 -10   3   25.30   10.50
   8   9  -3   17.10   10.20
  -8  -9   3    0.70   11.20
   7   9  -3   34.10    9.70
  -7  -9   3   70.19   13.50
   6   9  -3   17.90    8.30
  -6  -9   3    8.80    9.40
   5   9  -3  276.17   17.40
  -5  -9   3  260.87   18.70
   4   9  -3    5.20    6.60
  -4  -9   3    1.70    6.50
   3   9  -3   26.80    6.80
  -3  -9   3   19.30    7.20
   2   9  -3   53.79    9.50
   1   9  -3  116.19   10.80
   1   9  -3  107.59    9.50
  -1  -9   3  124.69   11.60
   0   9  -3  121.69    9.90
   0   9  -3  111.99   10.60
   0  -9   3  116.39   12.10
  -1   9  -3   46.40    6.90
  -1   9  -3   70.79    9.80
   1  -9   3   69.99   11.20
  -2   9  -3  115.19   11.20
  -2   9  -3   91.69    9.10
   2  -9   3  126.89   12.60
  -3   9  -3   12.40    6.20
  -3   9  -3   20.20    4.90
   3  -9   3   13.10    6.70
  -4   9  -3  104.59   12.00
   4  -9   3   98.49   13.00
  -5   9  -3   77.39   12.00
   5  -9   3   52.39    9.50
  -6   9  -3    7.10    7.70
   6  -9   3   17.70    8.50
  -7   9  -3  109.79   16.00
   7  -9   3   96.89   16.30
  -8   9  -3    3.90    8.70
   8  -9   3   12.00    8.70
   9   8  -3   -6.30    9.80
   8   8  -3   20.20    9.60
   8   8  -3   20.70    8.70
   7   8  -3   -7.70    6.70
   7   8  -3  -10.10    7.30
   6   8  -3  165.08   14.40
  -6  -8   3  162.68   17.40
   5   8  -3   12.80    6.50
  -5  -8   3   16.40    7.40
   4   8  -3   42.20    7.10
  -4  -8   3   31.10    7.20
   3   8  -3   69.19    9.60
  -3  -8   3   38.10    6.90
   2   8  -3    3.90    4.50
   2   8  -3   -3.10    6.10
  -2  -8   3   12.80    5.30
   1   8  -3    5.90    4.20
   1   8  -3    6.00    4.50
  -1  -8   3   -0.80    4.20
   0   8  -3  461.55   16.40
   0   8  -3  442.76   16.00
   0  -8   3  442.76   18.00
  -1   8  -3  640.64   20.50
  -1   8  -3  626.44   19.60
   1  -8   3  638.14   22.40
  -2   8  -3   97.99    8.60
  -2   8  -3  108.79    9.70
   2  -8   3  107.49   10.90
  -3   8  -3  462.45   15.40
  -3   8  -3  437.66   17.90
   3  -8   3  500.55   19.50
  -4   8  -3  268.77   14.60
   4  -8   3  266.97   15.10
  -5   8  -3   11.40    6.20
   5  -8   3    6.90    6.20
  -6   8  -3   -1.80    6.10
   6  -8   3    4.80    6.60
  -7   8  -3   12.10    7.40
   7  -8   3    9.90    7.30
  -8   8  -3   -1.60    7.50
   8  -8   3    1.70    7.20
  -9   8  -3    0.70    7.90
   9  -8   3    0.40    7.80
   9   7  -3   64.89   12.50
  -9  -7   3   98.19   15.20
   8   7  -3   20.60    8.70
   8   7  -3    1.10    6.80
  -8  -7   3   15.30    6.90
   7   7  -3    4.00    6.30
   7   7  -3   11.00    7.10
  -7  -7   3   10.90    6.10
   6   7  -3    0.40    5.60
   6   7  -3   11.80    6.50
  -6  -7   3    3.20    4.50
   5   7  -3   11.10    5.70
   5   7  -3    6.20    5.40
  -5  -7   3    6.40    4.10
   4   7  -3   25.60    5.90
  -4  -7   3   17.40    6.10
  -4  -7   3   20.20    4.20
   3   7  -3  116.99    9.80
  -3  -7   3  122.39    9.80
  -3  -7   3  114.69    7.20
   2   7  -3  138.49    9.60
  -2  -7   3  118.79    7.50
  -2  -7   3  120.99    9.70
   1   7  -3  293.47   12.40
   1   7  -3  287.27   11.10
  -1  -7   3  285.77   13.20
   0   7  -3  455.05   14.80
   0   7  -3  434.16   15.00
   0  -7   3  428.66   16.10
  -1   7  -3   31.20    6.10
  -1   7  -3   37.70    6.30
   1  -7   3   29.90    5.40
  -2   7  -3  212.08    9.50
  -2   7  -3  199.28   10.70
   2  -7   3  195.38   11.40
  -3   7  -3   19.50    5.20
  -3   7  -3   20.10    4.00
   3  -7   3   15.10    5.00
  -4   7  -3  238.88   12.90
   4  -7   3  227.48   12.90
  -5   7  -3    8.40    5.00
   5  -7   3   20.90    6.10
  -6   7  -3   -1.20    5.20
   6  -7   3    1.50    5.20
  -7   7  -3   67.99   11.50
   7  -7   3   73.09   12.20
  -8   7  -3   25.20    8.10
   8  -7   3   40.80    8.50
  -9   7  -3   -1.90    6.90
   9  -7   3    1.60    7.20
  10   6  -3   23.10   10.40
 -10  -6   3   21.00    9.60
   9   6  -3   13.40    8.70
  -9  -6   3   12.00    7.90
   8   6  -3   10.50    8.60
   8   6  -3   12.10    7.60
  -8  -6   3   11.40    6.60
   7   6  -3   17.30    6.80
   7   6  -3   22.30    6.10
  -7  -6   3   29.80    6.70
   6   6  -3   39.80    7.40
   6   6  -3   42.30    6.90
  -6  -6   3   56.29    9.00
   5   6  -3   10.70    5.10
   5   6  -3    4.30    4.60
  -5  -6   3    6.70    3.90
   4   6  -3  177.88   10.40
   4   6  -3  160.88   11.10
  -4  -6   3  172.08    9.10
   3   6  -3   23.90    4.60
  -3  -6   3   20.30    3.60
  -3  -6   3   27.40    5.20
   2   6  -3  674.53   19.50
  -2  -6   3  660.73   17.70
  -2  -6   3  642.84   20.20
   1   6  -3  187.68    9.10
   1   6  -3  187.08    7.90
  -1  -6   3  188.08    9.90
  -1  -6   3  171.08    7.50
   0   6  -3  521.55   15.80
   0   6  -3  515.85   15.30
   0  -6   3  507.15   16.70
  -1   6  -3  749.13   20.20
  -1   6  -3  737.43   20.60
   1  -6   3  770.32   21.90
  -2   6  -3   17.50    3.40
  -2   6  -3   17.70    4.20
   2  -6   3   11.20    2.20
   2  -6   3   22.60    4.30
  -3   6  -3   26.90    4.80
  -3   6  -3   28.40    4.70
   3  -6   3   24.30    4.00
   3  -6   3   36.00    6.70
  -4   6  -3   62.79    7.80
   4  -6   3   40.10    6.90
   4  -6   3   50.79    5.10
  -5   6  -3    2.50    4.10
   5  -6   3    3.10    4.30
   5  -6   3    1.80    2.80
  -6   6  -3   97.39   10.10
   6  -6   3  102.39    7.90
   6  -6   3   99.89    9.80
  -7   6  -3    6.10    5.10
   7  -6   3    5.20    5.10
   7  -6   3   -2.90    3.00
  -8   6  -3   13.80    6.60
   8  -6   3   16.30    6.60
   8  -6   3   19.80    5.10
  -9   6  -3   14.70    7.30
   9  -6   3    9.80    7.00
 -10   6  -3   -4.90    6.60
  10  -6   3    0.50    6.80
  10   5  -3    2.20    8.70
 -10  -5   3    4.10    8.40
   9   5  -3   13.70    7.70
  -9  -5   3    4.00    7.40
   8   5  -3    0.80    5.90
  -8  -5   3   -1.80    5.90
   7   5  -3   91.89   11.40
   7   5  -3  108.19   10.10
  -7  -5   3  110.29   11.70
   6   5  -3  102.19    9.40
   6   5  -3   96.49   10.40
  -6  -5   3  120.19   10.40
   5   5  -3  190.88   10.50
   5   5  -3  175.78   11.30
  -5  -5   3  190.08   10.80
   4   5  -3  297.47   12.90
   4   5  -3  289.07   12.00
  -4  -5   3  301.17   11.60
   3   5  -3    9.70    3.80
   3   5  -3    7.90    3.40
  -3  -5   3    9.90    2.90
   2   5  -3   96.09    6.80
  -2  -5   3   84.89    5.40
  -2  -5   3   94.19    7.30
   1   5  -3   38.40    4.00
   1   5  -3   36.60    5.00
  -1  -5   3   34.10    5.30
  -1  -5   3   34.80    4.50
   0   5  -3    8.00    2.60
   0   5  -3    5.20    2.70
   0  -5   3    8.60    2.00
   0  -5   3    9.90    3.00
  -1   5  -3  591.54   16.60
  -1   5  -3  590.84   16.00
   1  -5   3  580.34   17.20
   1  -5   3  583.24   14.60
  -2   5  -3    2.20    3.00
  -2   5  -3    3.40    2.30
   2  -5   3    2.30    2.80
   2  -5   3    4.30    1.80
  -3   5  -3 1947.71   45.50
   3  -5   3 1960.90   45.20
   3  -5   3 1896.51   42.60
  -4   5  -3   93.69    7.60
   4  -5   3  107.09    7.70
   4  -5   3   90.59    6.00
  -5   5  -3   47.90    6.90
   5  -5   3   41.50    5.80
   5  -5   3   44.80    6.70
  -6   5  -3   11.40    4.50
   6  -5   3   25.40    5.30
   6  -5   3   17.00    4.00
  -7   5  -3   84.99    9.30
   7  -5   3   63.89    8.80
   7  -5   3   67.99    8.30
  -8   5  -3    8.70    5.40
   8  -5   3    6.00    4.40
   8  -5   3    7.50    5.20
  -9   5  -3  128.69   12.90
   9  -5   3  132.09   11.40
   9  -5   3  107.19   12.60
 -10   5  -3   31.20    8.40
  10  -5   3   11.80    6.70
  10  -5   3   24.40    6.50
  11   4  -3   -1.70    8.20
  10   4  -3   83.49   15.00
 -10  -4   3   84.59   15.90
   9   4  -3   -7.00    5.70
  -9  -4   3    6.50    6.90
   8   4  -3   -8.60    4.80
  -8  -4   3   -5.60    5.30
   7   4  -3   31.40    5.30
   7   4  -3   22.70    6.00
  -7  -4   3   13.90    5.70
   6   4  -3  397.56   14.20
   6   4  -3  363.26   15.70
  -6  -4   3  384.86   15.90
   5   4  -3  146.69    8.60
   5   4  -3  143.09    9.50
  -5  -4   3  150.48    9.50
   4   4  -3  302.07   12.40
   4   4  -3  307.07   11.40
  -4  -4   3  327.87   12.10
   3   4  -3 1664.73   39.20
   3   4  -3 1620.14   37.80
  -3  -4   3 1627.34   37.60
   2   4  -3    3.60    2.60
   2   4  -3    1.50    2.50
  -2  -4   3    0.20    1.90
   1   4  -3  611.94   16.60
  -1  -4   3  615.74   17.40
  -1  -4   3  640.14   16.20
   0   4  -3  396.16   10.90
   0   4  -3  387.16   11.50
   0  -4   3  363.96   10.60
   0  -4   3  384.16   12.10
  -1   4  -3  140.29    6.60
  -1   4  -3  140.49    6.20
   1  -4   3  144.99    6.90
   1  -4   3  148.59    5.50
  -2   4  -3 2374.36   51.49
  -2   4  -3 2413.56   53.19
   2  -4   3 2399.66   51.39
   2  -4   3 2464.65   53.29
  -3   4  -3  246.08   10.00
   3  -4   3  225.28    9.30
   3  -4   3  233.98    8.40
  -4   4  -3  311.17   12.20
   4  -4   3  322.97   11.90
   4  -4   3  309.97   10.80
  -5   4  -3    5.60    3.50
   5  -4   3    2.10    2.80
   5  -4   3   12.70    3.60
  -6   4  -3  213.38   11.50
   6  -4   3  207.98   10.70
   6  -4   3  220.58   10.70
  -7   4  -3   15.60    5.00
   7  -4   3    9.10    4.20
   7  -4   3    5.70    4.10
  -8   4  -3    5.60    4.90
   8  -4   3    0.50    4.40
   8  -4   3    2.80    4.00
  -9   4  -3   96.19   11.70
   9  -4   3  115.19   11.10
   9  -4   3  102.49   11.80
 -10   4  -3   -5.00    5.00
  10  -4   3    4.40    5.70
  10  -4   3    3.60    4.70
 -11   4  -3   62.59   12.30
  11  -4   3   61.09   12.00
  11  -4   3   65.09   13.40
  11   3  -3   13.50    8.90
 -11  -3   3   15.80    9.80
  10   3  -3    1.20    7.10
 -10  -3   3    6.40    7.40
   9   3  -3   18.40    6.80
  -9  -3   3   17.50    7.10
   8   3  -3    2.60    5.10
  -8  -3   3    3.80    5.20
   7   3  -3   16.70    5.20
   7   3  -3   45.00    6.90
  -7  -3   3   20.10    5.60
   6   3  -3   25.20    4.40
   6   3  -3   23.70    5.00
  -6  -3   3   25.60    5.00
   5   3  -3   27.50    4.70
   5   3  -3   40.10    5.40
  -5  -3   3   38.00    6.10
   4   3  -3  287.77   11.20
   4   3  -3  283.97   10.10
  -4  -3   3  296.37   11.20
   3   3  -3   37.10    4.30
   3   3  -3   35.40    4.80
  -3  -3   3   39.40    4.70
   2   3  -3  120.39    5.90
   2   3  -3  111.79    6.30
  -2  -3   3  117.19    5.60
   1   3  -3 2036.80   44.00
   1   3  -3 2000.80   44.50
  -1  -3   3 1998.20   44.60
  -1  -3   3 2054.59   43.80
   0   3  -3  128.29    5.00
   0   3  -3  119.79    5.30
   0  -3   3  116.59    5.80
   0  -3   3  111.39    5.20
  -1   3  -3  937.41   21.70
  -1   3  -3  908.21   21.10
   1  -3   3  926.31   21.00
   1  -3   3  889.21   21.80
  -2   3  -3 1566.04   35.10
  -2   3  -3 1541.55   33.40
   2  -3   3 1522.65   34.00
   2  -3   3 1544.85   34.80
  -3   3  -3  160.58    7.50
   3  -3   3  154.48    7.00
   3  -3   3  149.99    6.60
  -4   3  -3 1379.56   34.00
   4  -3   3 1409.76   33.30
   4  -3   3 1412.96   32.80
  -5   3  -3 1183.38   30.90
   5  -3   3 1243.48   30.60
   5  -3   3 1199.38   30.00
  -6   3  -3    3.00    3.30
   6  -3   3    0.50    3.10
   6  -3   3    4.10    3.10
  -7   3  -3   24.60    5.30
   7  -3   3   24.40    5.10
   7  -3   3   29.70    5.30
  -8   3  -3  166.88   11.90
   8  -3   3  169.58   11.60
   8  -3   3  195.08   11.90
  -9   3  -3   19.80    6.30
   9  -3   3   30.20    6.90
   9  -3   3   25.30    6.00
 -10   3  -3   -1.80    5.40
  10  -3   3    3.30    5.30
  10  -3   3   -0.10    5.20
 -11   3  -3   14.10    6.50
  11  -3   3   18.90    7.40
  11  -3   3   20.70    7.30
  11   2  -3   30.20    8.70
 -11  -2   3   15.80    9.30
  10   2  -3   29.00    8.20
 -10  -2   3   43.60    9.40
   9   2  -3    1.70    5.40
  -9  -2   3   20.80    6.70
   8   2  -3    8.10    4.90
  -8  -2   3    3.20    4.80
   7   2  -3  236.98   12.50
  -7  -2   3  245.58   13.00
   6   2  -3   35.70    6.10
  -6  -2   3   36.60    6.50
   5   2  -3  355.36   12.90
   5   2  -3  354.56   11.10
  -5  -2   3  347.27   13.00
   4   2  -3    6.80    2.80
   4   2  -3   10.00    2.50
  -4  -2   3   13.20    3.10
   3   2  -3   66.59    4.50
   3   2  -3   64.29    5.10
  -3  -2   3   57.09    4.90
   2   2  -3   54.49    3.90
   2   2  -3   53.49    4.20
  -2  -2   3   50.89    3.90
   1   2  -3  177.28    6.40
   1   2  -3  181.28    6.60
  -1  -2   3  185.58    6.40
   0   2  -3   54.29    3.60
   0   2  -3   53.29    3.10
   0  -2   3   53.99    3.70
   0  -2   3   53.69    3.90
  -1   2  -3    0.90    1.60
  -1   2  -3    1.20    1.60
   1  -2   3    1.60    1.50
   1  -2   3    2.80    1.50
  -2   2  -3  828.72   20.10
   2  -2   3  833.52   19.50
   2  -2   3  809.92   19.40
  -3   2  -3  839.92   21.20
   3  -2   3  829.12   20.50
   3  -2   3  833.82   20.30
  -4   2  -3  130.59    7.00
   4  -2   3  135.39    6.60
   4  -2   3  134.19    6.70
  -5   2  -3    4.10    2.90
   5  -2   3    0.20    2.40
   5  -2   3    7.60    2.80
  -6   2  -3  160.58    9.20
   6  -2   3  148.09    8.70
   6  -2   3  148.79    8.50
  -7   2  -3   36.50    5.90
   7  -2   3   31.70    5.10
   7  -2   3   33.80    5.30
  -8   2  -3  309.67   14.80
   8  -2   3  299.97   14.30
   8  -2   3  319.87   14.30
  -9   2  -3  140.59   11.40
   9  -2   3  131.39   11.00
   9  -2   3  140.69   11.70
 -10   2  -3   -4.20    4.80
  10  -2   3    5.80    5.10
  10  -2   3    8.20    5.60
 -11   2  -3   -0.90    5.80
  11  -2   3    6.50    6.20
  11  -2   3   12.30    6.60
  11   1  -3   35.90    8.80
 -11  -1   3   14.80    9.10
  10   1  -3    1.10    6.00
 -10  -1   3    5.20    6.70
   9   1  -3    3.80    5.20
  -9  -1   3    7.40    5.90
   8   1  -3  189.58   12.20
  -8  -1   3  160.78   12.20
   7   1  -3   42.60    7.40
  -7  -1   3   51.29    7.60
  -7  -1   3   54.09    6.20
   6   1  -3   39.30    5.90
  -6  -1   3   48.00    6.50
   5   1  -3  640.54   18.90
  -5  -1   3  664.63   19.40
   4   1  -3  809.42   19.20
   4   1  -3  794.02   21.00
  -4  -1   3  789.02   21.20
   3   1  -3 2130.19   46.40
   3   1  -3 2116.99   45.30
  -3  -1   3 2082.39   46.60
   2   1  -3  376.66   10.10
   2   1  -3  363.56   10.40
  -2  -1   3  377.76   10.70
   1   1  -3 1415.76   30.70
   1   1  -3 1413.56   30.80
  -1  -1   3 1418.26   31.00
   0   1  -3 2276.97   46.60
   0  -1   3 2211.88   46.30
   0  -1   3 2162.28   47.20
  -1   1  -3 2122.29   45.30
  -1   1  -3 2152.68   45.00
   1  -1   3 2147.29   44.70
   1  -1   3 2187.48   45.40
  -2   1  -3 1034.10   23.80
   2  -1   3 1057.09   22.90
   2  -1   3 1003.70   23.40
  -3   1  -3  149.99    6.50
   3  -1   3  135.89    5.60
   3  -1   3  141.69    6.30
  -4   1  -3  206.18    8.60
   4  -1   3  211.48    8.40
   4  -1   3  209.68    7.90
  -5   1  -3   99.29    6.60
   5  -1   3  111.09    6.20
   5  -1   3  104.69    6.70
  -6   1  -3   59.99    6.00
   6  -1   3   54.29    5.40
   6  -1   3   58.99    6.30
  -7   1  -3    1.70    3.30
   7  -1   3   -1.20    2.90
   7  -1   3    6.80    3.50
  -8   1  -3  150.28   10.60
   8  -1   3  161.38   10.70
   8  -1   3  172.88   10.70
  -9   1  -3    6.20    5.30
   9  -1   3   14.50    5.30
   9  -1   3    9.10    4.90
 -10   1  -3   -3.30    4.40
  10  -1   3    8.40    5.60
  10  -1   3   -4.80    4.40
 -11   1  -3   18.90    6.50
  11  -1   3   35.30    8.60
  11  -1   3   27.00    7.50
  11   0  -3   16.70    7.80
 -11   0   3   10.00    8.20
  10   0  -3    6.60    6.70
 -10   0   3    7.80    6.80
   9   0  -3   90.49   11.00
  -9   0   3   99.19   12.10
   8   0  -3   13.50    5.10
  -8   0   3   10.40    5.10
   7   0  -3  206.88   11.40
  -7   0   3  202.08    9.00
  -7   0   3  209.68   11.90
   6   0  -3   21.70    4.40
  -6   0   3   21.80    3.90
  -6   0   3   21.50    4.30
   5   0  -3  762.02   20.90
  -5   0   3  737.33   21.20
  -5   0   3  738.43   18.80
   4   0  -3    3.50    2.20
  -4   0   3    2.30    1.50
  -4   0   3    0.00    2.30
   3   0  -3   77.79    4.10
   3   0  -3   68.89    4.60
  -3   0   3   72.49    4.80
   2   0  -3 6610.94  132.59
   2   0  -3 6382.66  132.89
  -2   0   3 6507.45  133.29
   1   0  -3 4526.25   93.19
   1   0  -3 4545.35   93.59
  -1   0   3 4627.74   93.89
   0   0  -3  221.48    6.50
   0   0  -3  225.98    5.50
   0   0   3  216.98    7.00
  -1   0  -3  178.28    5.30
   1   0   3  177.98    6.00
   1   0   3  184.68    5.70
  -2   0  -3 4569.94   94.59
   2   0   3 4615.84   93.19
   2   0   3 4541.45   94.29
  -3   0  -3  656.03   16.90
   3   0   3  656.13   15.70
   3   0   3  642.84   16.60
  -4   0  -3   14.20    3.00
   4   0   3   14.20    2.90
   4   0   3   11.80    2.50
  -5   0  -3 2826.42   63.69
   5   0   3 2883.91   63.89
   5   0   3 2970.40   63.09
  -6   0  -3   67.09    6.50
   6   0   3   58.59    6.20
   6   0   3   62.69    5.70
  -7   0  -3  441.46   15.70
   7   0   3  422.76   15.20
   7   0   3  415.16   15.50
  -8   0  -3   11.40    4.40
   8   0   3   24.60    5.40
   8   0   3   16.80    4.70
  -9   0  -3    3.60    4.70
   9   0   3    4.10    4.40
   9   0   3   11.70    5.20
 -10   0  -3    2.20    5.10
  10   0   3   -1.30    4.70
  10   0   3    3.50    5.60
 -11   0  -3   -1.80    4.50
  11   0   3   -8.30    5.50
  11   0   3   -2.70    5.30
  11  -1  -3    4.00    7.50
 -11   1   3    7.50    7.50
  10  -1  -3   17.60    7.00
 -10   1   3   18.30    6.80
   9  -1  -3   46.50    8.30
  -9   1   3   53.29   10.60
   8  -1  -3  168.78   11.80
  -8   1   3  173.58    9.70
  -8   1   3  159.98   11.60
   7  -1  -3  226.18   11.70
  -7   1   3  234.88   10.40
  -7   1   3  221.68   12.20
   6  -1  -3  288.97   12.10
  -6   1   3  273.57   10.40
  -6   1   3  287.97   12.40
   5  -1  -3   99.39    6.70
  -5   1   3   82.09    6.70
  -5   1   3   83.39    5.30
   4  -1  -3  651.23   17.90
  -4   1   3  640.84   17.90
  -4   1   3  636.74   16.50
   3  -1  -3  894.31   21.70
  -3   1   3  890.01   20.70
  -3   1   3  885.21   21.80
   2  -1  -3   23.70    3.10
   2  -1  -3   24.70    2.70
  -2   1   3   27.30    2.60
  -2   1   3   23.00    2.90
   1  -1  -3  610.14   14.40
   1  -1  -3  619.94   14.50
  -1   1   3  650.43   14.90
  -1   1   3  644.84   14.40
   0  -1  -3    2.40    0.90
   0  -1  -3    1.60    1.40
   0   1   3    3.30    1.40
   0   1   3    7.60    1.70
  -1  -1  -3 1501.05   32.00
   1   1   3 1537.45   32.30
   1   1   3 1510.15   32.60
  -2  -1  -3  303.07    7.90
   2   1   3  311.57    9.20
   2   1   3  307.37    8.80
   2   1   3  299.87    7.70
   3   1   3   14.30    2.50
   3   1   3   19.00    3.40
   3   1   3   23.10    3.80
  -4  -1  -3 2157.28   49.10
   4   1   3 2241.18   49.10
   4   1   3 2235.98   48.10
  -5  -1  -3  392.76   13.10
   5   1   3  399.36   13.40
   5   1   3  407.46   12.60
  -6  -1  -3  263.17   10.80
   6   1   3  244.18   10.90
   6   1   3  255.57   10.50
  -7  -1  -3   72.39    7.40
   7   1   3   81.59    7.40
   7   1   3   71.69    7.30
  -8  -1  -3  128.99    9.40
   8   1   3  117.59    9.80
   8   1   3  108.39    9.30
  -9  -1  -3   -2.40    4.10
   9   1   3    6.50    5.00
   9   1   3    7.60    4.40
 -10  -1  -3    5.20    5.20
  10   1   3    3.90    5.80
  10   1   3    2.50    5.00
  11   1   3    5.10    7.20
  11   1   3    4.10    6.00
  11  -2  -3   12.00    8.00
 -11   2   3    2.50    6.90
  10  -2  -3   -3.60    5.60
 -10   2   3   -1.70    5.50
   9  -2  -3   59.79   10.50
  -9   2   3   62.49   10.40
  -9   2   3   67.79    8.50
   8  -2  -3   11.30    5.10
  -8   2   3    8.80    4.70
  -8   2   3    5.40    4.00
   7  -2  -3    0.10    3.40
  -7   2   3    7.30    4.00
  -7   2   3    1.60    3.30
   6  -2  -3  482.75   16.40
  -6   2   3  479.25   15.30
  -6   2   3  430.26   15.90
   5  -2  -3   24.70    4.60
  -5   2   3   33.00    5.10
  -5   2   3   27.50    4.40
   4  -2  -3  228.48    9.00
  -4   2   3  221.28    8.90
  -4   2   3  216.28    8.40
   3  -2  -3   53.79    4.30
  -3   2   3   42.80    3.90
  -3   2   3   44.90    3.90
   2  -2  -3  842.32   19.40
   2  -2  -3  895.31   20.60
  -2   2   3  834.12   20.30
  -2   2   3  897.81   20.30
   1  -2  -3 2378.86   50.99
   1  -2  -3 2308.57   51.09
  -1   2   3 2556.04   51.69
  -1   2   3 2544.65   51.09
   0  -2  -3 2238.58   46.10
   0  -2  -3 2169.08   45.40
   0   2   3 2183.18   45.60
   0   2   3 2174.68   46.30
  -1  -2  -3 2592.74   52.89
   1   2   3 2585.54   53.39
   1   2   3 2542.55   54.09
   2   2   3  521.35   12.40
   2   2   3  503.25   13.50
   2   2   3  498.85   12.60
   2   2   3  517.85   13.00
   3   2   3 1969.70   43.10
   3   2   3 1950.40   41.90
   3   2   3 1951.40   43.50
   3   2   3 1992.10   42.40
   4   2   3    1.60    2.10
   4   2   3   -2.30    1.80
   4   2   3    2.40    2.70
  -5  -2  -3   24.70    4.50
   5   2   3   20.10    3.60
   5   2   3   18.80    3.30
  -6  -2  -3   43.30    5.60
   6   2   3   38.10    5.40
   6   2   3   40.30    5.50
  -7  -2  -3  112.49    8.20
   7   2   3  137.19    8.70
   7   2   3  113.59    8.70
  -8  -2  -3   53.49    7.90
   8   2   3   47.90    8.50
   8   2   3   59.19    7.80
  -9  -2  -3    1.70    4.70
   9   2   3    8.80    4.80
   9   2   3    3.20    4.90
 -10  -2  -3   49.40    7.70
  10   2   3   54.09   10.20
  10   2   3   73.79   13.10
  11   2   3    0.90    6.20
  11  -3  -3    0.60    6.80
 -11   3   3    3.10    6.80
  10  -3  -3   70.09   11.10
 -10   3   3   62.89   11.70
   9  -3  -3  124.29   12.50
  -9   3   3  113.59   10.10
  -9   3   3  122.99   11.90
   8  -3  -3   22.20    6.30
  -8   3   3   23.00    5.30
  -8   3   3   19.50    5.00
   7  -3  -3  199.78   11.50
  -7   3   3  173.78   11.00
  -7   3   3  210.78   10.80
   6  -3  -3   70.19    7.10
  -6   3   3   91.29    7.10
  -6   3   3   89.89    7.50
   5  -3  -3   38.60    5.30
  -5   3   3   35.40    4.90
  -5   3   3   43.30    5.30
   4  -3  -3  167.78    8.10
  -4   3   3  167.68    7.80
  -4   3   3  163.18    7.50
   3  -3  -3  137.49    6.80
  -3   3   3  143.09    6.10
  -3   3   3  148.39    6.70
   2  -3  -3 1072.89   23.90
   2  -3  -3 1069.89   25.10
  -2   3   3 1077.39   24.00
  -2   3   3 1028.80   25.00
   1  -3  -3    8.00    2.00
   1  -3  -3   12.80    2.10
  -1   3   3    9.60    2.30
  -1   3   3   12.30    2.00
   0  -3  -3  709.23   16.60
   0   3   3  709.43   17.10
   0   3   3  727.23   17.50
  -1  -3  -3  192.38    6.00
   1   3   3  192.38    6.70
   1   3   3  199.28    5.70
   1   3   3  186.18    6.80
   2   3   3   34.80    3.60
   2   3   3   32.20    3.90
   2   3   3   30.90    3.30
   2   3   3   39.90    3.40
   3   3   3  551.14   14.40
   3   3   3  523.55   15.00
   3   3   3  524.95   13.90
   3   3   3  526.05   14.20
   4   3   3  163.78    6.70
   4   3   3  162.88    7.30
   4   3   3  159.28    7.80
   4   3   3  155.28    7.40
   5   3   3   63.39    6.30
   5   3   3   69.29    5.70
   5   3   3   62.39    5.20
   5   3   3   61.79    6.10
  -6  -3  -3    1.60    3.00
   6   3   3    2.70    3.20
   6   3   3   -1.20    2.70
  -7  -3  -3   72.89    7.50
   7   3   3   65.99    7.70
   7   3   3   74.59    8.10
  -8  -3  -3  144.29    9.80
   8   3   3  131.59   10.50
   8   3   3  146.89   11.40
  -9  -3  -3    5.60    4.70
   9   3   3    3.60    4.90
   9   3   3   -1.30    5.30
  10   3   3    2.20    5.20
  10   3   3    4.00    7.10
 -11  -3  -3   16.10    9.10
  11   3   3   18.70    7.90
  10  -4  -3   51.99   10.10
 -10   4   3   26.10    6.70
 -10   4   3   27.80    7.30
   9  -4  -3   38.60    8.40
  -9   4   3   52.89   10.10
  -9   4   3   23.50    6.40
   8  -4  -3  207.98   13.60
  -8   4   3  202.48   12.30
  -8   4   3  187.78   12.20
   7  -4  -3   91.59    9.20
  -7   4   3   88.09    8.60
  -7   4   3   83.79    8.50
   6  -4  -3   53.89    7.10
  -6   4   3   63.09    7.10
  -6   4   3   52.09    6.50
   5  -4  -3  734.43   21.70
  -5   4   3  722.23   21.40
  -5   4   3  762.32   20.90
   4  -4  -3  143.49    7.90
  -4   4   3  146.19    7.10
  -4   4   3  138.29    7.80
   3  -4  -3  273.47   10.20
  -3   4   3  264.47    8.70
  -3   4   3  253.77    9.90
   2  -4  -3   15.90    2.70
   2  -4  -3   25.40    4.20
  -2   4   3   17.10    3.20
  -2   4   3   20.00    2.50
   1  -4  -3 2191.08   47.70
  -1   4   3 2193.08   47.40
  -1   4   3 2209.98   48.30
   0  -4  -3  103.79    5.20
   0   4   3  106.19    5.50
   0   4   3  106.69    5.70
  -1  -4  -3  358.36   10.30
   1   4   3  361.66   11.10
   1   4   3  359.66   10.80
  -2  -4  -3  169.88    6.70
   2   4   3  161.08    7.10
   2   4   3  172.78    7.30
   2   4   3  168.38    6.10
   3   4   3 1353.76   32.00
   3   4   3 1346.37   30.80
   3   4   3 1335.47   31.20
   3   4   3 1360.26   31.40
   4   4   3   66.79    5.70
   4   4   3   67.59    5.50
   4   4   3   77.49    6.50
   4   4   3   84.29    6.20
   5   4   3  191.58    9.30
   5   4   3  185.68    8.70
   5   4   3  202.08    9.70
   5   4   3  187.68    9.40
   6   4   3  128.99    8.90
   6   4   3  128.19    7.80
   6   4   3  122.99    8.90
  -7  -4  -3  104.39    8.70
   7   4   3   94.09    8.10
   7   4   3  115.09    9.70
   7   4   3  119.89    9.90
  -8  -4  -3  213.78   11.60
   8   4   3  190.08   12.80
   8   4   3  221.58   13.50
   9   4   3    4.00    5.80
   9   4   3    1.30    6.20
  10   4   3    5.50    6.40
 -11  -4  -3   -4.40    8.80
  11   4   3   -2.30    7.60
  10  -5  -3   10.20    8.00
 -10   5   3   13.00    6.90
 -10   5   3   17.20    7.00
   9  -5  -3    6.40    6.30
  -9   5   3    5.30    4.90
  -9   5   3    3.00    5.60
   8  -5  -3    6.30    5.40
  -8   5   3    8.90    5.00
  -8   5   3   17.00    5.80
   7  -5  -3  113.09    9.80
  -7   5   3   98.69    8.80
  -7   5   3   81.49    9.10
   6  -5  -3   47.40    7.00
  -6   5   3   51.29    6.40
  -6   5   3   46.10    7.40
   5  -5  -3  117.99    8.40
  -5   5   3  126.79    7.50
  -5   5   3  119.29    8.60
   4  -5  -3  202.38   10.10
  -4   5   3  215.38   10.30
  -4   5   3  195.78    8.30
   3  -5  -3    9.50    2.70
   3  -5  -3   11.50    3.50
  -3   5   3    2.40    1.90
  -3   5   3   11.00    3.40
   2  -5  -3   11.90    3.20
  -2   5   3    9.00    3.10
   1  -5  -3   -0.50    2.40
  -1   5   3    1.10    2.50
  -1   5   3    3.10    2.30
   0  -5  -3 4099.69   88.69
   0   5   3 4246.38   88.89
   0   5   3 4330.27   89.69
  -1  -5  -3    7.10    2.40
   1   5   3    5.10    2.70
   1   5   3    6.10    2.60
  -2  -5  -3 2277.77   51.09
   2   5   3 2357.76   51.49
   2   5   3 2318.87   49.10
   2   5   3 2367.06   51.79
  -3  -5  -3  264.17   10.10
   3   5   3  241.88   10.10
   3   5   3  271.37   10.60
   3   5   3  276.87    9.10
   4   5   3  125.99    8.00
   4   5   3  134.99    7.90
   4   5   3  125.99    7.20
   4   5   3  135.19    8.10
   5   5   3   31.50    6.50
   5   5   3   36.10    5.40
   5   5   3   27.70    4.50
   5   5   3   27.50    4.60
   6   5   3   81.69    8.20
   6   5   3   63.39    8.30
   6   5   3   64.29    7.70
   6   5   3   52.09    7.70
  -7  -5  -3   81.99    8.40
   7   5   3   77.89    8.50
   7   5   3   99.59   10.40
   7   5   3  100.79   10.10
  -8  -5  -3   18.80    5.10
   8   5   3   30.70    6.80
   8   5   3   29.20    6.60
   9   5   3  111.89   13.20
 -10  -5  -3   -2.10    7.70
  10   5   3   -4.50    6.80
 -11  -5  -3   23.80    9.60
  11   5   3   21.90    9.10
  10  -6  -3    7.00    7.40
 -10   6   3    7.50    7.00
   9  -6  -3   34.50    8.40
  -9   6   3   31.30    8.00
   8  -6  -3    1.10    5.50
  -8   6   3   -2.80    5.00
   7  -6  -3    0.90    4.50
  -7   6   3   -5.80    4.30
  -7   6   3   -3.30    3.70
   6  -6  -3   43.60    6.60
  -6   6   3   40.60    6.60
  -6   6   3   58.09    6.70
   5  -6  -3  113.89    9.10
  -5   6   3   95.09    8.90
  -5   6   3  101.79    7.00
   4  -6  -3    9.10    4.10
  -4   6   3   11.20    2.60
  -4   6   3    1.50    3.70
   3  -6  -3  173.48    9.50
   3  -6  -3  187.68    8.00
  -3   6   3  186.78    9.80
   2  -6  -3   12.50    3.50
  -2   6   3    8.90    3.50
  -2   6   3    8.90    3.00
   1  -6  -3 1482.15   35.90
  -1   6   3 1533.65   35.40
  -1   6   3 1555.44   36.70
   0  -6  -3  191.58    8.50
   0   6   3  193.18    8.90
   0   6   3  197.58    8.60
  -1  -6  -3  131.99    7.10
   1   6   3  134.39    7.70
   1   6   3  139.49    7.60
  -2  -6  -3    7.40    2.90
   2   6   3    7.30    3.50
   2   6   3   10.00    3.30
  -3  -6  -3   29.50    5.30
   3   6   3   26.40    4.40
   3   6   3   27.60    4.60
   3   6   3   27.50    4.20
  -4  -6  -3   58.19    7.10
   4   6   3   42.10    7.40
   4   6   3   47.20    6.90
   4   6   3   57.79    5.60
   5   6   3   10.30    4.80
   5   6   3   -2.70    4.20
   5   6   3   11.90    4.30
   5   6   3    1.80    3.40
   6   6   3    0.50    4.20
   6   6   3    9.20    4.70
   6   6   3   -3.10    4.60
   6   6   3   -4.30    4.30
   7   6   3  120.39   11.90
   7   6   3   91.49    9.60
   7   6   3  103.99   10.60
   7   6   3  107.79   10.90
   8   6   3  142.49   13.50
  -9  -6  -3   18.90    7.60
   9   6   3   18.00    7.30
 -10  -6  -3   25.70    9.20
  10   6   3   21.80    8.80
   9  -7  -3    7.60    7.20
  -9   7   3    7.30    7.20
   8  -7  -3   47.50    9.20
  -8   7   3   20.20    7.40
   7  -7  -3   17.20    6.70
  -7   7   3    8.10    5.90
   6  -7  -3   17.40    5.60
  -6   7   3   23.10    5.90
   5  -7  -3   16.90    5.50
  -5   7   3   14.20    5.10
   4  -7  -3  350.66   15.00
  -4   7   3  353.76   15.10
   3  -7  -3   24.90    5.20
  -3   7   3   17.90    4.60
   2  -7  -3 1018.10   27.30
  -2   7   3 1006.90   28.00
  -2   7   3 1042.00   26.10
   1  -7  -3    8.80    4.00
  -1   7   3    8.50    3.40
  -1   7   3   13.30    3.80
   0  -7  -3    8.10    3.70
   0   7   3    3.40    3.30
   0   7   3    4.00    3.20
  -1  -7  -3   13.20    3.80
   1   7   3    3.50    3.60
   1   7   3   10.40    3.80
  -2  -7  -3   14.90    3.80
   2   7   3    8.10    4.20
   2   7   3   10.50    4.00
  -3  -7  -3   51.99    7.00
   3   7   3   52.39    7.60
   3   7   3   54.49    7.40
  -4  -7  -3   20.70    3.80
  -4  -7  -3   14.40    4.80
   4   7   3   17.40    5.10
   4   7   3   18.60    5.50
  -5  -7  -3   73.59    7.10
  -5  -7  -3   55.79    9.20
   5   7   3   74.29    9.10
   5   7   3   67.59    9.00
  -6  -7  -3    3.90    4.30
   6   7   3   -3.20    4.80
   6   7   3    6.10    5.30
   6   7   3   -6.60    5.00
  -7  -7  -3   95.29   10.70
   7   7   3   99.39   11.10
   7   7   3  102.99   12.20
  -8  -7  -3   77.09   11.40
   8   7   3   79.39   12.50
   8   7   3   48.10    9.10
  -9  -7  -3    0.50    6.40
   9   7   3    4.10    8.00
 -10  -7  -3   -6.90    7.70
  10   7   3   -0.80    8.50
   9  -8  -3    7.70    7.40
  -9   8   3    9.30    7.40
   8  -8  -3   67.59   13.70
  -8   8   3   80.39   13.30
   7  -8  -3    7.60    7.10
  -7   8   3   13.60    6.60
   6  -8  -3    4.30    6.30
  -6   8   3    7.60    6.10
   5  -8  -3  267.57   15.30
  -5   8   3  261.77   15.20
   4  -8  -3   18.80    6.30
   4  -8  -3   20.00    4.40
  -4   8   3   27.10    5.90
   3  -8  -3  104.79    9.80
  -3   8   3   99.19    9.50
   2  -8  -3    6.80    4.40
  -2   8   3    1.50    3.80
  -2   8   3    1.60    4.20
   1  -8  -3   14.80    4.90
  -1   8   3   10.70    4.10
  -1   8   3   14.10    4.90
   0  -8  -3  116.29    9.50
   0   8   3  117.29    8.70
   0   8   3  116.39    9.10
  -1  -8  -3    8.40    4.60
   1   8   3    2.90    4.40
   1   8   3    0.60    3.70
  -2  -8  -3  198.08   11.40
   2   8   3  200.28   11.40
   2   8   3  207.98   11.70
  -3  -8  -3  615.14   20.30
   3   8   3  600.44   20.30
   3   8   3  595.94   20.40
  -4  -8  -3   44.60    8.50
   4   8   3   21.40    5.90
   4   8   3   35.10    6.40
  -5  -8  -3    6.10    5.60
   5   8   3   -1.10    5.10
   5   8   3   -0.20    5.40
  -6  -8  -3   28.20    7.90
   6   8   3   22.60    7.40
   6   8   3   35.80    7.70
   7   8   3  227.28   15.00
   7   8   3  212.98   16.30
   8   8   3   42.00    8.70
   8   8   3   35.20    7.60
   9   8   3    1.30    8.20
   8  -9  -3    4.30    8.60
  -8   9   3    9.60    8.40
   7  -9  -3   -0.30    7.30
  -7   9   3   -5.30    6.80
   6  -9  -3  219.08   17.00
  -6   9   3  215.38   16.20
   5  -9  -3  139.69   13.60
  -5   9   3  147.29   13.60
   4  -9  -3   54.49    8.60
  -4   9   3   41.50    7.80
   3  -9  -3   11.80    6.30
  -3   9   3    5.60    5.70
   2  -9  -3   70.49   10.20
  -2   9   3   57.09    9.40
  -2   9   3   67.89    8.80
   1  -9  -3   11.10    5.60
  -1   9   3   13.70    4.90
  -1   9   3    4.20    5.40
   0  -9  -3    9.10    5.50
   0   9   3    1.00    4.90
   0   9   3    9.20    4.80
  -1  -9  -3   83.39   10.20
   1   9   3   94.99    9.60
   1   9   3   79.19   10.00
  -2  -9  -3  162.68   12.00
   2   9   3  140.89   11.80
   2   9   3  151.98   11.40
  -3  -9  -3  367.06   16.80
   3   9   3  362.86   16.50
   3   9   3  357.46   16.70
  -4  -9  -3   25.00    6.50
   4   9   3   30.30    7.10
   4   9   3   21.30    7.20
  -5  -9  -3   58.39   11.70
   5   9   3   46.00    8.70
   5   9   3   45.60    7.80
  -6  -9  -3   16.00    7.90
   6   9   3    1.00    7.40
  -7  -9  -3   24.70    9.20
   7   9   3   28.50    8.70
  -8  -9  -3   17.30    9.80
   8   9   3   16.50    8.40
  -9  -9  -3   -0.20   10.20
   7 -10  -3   -8.00    7.30
  -7  10   3    3.50    8.50
   6 -10  -3   17.60    8.50
  -6  10   3   12.30    8.30
   5 -10  -3    3.60    7.70
  -5  10   3   -2.40    7.20
   4 -10  -3   55.49    9.50
  -4  10   3   39.50    9.10
   3 -10  -3  149.88   13.90
  -3  10   3  136.99   13.20
   2 -10  -3   45.70    8.40
  -2  10   3   51.79    9.40
  -2  10   3   43.50    8.30
   1 -10  -3   63.09   10.80
  -1  10   3   39.00    7.60
  -1  10   3   32.30    6.70
   0 -10  -3   32.50    7.30
   0  10   3   17.60    6.40
   0  10   3   22.70    6.90
  -1 -10  -3   31.00    7.60
   1  10   3   30.10    6.70
   1  10   3   23.50    7.00
  -2 -10  -3  119.09   12.00
   2  10   3   95.39   12.20
   2  10   3  118.49   11.70
  -3 -10  -3   24.40    7.60
   3  10   3    6.90    6.30
   3  10   3   12.70    6.70
  -4 -10  -3  393.36   19.70
   4  10   3  386.66   19.20
   4  10   3  340.07   18.00
  -5 -10  -3   -4.50    6.90
   5  10   3   -2.20    7.80
  -6 -10  -3   45.90   10.00
   6  10   3   35.50    9.70
  -7 -10  -3   22.10    9.70
   7  10   3   27.80   10.10
  -8 -10  -3   -0.50   10.20
   8  10   3    0.50   10.40
   6 -11  -3   15.90    9.30
  -6  11   3   16.20    9.80
   5 -11  -3    6.70    8.70
  -5  11   3    8.80    8.70
   4 -11  -3    5.70    8.40
  -4  11   3    7.20    8.30
   3 -11  -3   -1.50    7.50
  -3  11   3    7.00    7.50
   2 -11  -3   21.30    8.10
  -2  11   3   12.30    7.80
  -2  11   3   25.90    6.60
   1 -11  -3   50.09    9.30
  -1  11   3   37.60    7.50
  -1  11   3   27.70    8.10
   0 -11  -3   43.30    9.30
   0  11   3   49.40    9.20
   0  11   3   30.30    7.60
  -1 -11  -3   32.80    8.90
   1  11   3   16.50    7.40
   1  11   3   10.90    6.80
  -2 -11  -3    4.90    7.70
   2  11   3   16.10    7.30
   2  11   3   19.10    7.80
  -3 -11  -3   26.10    8.30
   3  11   3   26.50    8.30
   3  11   3   29.10    8.40
  -4 -11  -3    4.70    7.90
   4  11   3   10.00    8.10
  -5 -11  -3    0.10    8.40
   5  11   3   -4.90    9.00
  -6 -11  -3   78.99   15.70
   6  11   3   85.79   17.10
  -7 -11  -3   -1.10    9.40
   7  11   3    7.60   11.00
   5 -12  -3   -8.00    9.10
  -5  12   3    5.70    9.10
   4 -12  -3   -3.40    8.90
  -4  12   3    3.00    9.20
   3 -12  -3   32.00   10.30
  -3  12   3   18.40    9.60
   2 -12  -3   12.60    8.90
  -2  12   3    6.50    8.10
  -2  12   3   -2.20    6.70
   1 -12  -3   -6.70    8.40
  -1  12   3    7.20    7.80
  -1  12   3    5.30    8.20
   0 -12  -3  124.19   16.80
   0  12   3   81.69   14.00
   0  12   3  148.49   15.20
  -1 -12  -3    8.60    8.20
   1  12   3    0.70    7.40
   1  12   3   12.60    8.60
  -2 -12  -3   24.60   10.10
   2  12   3    6.00    8.60
   2  12   3    9.30    8.30
  -3 -12  -3  102.09   16.50
   3  12   3   44.90   17.20
   3  12   3   48.70   10.10
  -4 -12  -3    0.90    8.90
   4  12   3    2.20   10.30
  -5 -12  -3    4.70    9.80
   5  12   3   16.60   10.30
  -6 -12  -3   10.00   10.30
   6  12   3   15.80   12.50
   3 -13  -3   19.00   10.50
  -3  13   3   26.90   10.80
   2 -13  -3   -1.70    9.80
  -2  13   3    2.40    9.40
  -2  13   3   15.00    8.30
   1 -13  -3   51.39   12.80
  -1  13   3   37.80   10.70
  -1  13   3   32.90   10.10
   0 -13  -3   -6.60   10.30
   0  13   3   -0.60    8.80
   0  13   3    4.10    9.00
  -1 -13  -3    2.60   10.10
   1  13   3    2.50    9.00
   1  13   3    2.80    9.60
  -2 -13  -3   57.99   13.60
   2  13   3  136.19   17.00
   2  13   3   21.80   11.70
  -3 -13  -3   19.80   11.20
   3  13   3   26.10   12.20
  -4 -13  -3   19.50   11.30
   4  13   3   25.20   11.90
   0  13  -4   34.20   10.00
   4  12  -4    2.60   10.40
  -4 -12   4   12.40   11.60
   3  12  -4   13.00    9.20
  -3 -12   4    8.30   10.70
   2  12  -4   17.60    8.90
  -2 -12   4    9.50   10.30
   1  12  -4   -0.90    8.30
  -1 -12   4    9.80   10.40
   0  12  -4   11.30    8.60
   0 -12   4   11.20   11.30
  -1  12  -4    8.40    8.10
   1 -12   4    7.50   10.30
  -2  12  -4   67.89   12.30
  -2  12  -4   48.30   10.50
   2 -12   4   67.69   14.20
  -3  12  -4    0.30    8.60
   3 -12   4   -7.30   10.90
  -4  12  -4   11.70    9.50
   4 -12   4  -14.80    9.80
   6  11  -4   -0.40    9.70
  -6 -11   4   -8.30   10.60
   5  11  -4    7.60    9.20
  -5 -11   4    3.20   10.00
   4  11  -4   88.79   15.80
  -4 -11   4   90.09   17.40
   3  11  -4  -10.40    7.60
  -3 -11   4   -5.80    8.90
   2  11  -4    2.20    7.70
  -2 -11   4    6.40    8.80
   1  11  -4   11.30    7.30
  -1 -11   4    2.70    8.70
   0  11  -4   16.30    6.90
   0 -11   4   30.90   10.40
  -1  11  -4   12.50    6.70
  -1  11  -4    8.20    6.80
   1 -11   4   14.10    9.50
  -2  11  -4    8.70    6.20
  -2  11  -4   -0.50    7.30
   2 -11   4   15.70   10.00
  -3  11  -4   35.00    9.10
   3 -11   4   66.79   12.70
  -4  11  -4    7.00    8.80
   4 -11   4    4.80    9.40
  -5  11  -4   23.90    9.50
   5 -11   4   32.50   11.20
  -6  11  -4   22.30    9.80
   6 -11   4   14.60   10.80
   7  10  -4   19.60   10.50
  -7 -10   4   30.80   13.40
   6  10  -4   -3.80    8.50
  -6 -10   4   -7.00    9.20
   5  10  -4   -2.00    7.90
  -5 -10   4    8.80    9.20
   4  10  -4   23.30    9.20
  -4 -10   4   11.60    8.80
   3  10  -4   17.70    8.10
  -3 -10   4   15.20    8.40
   2  10  -4   28.90    7.60
  -2 -10   4   21.30    8.40
   1  10  -4   -7.50    5.70
  -1 -10   4    0.30    6.90
   0  10  -4    9.40    6.30
   0 -10   4    6.40    7.60
  -1  10  -4    1.70    6.00
  -1  10  -4    5.20    5.70
   1 -10   4    6.50    7.80
  -2  10  -4   25.90    6.30
  -2  10  -4   19.40    7.00
   2 -10   4   37.70    9.30
  -3  10  -4   32.20    8.30
  -3  10  -4   29.00    6.10
   3 -10   4   40.90    9.90
  -4  10  -4   -1.60    6.60
   4 -10   4    0.30    8.00
  -5  10  -4  156.78   16.00
   5 -10   4  197.88   18.00
  -6  10  -4    4.10    8.00
   6 -10   4   15.20    9.50
  -7  10  -4    8.50    9.50
   7 -10   4   -3.70    8.60
   8   9  -4   97.29   17.90
  -8  -9   4  113.49   22.00
   7   9  -4   26.70   10.00
  -7  -9   4   31.80   11.70
   6   9  -4   38.90    9.10
  -6  -9   4   27.20   10.20
   5   9  -4   23.20    8.30
  -5  -9   4    8.20    8.30
   4   9  -4   41.20    8.30
  -4  -9   4   47.60    9.30
   3   9  -4    6.70    6.10
  -3  -9   4    7.00    6.80
   2   9  -4   37.70    6.90
  -2  -9   4   49.40    8.40
   1   9  -4  380.16   16.60
  -1  -9   4  367.36   18.30
   0   9  -4   24.70    6.10
   0   9  -4   47.50    9.20
   0  -9   4   24.00    7.50
  -1   9  -4  306.67   15.10
  -1   9  -4  333.37   14.90
   1  -9   4  320.97   17.60
  -2   9  -4  103.39   10.80
  -2   9  -4   66.09    9.00
   2  -9   4   66.89   12.40
  -3   9  -4    1.40    4.20
  -3   9  -4  -14.50    5.20
   3  -9   4   -2.70    6.20
  -4   9  -4   55.99   10.90
   4  -9   4   62.49   12.70
  -5   9  -4    0.10    6.80
   5  -9   4    5.40    7.40
  -6   9  -4   -2.70    7.10
   6  -9   4    8.40    7.90
  -7   9  -4    8.10    8.50
   7  -9   4    1.80    7.90
  -8   9  -4   67.99   12.60
   8  -9   4   53.59   11.00
   9   8  -4   -8.60   10.00
   8   8  -4    9.70    9.00
   8   8  -4   14.70    9.70
   7   8  -4    0.50    7.90
   7   8  -4    1.70    7.00
   6   8  -4    3.70    6.90
  -6  -8   4   12.00    8.70
   5   8  -4   17.30    7.20
  -5  -8   4   23.70    8.00
   4   8  -4   40.40    7.60
  -4  -8   4   52.09   10.60
   3   8  -4  101.99   10.70
  -3  -8   4   75.09   10.20
   2   8  -4  265.47   13.60
  -2  -8   4  277.87   14.90
   1   8  -4  543.25   18.60
   1   8  -4  503.35   16.50
  -1  -8   4  493.35   19.60
   0   8  -4  144.49    9.70
   0   8  -4  146.99   10.20
   0  -8   4  134.89   11.40
  -1   8  -4  250.67   11.90
  -1   8  -4  227.38   12.20
   1  -8   4  238.28   14.20
  -2   8  -4  361.86   14.30
  -2   8  -4  389.96   16.10
   2  -8   4  405.16   18.10
  -3   8  -4   61.69    7.50
  -3   8  -4   86.39    9.70
   3  -8   4   60.59   10.50
  -4   8  -4   35.90    7.40
   4  -8   4   32.00    7.30
  -5   8  -4    4.60    6.00
   5  -8   4   12.70    6.50
  -6   8  -4   42.80    8.40
   6  -8   4   55.79    9.20
  -7   8  -4   -8.40    6.50
   7  -8   4   -0.10    7.10
  -8   8  -4    7.00    8.20
   8  -8   4   -4.30    7.20
  -9   8  -4    0.40    8.40
   9  -8   4    6.50    8.00
   9   7  -4   15.50   10.50
  -9  -7   4    7.50    8.60
   8   7  -4    8.70    8.80
   8   7  -4   -3.50    7.10
  -8  -7   4    3.80    7.00
   7   7  -4   20.50    8.20
   7   7  -4   34.20    7.50
  -7  -7   4   15.10    6.50
   6   7  -4   12.50    6.90
   6   7  -4   15.50    6.60
  -6  -7   4    6.10    5.10
   5   7  -4   14.50    6.10
   5   7  -4   13.30    6.00
  -5  -7   4   10.00    4.60
   4   7  -4  137.89   11.00
  -4  -7   4  137.89   12.20
  -4  -7   4  153.38    9.40
   3   7  -4  172.88   11.10
  -3  -7   4  167.58    9.00
  -3  -7   4  157.88   11.20
   2   7  -4    5.00    4.10
  -2  -7   4    1.60    4.40
  -2  -7   4    4.60    3.30
   1   7  -4   48.50    5.80
   1   7  -4   52.89    7.40
  -1  -7   4   45.60    7.70
   0   7  -4   97.99    7.20
   0   7  -4   85.89    7.70
   0  -7   4   85.69    8.50
  -1   7  -4  144.09    8.90
  -1   7  -4  144.29    8.60
   1  -7   4  139.89   10.20
  -2   7  -4    7.10    4.30
  -2   7  -4    6.10    3.40
   2  -7   4   -2.40    4.30
  -3   7  -4   18.50    5.30
  -3   7  -4   17.90    4.10
   3  -7   4   24.00    5.70
  -4   7  -4  494.95   15.60
  -4   7  -4  444.66   18.10
   4  -7   4  469.55   18.50
  -5   7  -4    4.40    5.10
   5  -7   4   -3.00    4.80
  -6   7  -4    5.10    5.80
   6  -7   4    4.20    5.40
  -7   7  -4    3.30    6.50
   7  -7   4   -2.30    5.40
  -8   7  -4   16.30    7.60
   8  -7   4    7.20    6.60
  -9   7  -4   -7.70    7.00
   9  -7   4   -5.60    6.90
  10   6  -4    9.00   10.10
 -10  -6   4    4.90    8.90
   9   6  -4   40.20   10.50
  -9  -6   4   29.00    8.90
   8   6  -4   28.60    8.60
   8   6  -4   11.70    7.30
  -8  -6   4   19.50    7.30
   7   6  -4   -0.20    6.10
   7   6  -4    3.90    5.50
  -7  -6   4    4.30    5.40
   6   6  -4   26.80    6.90
   6   6  -4   29.60    6.70
  -6  -6   4   51.69    8.70
   5   6  -4  184.18   12.60
   5   6  -4  196.88   11.90
  -5  -6   4  171.28   10.70
   4   6  -4  119.69    9.90
   4   6  -4  144.79   10.40
  -4  -6   4  122.29    8.30
   3   6  -4  163.68    9.80
  -3  -6   4  174.58   10.80
  -3  -6   4  152.38    8.30
   2   6  -4   25.60    4.50
  -2  -6   4   21.10    4.60
  -2  -6   4   33.30    5.10
   1   6  -4  330.97   11.00
   1   6  -4  338.97   12.50
  -1  -6   4  331.57   13.50
  -1  -6   4  325.77   11.30
   0   6  -4   91.09    6.50
   0   6  -4   90.29    7.00
   0  -6   4  100.89    7.80
   0  -6   4   98.79    5.70
  -1   6  -4  570.44   17.20
  -1   6  -4  600.34   17.50
   1  -6   4  612.84   18.90
  -2   6  -4  536.75   17.30
  -2   6  -4  530.95   15.90
   2  -6   4  588.64   18.40
   2  -6   4  538.65   14.70
  -3   6  -4   44.00    5.20
  -3   6  -4   47.70    7.20
   3  -6   4   37.50    4.60
   3  -6   4   46.50    7.10
  -4   6  -4    7.30    4.40
   4  -6   4    5.60    2.90
   4  -6   4   14.20    4.50
  -5   6  -4   -3.50    3.90
   5  -6   4    1.90    4.10
   5  -6   4    2.20    3.10
  -6   6  -4    3.90    4.70
   6  -6   4    6.20    3.50
   6  -6   4   -0.30    4.70
  -7   6  -4   76.79   10.90
   7  -6   4   90.79    8.80
   7  -6   4   87.79   10.60
  -8   6  -4   -0.50    6.00
   8  -6   4    6.80    4.30
   8  -6   4    2.10    5.40
  -9   6  -4   34.50    8.70
   9  -6   4   24.90    8.10
 -10   6  -4   21.00    8.60
  10  -6   4   40.10    9.40
  10   5  -4    3.30    8.70
 -10  -5   4    1.70    8.40
   9   5  -4    7.50    8.20
  -9  -5   4   15.30    7.70
   8   5  -4   19.10    7.40
  -8  -5   4   31.30    7.80
   7   5  -4   60.89    9.30
   7   5  -4   30.90    7.10
  -7  -5   4   65.29   10.10
   6   5  -4    2.90    4.80
   6   5  -4    1.60    4.70
  -6  -5   4    4.00    4.60
   5   5  -4    3.60    4.60
   5   5  -4    9.90    4.60
  -5  -5   4   13.90    4.50
   4   5  -4   94.99    8.20
   4   5  -4  108.59    8.70
  -4  -5   4   99.39    7.60
   3   5  -4  219.88   10.90
   3   5  -4  242.98   10.60
  -3  -5   4  226.88    9.70
   2   5  -4    4.60    3.20
  -2  -5   4    4.70    3.60
  -2  -5   4   11.80    2.80
   1   5  -4  506.25   15.40
  -1  -5   4  486.35   16.00
  -1  -5   4  515.25   15.10
   0   5  -4 2178.98   48.70
   0   5  -4 2238.48   47.70
   0  -5   4 2096.29   47.30
   0  -5   4 2175.98   49.70
  -1   5  -4  176.18    7.80
  -1   5  -4  175.68    8.10
   1  -5   4  163.18    8.90
   1  -5   4  178.58    6.90
  -2   5  -4  869.21   22.00
  -2   5  -4  891.41   23.60
   2  -5   4  914.61   24.00
   2  -5   4  886.61   21.70
  -3   5  -4  362.06   11.30
  -3   5  -4  376.96   13.60
   3  -5   4  382.36   11.80
   3  -5   4  377.36   13.50
  -4   5  -4    7.10    3.70
   4  -5   4    3.70    2.80
   4  -5   4    6.90    3.70
  -5   5  -4  398.46   15.80
   5  -5   4  394.96   15.20
   5  -5   4  411.16   13.90
  -6   5  -4    6.80    4.60
   6  -5   4   10.80    4.70
   6  -5   4    6.20    3.60
  -7   5  -4   56.49    9.30
   7  -5   4   59.69    7.90
   7  -5   4   67.09    8.70
  -8   5  -4   18.60    6.70
   8  -5   4   18.80    6.00
   8  -5   4   11.80    5.00
  -9   5  -4  155.68   14.20
   9  -5   4  169.18   12.60
   9  -5   4  168.98   14.10
 -10   5  -4   14.20    7.00
  10  -5   4   17.50    6.00
  10  -5   4   11.80    6.70
  10   4  -4   25.60    8.90
 -10  -4   4   27.80    9.60
   9   4  -4   10.50    7.10
  -9  -4   4   -0.50    6.70
   8   4  -4   28.90    7.10
  -8  -4   4   27.60    7.30
   7   4  -4    1.60    5.10
   7   4  -4   -1.30    4.30
  -7  -4   4    0.00    5.30
   6   4  -4  241.78   11.80
   6   4  -4  209.68   12.50
  -6  -4   4  222.18   13.00
   5   4  -4    5.40    3.80
   5   4  -4    9.10    4.10
  -5  -4   4    0.70    3.50
   4   4  -4  805.42   21.90
   4   4  -4  795.52   23.10
  -4  -4   4  805.12   22.30
   3   4  -4 1032.00   27.20
   3   4  -4 1040.30   26.30
  -3  -4   4 1052.29   26.20
   2   4  -4  161.78    8.20
   2   4  -4  160.58    7.80
  -2  -4   4  161.08    7.30
   1   4  -4 1257.17   29.90
  -1  -4   4 1295.87   30.20
  -1  -4   4 1241.78   30.60
   0   4  -4   44.50    3.90
   0   4  -4   36.70    4.30
   0  -4   4   35.40    3.90
   0  -4   4   42.90    4.80
  -1   4  -4  867.71   21.60
  -1   4  -4  869.21   21.30
   1  -4   4  903.51   21.00
   1  -4   4  844.62   22.10
  -2   4  -4 1164.48   26.80
  -2   4  -4 1168.48   28.30
   2  -4   4 1147.49   26.80
   2  -4   4 1146.09   28.10
  -3   4  -4  451.85   14.70
   3  -4   4  439.86   13.20
   3  -4   4  455.95   14.20
  -4   4  -4    9.20    3.60
   4  -4   4    4.60    3.10
   4  -4   4    3.00    2.70
  -5   4  -4  302.17   13.30
   5  -4   4  311.77   11.90
   5  -4   4  327.17   12.90
  -6   4  -4  171.28   11.10
   6  -4   4  161.88    9.90
   6  -4   4  180.28    9.90
  -7   4  -4   64.59    8.70
   7  -4   4   64.89    8.30
   7  -4   4   75.19    8.10
  -8   4  -4    8.50    5.40
   8  -4   4    1.90    4.60
   8  -4   4    7.30    4.70
  -9   4  -4  118.99   12.70
   9  -4   4  123.89   11.90
   9  -4   4  141.29   13.00
 -10   4  -4   32.20    8.10
  10  -4   4   29.00    7.30
  10  -4   4   25.90    7.50
 -11   4  -4   13.80    7.20
  11  -4   4    3.40    6.20
  11  -4   4   17.50    7.10
  11   3  -4    1.20    8.50
 -11  -3   4    3.60    9.00
  10   3  -4    2.90    7.40
 -10  -3   4   13.30    8.30
   9   3  -4    0.00    5.90
  -9  -3   4   -5.20    5.70
   8   3  -4    6.90    5.30
  -8  -3   4   -1.10    5.40
   7   3  -4  252.07   13.60
   7   3  -4  238.98   11.50
  -7  -3   4  239.48   14.30
   6   3  -4   85.09    7.80
   6   3  -4   77.49    8.60
  -6  -3   4   81.89    8.90
   5   3  -4   11.30    4.00
   5   3  -4   11.90    3.40
  -5  -3   4    7.20    3.80
   4   3  -4   77.39    6.60
   4   3  -4   80.29    6.00
  -4  -3   4   81.99    6.50
   3   3  -4  554.34   15.60
   3   3  -4  554.74   16.50
  -3  -3   4  545.35   15.90
   2   3  -4  510.75   14.70
   2   3  -4  539.15   15.40
  -2  -3   4  535.55   14.80
   1   3  -4  224.38    8.30
  -1  -3   4  212.88    8.10
   0   3  -4  424.56   10.80
   0   3  -4  399.36   11.60
   0  -3   4  398.86   12.00
   0  -3   4  401.66   11.90
  -1   3  -4 1035.00   23.70
  -1   3  -4  991.80   23.40
   1  -3   4 1002.90   23.50
   1  -3   4  996.40   23.90
  -2   3  -4   24.20    4.20
  -2   3  -4   26.10    3.30
   2  -3   4   25.70    3.60
   2  -3   4   25.60    3.50
  -3   3  -4   42.70    4.90
   3  -3   4   32.70    4.40
   3  -3   4   40.90    4.30
  -4   3  -4    8.40    3.10
   4  -3   4    7.70    3.10
   4  -3   4    7.90    2.70
  -5   3  -4  815.62   23.60
   5  -3   4  831.32   22.50
   5  -3   4  830.22   22.60
  -6   3  -4   33.10    5.70
   6  -3   4   39.10    6.40
   6  -3   4   38.10    6.50
  -7   3  -4  256.37   12.90
   7  -3   4  253.07   12.40
   7  -3   4  235.38   12.20
  -8   3  -4   52.59    8.70
   8  -3   4   59.19    8.80
   8  -3   4   42.80    8.20
  -9   3  -4  116.09   12.10
   9  -3   4  114.39   10.90
   9  -3   4  111.09   11.50
 -10   3  -4   30.40    7.60
  10  -3   4   22.30    6.50
  10  -3   4   13.80    6.20
 -11   3  -4    8.50    6.60
  11  -3   4    3.40    6.10
  11  -3   4   -1.90    5.40
  11   2  -4   -1.20    7.50
 -11  -2   4   -6.70    8.40
  10   2  -4   -2.30    6.30
 -10  -2   4    1.10    7.60
   9   2  -4   18.40    6.60
  -9  -2   4   10.30    6.50
   8   2  -4   95.19   10.70
  -8  -2   4  123.09   12.00
   7   2  -4   59.39    8.40
  -7  -2   4   82.39    9.60
   6   2  -4    0.80    3.30
   6   2  -4    1.40    3.00
  -6  -2   4   -1.00    3.30
   5   2  -4   52.89    5.20
   5   2  -4   51.19    6.00
  -5  -2   4   42.80    6.30
   4   2  -4  157.08    7.10
   4   2  -4  137.19    7.60
  -4  -2   4  161.08    8.40
   3   2  -4    5.90    2.40
   3   2  -4    6.90    2.80
  -3  -2   4    9.20    2.60
   2   2  -4 1659.83   36.80
   2   2  -4 1628.84   36.40
  -2  -2   4 1594.94   36.50
   1   2  -4   26.40    3.40
   1   2  -4   24.10    3.30
  -1  -2   4   19.60    3.30
   0   2  -4    2.70    1.80
   0  -2   4   10.00    2.40
   0  -2   4    3.50    1.80
  -1   2  -4  153.08    5.70
  -1   2  -4  149.59    5.80
   1  -2   4  152.58    6.00
   1  -2   4  155.78    5.70
  -2   2  -4  350.76   10.70
  -2   2  -4  361.56    9.50
   2  -2   4  348.77   10.30
   2  -2   4  356.06   10.10
  -3   2  -4 1122.79   27.00
   3  -2   4 1115.49   25.90
   3  -2   4 1085.69   26.20
  -4   2  -4    6.30    2.70
   4  -2   4    4.40    2.40
   4  -2   4    3.70    2.30
  -5   2  -4    5.70    2.90
   5  -2   4    3.90    2.60
   5  -2   4    2.80    2.70
  -6   2  -4  448.86   16.30
   6  -2   4  482.85   15.70
   6  -2   4  484.75   16.20
  -7   2  -4    3.80    3.90
   7  -2   4    3.00    3.60
   7  -2   4   -4.30    2.90
  -8   2  -4  324.07   15.50
   8  -2   4  320.67   14.60
   8  -2   4  327.07   14.80
  -9   2  -4   27.60    6.60
   9  -2   4   21.30    5.80
   9  -2   4   36.70    7.40
 -10   2  -4   32.20    7.60
  10  -2   4   23.70    6.80
  10  -2   4   34.80    7.40
 -11   2  -4   -6.20    5.70
  11  -2   4   -5.50    5.50
  11  -2   4   -2.30    5.30
  11   1  -4   33.20    9.30
 -11  -1   4   35.80   10.60
  10   1  -4    4.70    6.60
 -10  -1   4   -0.20    6.80
   9   1  -4   -3.80    5.10
  -9  -1   4   -5.30    5.40
   8   1  -4   35.50    6.60
  -8  -1   4   56.09   10.10
   7   1  -4   88.69    8.80
  -7  -1   4  101.99    9.90
   6   1  -4  244.78   11.50
  -6  -1   4  271.07   12.60
   5   1  -4  207.58    8.00
   5   1  -4  207.48    9.60
  -5  -1   4  214.68   10.30
   4   1  -4 1282.07   29.20
   4   1  -4 1230.68   30.40
  -4  -1   4 1267.87   31.10
   3   1  -4 1436.26   33.40
   3   1  -4 1457.95   32.70
  -3  -1   4 1461.55   33.90
   2   1  -4    4.50    1.90
   2   1  -4    3.40    1.90
  -2  -1   4    4.90    1.90
   1   1  -4  336.57    9.40
  -1  -1   4  338.67   10.00
   0   1  -4 2183.98   45.90
   0   1  -4 2182.48   46.60
   0  -1   4 2203.28   47.50
  -1   1  -4 2275.67   48.20
   1  -1   4 2280.27   48.60
   1  -1   4 2286.77   47.40
  -2   1  -4 2511.55   53.99
   2  -1   4 2541.55   52.59
   2  -1   4 2508.75   53.69
  -3   1  -4 1590.94   37.00
   3  -1   4 1672.33   35.80
   3  -1   4 1622.14   36.70
  -4   1  -4    1.10    2.30
   4  -1   4    2.10    2.10
   4  -1   4   -0.50    2.10
  -5   1  -4 1144.69   29.40
   5  -1   4 1142.79   28.90
   5  -1   4 1175.88   28.10
  -6   1  -4  202.68   10.00
   6  -1   4  189.38    9.70
   6  -1   4  200.08    9.30
  -7   1  -4    2.10    3.30
   7  -1   4    3.60    3.10
   7  -1   4    4.00    3.20
  -8   1  -4    3.20    4.20
   8  -1   4    2.40    3.70
   8  -1   4    2.50    3.80
  -9   1  -4    1.10    4.90
   9  -1   4    2.00    4.20
   9  -1   4    3.70    4.90
 -10   1  -4    7.40    5.60
  10  -1   4    8.00    5.70
  10  -1   4   -0.20    4.60
 -11   1  -4   10.80    6.40
  11  -1   4   19.50    7.40
  11  -1   4    7.30    6.00
  11   0  -4   21.50    8.60
 -11   0   4   25.40    9.30
  10   0  -4   -3.90    5.80
 -10   0   4   -6.50    6.30
   9   0  -4   65.09   11.30
  -9   0   4   66.69   12.00
   8   0  -4  130.19   11.10
  -8   0   4  145.59   12.20
   7   0  -4  164.48   10.80
  -7   0   4  147.99   11.00
  -7   0   4  148.19    8.20
   6   0  -4  169.18    9.50
  -6   0   4  173.58    7.50
  -6   0   4  162.08    9.90
   5   0  -4  663.83   19.40
  -5   0   4  657.33   19.70
  -5   0   4  643.14   16.70
   4   0  -4   35.10    3.80
   4   0  -4   32.90    4.50
  -4   0   4   42.70    5.10
   3   0  -4  657.03   16.50
   3   0  -4  662.43   17.30
  -3   0   4  666.83   17.80
   2   0  -4   63.99    4.20
   2   0  -4   62.09    4.00
  -2   0   4   54.19    4.10
   1   0  -4 3720.03   77.99
   1   0  -4 3814.22   78.79
  -1   0   4 3859.01   79.19
   0   0  -4  143.79    4.30
   0   0  -4  141.79    5.50
   0   0   4  133.59    5.90
  -1   0  -4  289.87    8.10
   1   0   4  306.27    8.60
   1   0   4  297.77    8.60
  -2   0  -4  239.28    8.10
  -2   0  -4  231.08    6.60
   2   0   4  228.18    6.20
   2   0   4  230.98    7.60
  -3   0  -4  103.19    5.70
   3   0   4   88.69    5.30
   3   0   4   96.49    4.30
  -4   0  -4 3879.51   84.49
   4   0   4 4007.00   84.39
   4   0   4 3994.60   82.89
  -5   0  -4   60.09    5.60
   5   0   4   54.99    4.70
   5   0   4   54.19    5.60
  -6   0  -4    9.50    3.70
   6   0   4    7.50    2.90
   6   0   4    5.70    2.90
  -7   0  -4   -1.60    3.20
   7   0   4    4.60    3.10
   7   0   4    5.00    3.40
  -8   0  -4    2.90    4.10
   8   0   4    7.00    4.00
   8   0   4   -0.30    3.50
  -9   0  -4    5.40    5.00
   9   0   4    1.20    4.50
   9   0   4    7.10    4.60
 -10   0  -4    5.60    5.90
  10   0   4   10.70    5.60
  10   0   4   22.50    7.10
 -11   0  -4   21.30    6.80
  11   0   4   30.20    8.10
  11   0   4   14.80    6.50
  11  -1  -4   -0.70    7.00
 -11   1   4   11.80    8.60
  10  -1  -4    4.40    6.40
 -10   1   4   -2.00    5.80
   9  -1  -4  116.69   12.80
  -9   1   4  118.59   12.80
   8  -1  -4  382.46   17.20
  -8   1   4  380.26   17.40
   7  -1  -4   53.49    7.50
  -7   1   4   63.99    8.40
  -7   1   4   71.19    6.60
   6  -1  -4   39.90    5.90
  -6   1   4   46.40    6.60
  -6   1   4   47.00    5.10
   5  -1  -4  147.69    8.10
  -5   1   4  139.69    6.70
  -5   1   4  145.19    8.30
   4  -1  -4  165.98    7.80
  -4   1   4  168.18    6.70
  -4   1   4  168.58    8.30
   3  -1  -4  179.78    6.60
   3  -1  -4  175.98    7.20
  -3   1   4  169.18    7.30
  -3   1   4  171.78    6.20
   2  -1  -4    3.90    1.80
   2  -1  -4    1.50    1.60
  -2   1   4    1.50    1.50
  -2   1   4    1.90    1.50
   1  -1  -4  273.97    7.70
   1  -1  -4  274.37    8.10
  -1   1   4  293.57    8.60
  -1   1   4  299.97    7.80
   0  -1  -4 2051.49   42.00
   0  -1  -4 1802.02   40.60
   0   1   4 2045.20   42.80
   0   1   4 2050.79   41.90
  -1  -1  -4 6477.15  132.69
   1   1   4 6569.14  133.09
   1   1   4 6530.95  133.29
  -2  -1  -4   60.39    3.20
   2   1   4   50.09    3.80
   2   1   4   59.39    2.60
   2   1   4   53.29    4.30
   3   1   4   40.40    4.20
   3   1   4   36.00    2.90
   3   1   4   39.30    4.50
  -4  -1  -4   39.80    4.80
   4   1   4   45.10    3.70
   4   1   4   41.70    4.80
  -5  -1  -4  162.08    8.20
   5   1   4  155.38    7.10
   5   1   4  154.48    8.20
  -6  -1  -4   89.49    7.10
   6   1   4   95.99    6.50
   6   1   4   86.69    7.30
  -7  -1  -4  112.89    8.50
   7   1   4  129.29    8.30
   7   1   4  110.59    8.60
  -8  -1  -4   39.70    7.90
   8   1   4   55.19    7.60
   8   1   4   53.99    7.90
  -9  -1  -4  109.29   10.00
   9   1   4  106.79   10.20
   9   1   4  111.19   11.30
 -10  -1  -4    6.70    5.70
  10   1   4   11.60    5.40
  10   1   4   19.90    7.10
 -11  -1  -4   -1.20    5.50
  11   1   4    1.40    5.50
  11   1   4    0.90    6.70
  11  -2  -4   20.00    8.80
 -11   2   4    7.90    7.90
  10  -2  -4  -10.40    5.90
 -10   2   4   -2.30    5.40
   9  -2  -4   44.70    8.00
  -9   2   4   33.80    7.30
   8  -2  -4   -1.30    4.20
  -8   2   4    0.10    4.20
  -8   2   4   -0.60    3.60
   7  -2  -4   47.00    7.40
  -7   2   4   47.10    6.20
  -7   2   4   46.50    7.60
   6  -2  -4   11.30    4.00
  -6   2   4   15.40    3.50
  -6   2   4   16.50    4.20
   5  -2  -4   93.09    6.80
  -5   2   4  104.59    7.10
  -5   2   4   95.99    6.10
   4  -2  -4  710.63   19.70
  -4   2   4  725.13   19.70
  -4   2   4  727.33   18.80
   3  -2  -4   34.80    4.10
   3  -2  -4   21.30    3.30
  -3   2   4   28.70    3.70
  -3   2   4   31.70    3.80
   2  -2  -4  280.77    8.80
   2  -2  -4  270.07    8.10
  -2   2   4  280.87    8.60
  -2   2   4  281.07    8.60
   1  -2  -4  732.03   18.30
   1  -2  -4  800.72   18.60
  -1   2   4  864.61   19.00
  -1   2   4  807.82   18.80
   0  -2  -4  846.12   19.10
   0  -2  -4  775.42   17.90
   0   2   4  834.82   19.20
   0   2   4  835.02   19.00
  -1  -2  -4 1263.17   27.80
  -1  -2  -4 1263.77   26.20
   1   2   4 1239.78   27.50
   1   2   4 1260.47   28.20
  -2  -2  -4   15.10    2.90
   2   2   4   18.40    2.20
   2   2   4   21.80    3.10
   2   2   4   17.40    3.60
  -3  -2  -4  358.86    9.90
   3   2   4  341.97   11.30
   3   2   4  351.36    9.70
   3   2   4  369.96   11.00
   4   2   4  429.96   13.00
   4   2   4  418.86   13.40
   4   2   4  404.66   11.80
  -5  -2  -4   -0.30    2.60
   5   2   4    5.00    2.40
   5   2   4    1.10    2.50
  -6  -2  -4  358.26   13.50
   6   2   4  351.26   13.50
   6   2   4  333.57   12.20
  -7  -2  -4   32.10    5.40
   7   2   4   35.90    6.60
   7   2   4   33.50    5.90
  -8  -2  -4    9.30    4.30
   8   2   4    2.90    3.50
   8   2   4    0.70    4.00
  -9  -2  -4  190.98   12.80
   9   2   4  197.58   13.40
   9   2   4  167.98   12.00
 -10  -2  -4   17.10    6.00
  10   2   4   24.20    8.00
  10   2   4   29.40    6.60
  11   2   4   14.90    8.40
  11   2   4   17.90    7.10
  11  -3  -4   11.90    8.30
 -11   3   4    0.90    7.10
  10  -3  -4   11.80    7.30
 -10   3   4   12.00    6.50
   9  -3  -4   70.59   11.20
  -9   3   4   60.29    8.60
  -9   3   4   46.50    8.00
   8  -3  -4   -2.00    4.40
  -8   3   4    0.30    4.30
  -8   3   4    5.30    4.20
   7  -3  -4   19.00    5.00
  -7   3   4   24.80    5.00
  -7   3   4   11.10    4.60
   6  -3  -4   11.70    3.80
  -6   3   4   14.10    4.00
  -6   3   4    8.10    3.60
   5  -3  -4    7.50    3.10
  -5   3   4   18.60    3.80
  -5   3   4   21.20    3.80
   4  -3  -4   66.39    5.90
  -4   3   4   60.89    5.30
  -4   3   4   68.59    5.50
   3  -3  -4 2040.50   44.70
   3  -3  -4 2154.28   46.70
  -3   3   4 2117.49   46.00
  -3   3   4 2037.00   46.30
   2  -3  -4  638.94   16.20
   2  -3  -4  665.83   17.20
  -2   3   4  680.13   17.30
  -2   3   4  677.33   16.40
   1  -3  -4  234.48    7.70
   1  -3  -4  229.48    7.60
  -1   3   4  236.58    8.10
  -1   3   4  243.38    7.40
   0  -3  -4  477.55   12.50
   0  -3  -4  439.36   11.50
   0   3   4  473.05   11.40
   0   3   4  458.55   12.70
  -1  -3  -4  364.16    9.20
   1   3   4  366.06   10.70
   1   3   4  355.36    9.40
  -2  -3  -4  597.54   14.20
   2   3   4  583.24   15.70
   2   3   4  579.74   14.70
   2   3   4  569.44   14.90
   3   3   4   90.19    4.90
   3   3   4   80.09    5.00
   3   3   4   86.99    6.00
   3   3   4   84.29    5.30
   4   3   4  662.73   17.50
   4   3   4  664.53   17.10
   4   3   4  682.63   18.90
   4   3   4  667.33   18.30
   5   3   4  670.53   17.10
   5   3   4  645.74   18.90
   5   3   4  648.94   18.10
   5   3   4  634.44   19.10
  -6  -3  -4   67.59    6.70
   6   3   4   62.49    6.80
   6   3   4   61.49    6.10
  -7  -3  -4  232.08   11.60
   7   3   4  228.48   11.30
   7   3   4  232.68   12.10
  -8  -3  -4    4.60    4.40
   8   3   4   -0.80    3.70
   8   3   4    2.80    4.60
  -9  -3  -4   86.49   10.00
   9   3   4   75.79    9.90
   9   3   4   91.39   12.00
 -10  -3  -4   24.60    6.80
  10   3   4   38.40    7.40
  10   3   4   38.90    8.80
  11   3   4   18.40    7.70
  11   3   4    9.20    8.30
  10  -4  -4   46.40    9.50
 -10   4   4   34.20    8.00
   9  -4  -4   77.39   12.80
  -9   4   4   54.09   10.50
  -9   4   4   68.29    9.80
   8  -4  -4   10.10    5.60
  -8   4   4   19.60    5.60
  -8   4   4   14.30    5.30
   7  -4  -4    6.60    4.40
  -7   4   4   12.00    4.50
  -7   4   4    6.20    4.20
   6  -4  -4    6.30    3.60
  -6   4   4   14.10    4.30
  -6   4   4    4.90    3.40
   5  -4  -4  114.99    8.00
  -5   4   4  127.09    8.10
  -5   4   4  106.49    7.60
   4  -4  -4  912.11   24.40
  -4   4   4  913.71   24.30
  -4   4   4  907.11   23.30
   3  -4  -4   19.60    3.70
   3  -4  -4   19.60    3.60
  -3   4   4   25.70    4.80
  -3   4   4   20.30    3.40
   2  -4  -4 2556.74   56.79
   2  -4  -4 2604.74   55.79
  -2   4   4 2675.03   55.39
  -2   4   4 2607.34   57.29
   1  -4  -4   83.29    5.10
   1  -4  -4   79.99    5.10
  -1   4   4   87.49    5.50
   0  -4  -4 2868.91   62.49
   0   4   4 3050.59   63.99
   0   4   4 3007.70   63.29
  -1  -4  -4  103.79    4.70
   1   4   4   97.79    5.80
   1   4   4  101.69    5.70
   1   4   4  108.39    4.40
  -2  -4  -4  226.28    7.80
   2   4   4  219.78    8.50
   2   4   4  249.38    7.80
   2   4   4  235.78    9.00
   3   4   4   84.99    5.20
   3   4   4   78.49    5.20
   3   4   4   90.59    6.40
   3   4   4   62.69    5.50
   4   4   4  768.32   20.00
   4   4   4  767.72   21.50
   4   4   4  761.62   20.50
   4   4   4  783.62   20.40
   5   4   4  169.88    8.60
   5   4   4  168.48    9.50
   5   4   4  157.68    8.10
   5   4   4  168.18    8.70
   6   4   4   11.70    4.30
   6   4   4   13.40    4.10
   6   4   4    0.60    4.10
   6   4   4   13.00    3.70
  -7  -4  -4  160.58   10.40
   7   4   4  156.98   10.90
   7   4   4  164.68   10.60
  -8  -4  -4   15.20    5.10
   8   4   4   13.30    5.50
   8   4   4    1.90    4.60
  -9  -4  -4   10.70    5.00
   9   4   4    8.20    5.90
   9   4   4   26.20    7.50
  10   4   4   -1.60    6.10
  10   4   4  -11.40    6.40
  11   4   4    7.90    7.90
  10  -5  -4    5.00    7.70
 -10   5   4    5.10    6.50
 -10   5   4    5.60    6.20
   9  -5  -4    1.20    6.30
  -9   5   4   -0.40    5.00
  -9   5   4   -0.40    5.30
   8  -5  -4    2.40    5.20
  -8   5   4    0.90    4.60
  -8   5   4    2.40    4.80
   7  -5  -4  124.69   10.30
  -7   5   4   98.49    9.90
  -7   5   4  100.29    9.20
   6  -5  -4    2.10    3.70
  -6   5   4   -0.50    2.90
  -6   5   4    2.20    3.90
   5  -5  -4  205.58   10.90
  -5   5   4  223.58   10.00
  -5   5   4  218.58   11.20
   4  -5  -4    9.80    3.90
  -4   5   4    5.00    2.50
  -4   5   4    6.90    3.60
   3  -5  -4  683.33   19.20
   3  -5  -4  637.04   17.10
  -3   5   4  653.53   19.30
  -3   5   4  660.23   16.90
   2  -5  -4  385.66   11.90
   2  -5  -4  380.06   12.70
  -2   5   4  406.06   13.50
   1  -5  -4 4327.77   90.49
  -1   5   4 4253.47   91.29
   0  -5  -4  397.76   12.00
   0   5   4  411.96   13.00
   0   5   4  397.76   12.40
  -1  -5  -4  183.48    7.30
   1   5   4  179.48    8.30
   1   5   4  173.68    7.80
  -2  -5  -4   14.20    2.70
   2   5   4   10.80    2.20
   2   5   4   13.60    3.40
   2   5   4   18.40    3.60
  -3  -5  -4   50.69    4.80
   3   5   4   41.40    5.80
   3   5   4   51.99    6.00
   3   5   4   41.30    4.60
   4   5   4    4.80    3.40
   4   5   4   10.60    3.10
   4   5   4   13.40    3.50
   4   5   4   11.90    4.10
   5   5   4   -7.60    3.20
   5   5   4   -3.80    3.10
   5   5   4    5.20    3.80
   5   5   4   -1.60    3.40
   6   5   4  174.58   10.50
   6   5   4  189.58   11.10
   6   5   4  185.18   10.10
   6   5   4  175.08   10.80
   7   5   4   -6.20    3.80
   7   5   4   -3.10    4.60
   7   5   4   -0.90    4.70
  -8  -5  -4  176.98   12.20
   8   5   4  196.08   13.50
   8   5   4  178.98   13.20
   9   5   4  221.38   15.40
   9   5   4  223.08   16.50
  10   5   4    3.60    7.90
  10   5   4    6.10    7.20
 -11  -5  -4   27.00    9.80
  11   5   4   -1.50    8.00
  10  -6  -4    2.90    7.80
 -10   6   4    8.90    7.00
   9  -6  -4   10.70    7.40
  -9   6   4    3.30    6.00
   8  -6  -4    3.30    5.80
  -8   6   4   -1.70    5.30
   7  -6  -4   13.60    5.80
  -7   6   4   10.40    7.00
  -7   6   4   11.00    5.70
   6  -6  -4    5.20    4.30
  -6   6   4    2.40    4.50
  -6   6   4    1.40    3.10
   5  -6  -4    0.00    3.60
  -5   6   4   -2.50    3.60
  -5   6   4    2.30    2.70
   4  -6  -4  638.14   20.10
  -4   6   4  616.64   20.20
  -4   6   4  616.64   17.10
   3  -6  -4   16.20    4.30
   3  -6  -4   18.70    3.50
  -3   6   4   15.80    4.30
  -3   6   4   18.50    3.30
   2  -6  -4   65.59    6.20
   2  -6  -4   62.99    5.70
  -2   6   4   64.79    6.60
   1  -6  -4    8.70    3.20
  -1   6   4   10.90    3.10
  -1   6   4    5.80    3.40
   0  -6  -4  111.49    6.60
   0   6   4  108.09    6.80
   0   6   4  105.99    7.20
  -1  -6  -4   42.00    4.80
   1   6   4   46.10    5.40
   1   6   4   41.00    5.60
  -2  -6  -4  172.38    8.10
   2   6   4  174.98    8.80
   2   6   4  190.78    9.20
  -3  -6  -4  245.88   10.00
   3   6   4  235.78    8.60
   3   6   4  228.48   10.40
   3   6   4  260.37   11.10
  -4  -6  -4    3.00    3.40
   4   6   4   -6.70    3.70
   4   6   4   -2.60    3.90
   4   6   4    0.00    2.90
   5   6   4   96.49    7.70
   5   6   4   78.99    8.50
   5   6   4   89.39    9.10
   5   6   4   97.29    8.70
   6   6   4   -4.40    4.30
   6   6   4    0.60    4.70
   6   6   4    3.00    4.40
   6   6   4    6.40    4.60
   7   6   4   23.70    5.70
   7   6   4   28.40    6.10
   7   6   4   29.90    6.70
   7   6   4   34.40    6.90
  -8  -6  -4  181.18   12.00
   8   6   4  191.88   14.30
   8   6   4  199.38   14.30
   9   6   4   27.40    8.10
   9   6   4   44.30    8.90
 -10  -6  -4    2.20    8.40
  10   6   4    1.90    7.40
   9  -7  -4   -8.10    6.60
  -9   7   4   10.20    6.90
   8  -7  -4   -2.70    6.10
  -8   7   4   11.50    6.40
   7  -7  -4    3.00    6.10
  -7   7   4   -1.10    5.00
   6  -7  -4   25.60    6.50
  -6   7   4   28.20    6.30
   5  -7  -4  140.19   11.30
  -5   7   4  154.38   11.40
   4  -7  -4  317.27   14.30
  -4   7   4  304.17   14.00
   3  -7  -4    5.50    4.50
   3  -7  -4    7.30    3.20
  -3   7   4   -1.00    3.60
   2  -7  -4   87.89    7.90
  -2   7   4   86.59    7.80
   1  -7  -4   55.89    6.40
  -1   7   4   61.69    6.60
  -1   7   4   68.69    7.10
   0  -7  -4   47.20    6.30
   0   7   4   34.20    5.90
   0   7   4   33.20    6.00
  -1  -7  -4  557.04   16.80
   1   7   4  551.34   17.70
   1   7   4  530.95   16.90
  -2  -7  -4    7.90    3.60
   2   7   4    3.80    3.60
   2   7   4    1.90    4.00
  -3  -7  -4  147.69    8.90
   3   7   4  153.68    9.70
   3   7   4  148.39   10.00
  -4  -7  -4  145.59    9.40
   4   7   4  132.99    9.80
   4   7   4  103.19   10.10
   4   7   4  107.49    7.40
  -5  -7  -4  367.66   15.80
   5   7   4  357.66   16.00
   5   7   4  386.96   15.40
   5   7   4  366.16   13.90
   6   7   4   44.70    9.10
   6   7   4   30.00    5.60
   6   7   4   26.80    6.20
   6   7   4   31.50    6.80
   7   7   4   21.30    6.50
   7   7   4   30.20    6.90
   7   7   4   17.10    6.30
   7   7   4   60.09   10.70
  -8  -7  -4   15.30    6.60
   8   7   4   15.70    7.00
  -9  -7  -4   -1.40    6.80
   9   7   4   -6.60    6.80
 -10  -7  -4    6.90    8.60
  10   7   4   16.20    9.40
   9  -8  -4   -2.40    6.90
  -9   8   4    6.00    7.80
   8  -8  -4  147.79   16.90
  -8   8   4  109.99   15.00
   7  -8  -4   37.10    9.00
  -7   8   4   29.70    8.10
   6  -8  -4   18.20    6.60
  -6   8   4   20.20    6.80
   5  -8  -4   78.89   10.40
  -5   8   4   52.49   10.30
   4  -8  -4    2.10    4.90
   4  -8  -4    2.10    3.60
  -4   8   4    2.40    4.70
   3  -8  -4    9.00    3.90
   3  -8  -4    1.10    4.60
  -3   8   4   -1.30    4.30
   2  -8  -4   -0.80    4.30
  -2   8   4   -3.00    3.90
   1  -8  -4  453.95   16.40
  -1   8   4  453.55   15.70
  -1   8   4  421.36   16.60
   0  -8  -4  268.87   12.30
   0   8   4  255.97   12.70
   0   8   4  257.67   11.90
  -1  -8  -4  406.16   15.40
   1   8   4  398.06   14.90
   1   8   4  386.26   15.70
  -2  -8  -4  663.23   20.60
   2   8   4  642.94   20.60
   2   8   4  649.24   21.60
  -3  -8  -4   56.09    8.00
   3   8   4   31.20    6.50
   3   8   4   51.49    9.10
  -4  -8  -4   41.40    8.10
   4   8   4   36.90    7.10
   4   8   4   24.70    6.10
  -5  -8  -4  111.99   10.60
   5   8   4  109.99   11.30
   5   8   4   98.99   11.30
  -6  -8  -4   30.80    7.20
   6   8   4   34.10    7.80
   6   8   4   53.19    8.20
  -7  -8  -4   -2.80    7.10
   7   8   4    5.30    6.80
   8   8   4  103.79   14.00
   8   8   4  100.99   12.90
   9   8   4    8.60    8.40
   8  -9  -4    7.00    8.50
  -8   9   4   20.30    9.00
   7  -9  -4   36.80    9.40
  -7   9   4   21.80    8.60
   6  -9  -4   18.90    7.90
  -6   9   4   18.30    7.60
   5  -9  -4  153.58   13.70
  -5   9   4  148.69   14.20
   4  -9  -4    5.30    6.20
  -4   9   4   -1.80    5.50
   3  -9  -4   16.80    6.40
   3  -9  -4   17.90    5.20
  -3   9   4   10.60    6.10
   2  -9  -4  106.39   10.90
  -2   9   4   97.99    9.30
  -2   9   4   92.49   10.40
   1  -9  -4  280.07   14.10
  -1   9   4  261.87   14.10
  -1   9   4  287.57   13.70
   0  -9  -4  217.18   12.70
   0   9   4  185.18   12.40
   0   9   4  186.68   11.60
  -1  -9  -4   -1.70    5.10
   1   9   4    4.10    4.50
   1   9   4    6.00    5.40
  -2  -9  -4  442.26   17.50
   2   9   4  442.16   17.40
   2   9   4  386.06   17.70
  -3  -9  -4    3.20    5.30
   3   9   4    2.60    5.90
   3   9   4   14.80    5.80
  -4  -9  -4  143.79   11.70
   4   9   4  144.39   12.90
   4   9   4  123.99   12.50
  -5  -9  -4    0.80    5.80
   5   9   4    5.20    6.60
   5   9   4   -4.30    6.60
  -6  -9  -4   61.09   12.30
   6   9   4   58.29    9.40
   6   9   4   38.90   12.20
  -7  -9  -4   73.69   11.60
   7   9   4   93.89   13.50
  -8  -9  -4    2.10    8.50
   8   9   4   -5.30    7.90
  -9  -9  -4   -7.70   11.30
   7 -10  -4   18.80    9.30
  -7  10   4   27.50   10.00
   6 -10  -4    9.60    8.00
  -6  10   4   23.90    9.00
   5 -10  -4   27.00    8.60
  -5  10   4    7.20    7.80
   4 -10  -4   23.80    8.20
  -4  10   4   12.20    7.60
   3 -10  -4   36.80    8.20
   3 -10  -4   25.20    6.20
  -3  10   4   36.90    8.20
   2 -10  -4   16.50    7.00
  -2  10   4   13.80    5.50
  -2  10   4    0.80    6.00
   1 -10  -4    0.20    6.10
  -1  10   4    4.70    5.70
  -1  10   4   -8.10    5.00
   0 -10  -4    2.70    6.00
   0  10   4   -4.30    5.40
   0  10   4   -8.10    5.40
  -1 -10  -4  202.68   13.70
   1  10   4  183.28   13.00
   1  10   4  173.78   14.00
  -2 -10  -4    1.90    6.20
   2  10   4   16.70    6.30
   2  10   4   -7.80    6.10
  -3 -10  -4  119.59   12.90
   3  10   4  103.79   12.70
   3  10   4  118.19   13.10
  -4 -10  -4  213.18   15.80
   4  10   4  197.78   15.60
   4  10   4  266.17   16.40
  -5 -10  -4    5.70    6.60
   5  10   4    1.80    8.00
   5  10   4    8.60    7.60
  -6 -10  -4   18.20    8.50
   6  10   4   22.30    8.90
  -7 -10  -4   -0.60    7.90
   7  10   4   -0.30    8.70
  -8 -10  -4   -7.90    9.00
   8  10   4    0.80    9.80
   6 -11  -4   -2.40    8.70
  -6  11   4    5.50    8.70
   5 -11  -4   14.40    8.70
  -5  11   4    3.00    8.80
   4 -11  -4    6.60    8.10
  -4  11   4   15.70    8.20
   3 -11  -4   -6.10    7.40
   3 -11  -4   -5.20    5.70
  -3  11   4   -2.70    7.10
   2 -11  -4   21.40    8.00
  -2  11   4   11.70    7.40
   1 -11  -4   35.30    8.50
  -1  11   4   22.70    7.30
  -1  11   4   20.80    7.90
   0 -11  -4   23.50    8.30
   0  11   4   18.50    7.50
   0  11   4   24.60    7.30
  -1 -11  -4   16.30    8.00
   1  11   4   12.50    7.10
   1  11   4    2.00    7.40
  -2 -11  -4   48.80    9.40
   2  11   4   33.30    8.80
   2  11   4   44.30    8.80
  -3 -11  -4   99.39   14.20
   3  11   4   85.99   13.50
   3  11   4   75.09   14.00
  -4 -11  -4   25.70    8.90
   4  11   4   15.10    8.30
   4  11   4   14.50    8.60
  -5 -11  -4   22.30    9.10
   5  11   4   11.40    9.90
  -6 -11  -4   12.10    8.60
   6  11   4    7.60   10.00
  -7 -11  -4   -6.70    8.90
   7  11   4   -5.60    9.60
   5 -12  -4   -9.80    8.60
  -5  12   4   11.00    9.70
   4 -12  -4   -2.20    9.40
  -4  12   4    7.10    9.30
   3 -12  -4    1.00    9.00
  -3  12   4    2.10    8.70
   2 -12  -4    8.40    8.70
  -2  12   4   -7.00    8.20
   1 -12  -4   -4.50    8.70
  -1  12   4    6.30    8.50
  -1  12   4  -10.40    7.10
   0 -12  -4  152.38   18.30
   0  12   4  163.48   16.10
   0  12   4  153.48   15.10
  -1 -12  -4   10.20    8.80
   1  12   4    1.60    8.40
   1  12   4   10.90    8.00
  -2 -12  -4   55.29   11.30
   2  12   4   70.79   14.00
   2  12   4   57.39   10.70
  -3 -12  -4    8.20    9.30
   3  12   4   -0.40    8.70
   3  12   4   -9.10    9.10
  -4 -12  -4    3.90    8.60
   4  12   4  -12.10    9.30
  -5 -12  -4   50.09   11.80
   5  12   4   56.99   13.80
  -6 -12  -4    9.90   10.40
   6  12   4    2.20   10.10
   3 -13  -4   -7.20    9.30
  -3  13   4    2.30    9.70
   2 -13  -4   -9.30    8.80
   2 -13  -4    5.50    8.00
  -2  13   4   -3.80    9.40
   1 -13  -4   12.90   10.70
  -1  13   4    4.00    8.80
  -1  13   4    3.10    9.40
   0 -13  -4    8.30   10.80
   0  13   4    5.30    9.50
   0  13   4   16.30    9.50
  -1 -13  -4   15.20   10.60
   1  13   4   -9.10    8.80
   1  13   4   12.80   10.30
  -2 -13  -4   -0.30    9.50
   2  13   4    0.40    9.30
   2  13   4   17.30   11.40
  -3 -13  -4   43.60   12.10
   3  13   4   69.59   12.50
  -4 -13  -4   28.30   11.90
   4  13   4   11.60   13.30
   3  12  -5   26.40    9.90
  -3 -12   5   -3.40   10.50
   2  12  -5   39.40   10.00
  -2 -12   5   27.80   11.40
   1  12  -5   21.80    9.20
  -1 -12   5   28.50   11.60
   0  12  -5    2.00    8.00
   0 -12   5  -12.90    9.70
  -1  12  -5  111.69   14.20
   1 -12   5   92.29   18.90
  -2  12  -5    8.50    7.10
   2 -12   5   10.70   11.30
  -3  12  -5   22.10   10.20
   3 -12   5   30.60   12.90
   5  11  -5   10.40    9.80
  -5 -11   5  -12.70    9.40
   4  11  -5   20.40   10.00
  -4 -11   5   40.50   11.10
   3  11  -5   -6.80    8.00
  -3 -11   5   -7.50    8.90
   2  11  -5    0.70    7.50
  -2 -11   5    0.00    9.10
   1  11  -5   17.30    7.80
  -1 -11   5   25.10   10.30
   0  11  -5   36.00    8.30
   0 -11   5   38.40   11.20
  -1  11  -5   13.60    6.90
   1 -11   5   11.10    9.50
  -2  11  -5   68.59   10.60
  -2  11  -5   79.69   11.80
   2 -11   5   89.89   17.00
  -3  11  -5   11.80    8.10
   3 -11   5   35.90   11.20
  -4  11  -5    8.70    8.90
   4 -11   5    3.10   10.10
  -5  11  -5   28.10    9.80
   5 -11   5   32.80   11.60
   7  10  -5   18.20   10.80
   6  10  -5    5.70    9.20
  -6 -10   5   14.40   10.60
   5  10  -5   -2.60    8.60
  -5 -10   5    5.90    9.60
   4  10  -5    9.20    8.10
  -4 -10   5   -7.70    7.90
   3  10  -5   14.70    7.50
  -3 -10   5   12.30    8.60
   2  10  -5    0.90    6.40
  -2 -10   5    3.30    8.50
   1  10  -5   26.00    7.70
  -1 -10   5   26.00    9.10
   0  10  -5   -2.50    5.50
   0 -10   5   -1.90    7.30
  -1  10  -5   13.00    6.30
  -1  10  -5   23.40    7.00
   1 -10   5   21.30    9.00
  -2  10  -5   28.10    6.50
  -2  10  -5   39.60    8.20
   2 -10   5   31.90    9.70
  -3  10  -5   -5.50    6.30
  -3  10  -5   -7.30    4.50
   3 -10   5  -10.20    7.60
  -4  10  -5   -9.10    6.70
   4 -10   5   14.20    8.90
  -5  10  -5   23.10    9.00
   5 -10   5   31.50   10.20
  -6  10  -5   19.30    9.10
   6 -10   5   19.00   10.00
  -7  10  -5    6.50    9.30
   7 -10   5   10.60    9.70
   7   9  -5    5.70    9.40
  -7  -9   5   21.90   11.60
   6   9  -5   -9.00    7.60
  -6  -9   5    8.60    9.70
   5   9  -5    6.00    7.40
  -5  -9   5   14.40    8.70
   4   9  -5   41.30    8.70
  -4  -9   5   50.79    9.80
   3   9  -5   15.70    6.90
  -3  -9   5   25.30    8.30
   2   9  -5   31.30    7.10
  -2  -9   5   44.00    8.80
   1   9  -5  193.98   13.20
  -1  -9   5  178.78   14.50
   0   9  -5    7.90    5.70
   0   9  -5   -1.90    5.80
   0  -9   5   11.40    7.10
  -1   9  -5  469.65   18.30
  -1   9  -5  461.65   18.20
   1  -9   5  524.85   22.20
  -2   9  -5   18.50    5.50
  -2   9  -5   22.50    6.30
   2  -9   5   13.70    7.50
  -3   9  -5   14.50    6.70
  -3   9  -5   11.30    5.00
   3  -9   5    4.40    7.30
  -4   9  -5   26.90    7.80
   4  -9   5   28.30    8.30
  -5   9  -5   16.10    7.70
   5  -9   5   30.60    8.90
  -6   9  -5  -10.30    7.20
   6  -9   5   -2.60    7.40
  -7   9  -5    7.50    9.20
   7  -9   5   -3.60    7.60
  -8   9  -5   60.69   13.00
   8  -9   5   55.69   11.30
   8   8  -5  -11.20    8.50
   8   8  -5   11.30   10.10
   7   8  -5   19.60    9.50
   7   8  -5   11.30    8.20
   6   8  -5   18.70    7.80
  -6  -8   5   25.40    9.60
   5   8  -5  148.19   14.10
  -5  -8   5  153.38   16.50
   4   8  -5   -0.90    5.90
  -4  -8   5   -5.40    6.10
   3   8  -5    9.80    5.60
  -3  -8   5    0.30    5.50
   2   8  -5   93.39    9.90
  -2  -8   5   76.59   10.90
   1   8  -5   11.90    4.90
  -1  -8   5   12.20    5.60
   0   8  -5  481.15   16.70
   0   8  -5  520.75   17.90
   0  -8   5  468.15   19.40
  -1   8  -5   48.90    8.00
  -1   8  -5   70.89    8.70
   1  -8   5   36.50    7.50
  -2   8  -5  773.62   24.40
  -2   8  -5  797.42   23.30
   2  -8   5  818.92   27.00
  -3   8  -5  183.28   12.20
  -3   8  -5  164.18    9.90
   3  -8   5  159.08   13.10
  -4   8  -5  177.48   13.30
   4  -8   5  197.88   14.30
  -5   8  -5    0.40    5.90
   5  -8   5   -4.20    6.00
  -6   8  -5   -4.00    6.10
   6  -8   5    7.00    6.70
  -7   8  -5   -8.60    7.10
   7  -8   5   -0.50    7.00
  -8   8  -5   24.10   10.10
   8  -8   5   31.80    8.80
   9   7  -5    6.40    9.80
  -9  -7   5    8.20    8.90
   8   7  -5   -1.90    8.60
   8   7  -5   -3.40    7.30
  -8  -7   5    4.20    7.30
   7   7  -5   35.40    8.20
   7   7  -5   36.20    9.50
  -7  -7   5   30.60    7.70
   6   7  -5   -0.40    6.30
   6   7  -5    6.20    6.20
  -6  -7   5    6.20    5.80
   5   7  -5   20.10    6.40
   5   7  -5   22.90    6.70
  -5  -7   5   12.70    5.20
   4   7  -5   14.20    5.50
  -4  -7   5   34.20    7.20
  -4  -7   5   18.00    4.50
   3   7  -5   48.20    8.70
  -3  -7   5   34.40    6.70
  -3  -7   5   41.20    7.00
   2   7  -5  521.15   18.00
  -2  -7   5  505.75   16.90
  -2  -7   5  486.55   18.90
   1   7  -5   13.40    3.80
   1   7  -5   25.80    5.00
  -1  -7   5   20.80    5.30
  -1  -7   5   13.70    3.30
   0   7  -5  168.38    9.10
   0   7  -5  175.08   10.00
   0  -7   5  163.18   10.70
  -1   7  -5  225.08   10.70
  -1   7  -5  203.78   10.40
   1  -7   5  214.78   12.60
  -2   7  -5  197.98   11.10
  -2   7  -5  203.08    9.80
   2  -7   5  204.78   12.30
  -3   7  -5  172.38   11.30
  -3   7  -5  179.88    9.20
   3  -7   5  198.18   12.70
  -4   7  -5   16.00    5.80
   4  -7   5   22.80    6.20
  -5   7  -5   62.69   10.30
   5  -7   5   74.49   10.00
  -6   7  -5   18.90    6.90
   6  -7   5   18.30    6.60
  -7   7  -5    6.00    6.80
   7  -7   5   13.30    6.70
  -8   7  -5   18.60    8.40
   8  -7   5   14.20    7.50
  -9   7  -5    0.20    7.90
   9  -7   5    4.00    6.80
   9   6  -5   38.90   10.70
  -9  -6   5   11.50    8.70
   8   6  -5   -8.10    6.70
   8   6  -5    3.30    7.60
  -8  -6   5    7.30    6.90
   7   6  -5   -2.70    5.50
   7   6  -5    0.60    6.70
  -7  -6   5    1.30    6.00
   6   6  -5   12.30    6.30
   6   6  -5    4.80    5.70
  -6  -6   5   -2.50    4.80
   5   6  -5    6.40    5.20
   5   6  -5   -0.80    4.60
  -5  -6   5    7.20    4.40
   4   6  -5   15.40    5.00
   4   6  -5    5.90    4.60
  -4  -6   5    8.00    4.10
   3   6  -5  253.27   12.10
  -3  -6   5  241.28   12.90
  -3  -6   5  235.28   10.70
   2   6  -5  365.56   14.30
  -2  -6   5  377.16   13.70
  -2  -6   5  374.56   15.00
   1   6  -5   20.80    4.20
  -1  -6   5   28.20    5.30
  -1  -6   5   19.50    3.60
   0   6  -5  311.17   12.00
   0   6  -5  322.87   11.10
   0  -6   5  299.47   13.00
   0  -6   5  293.57   10.80
  -1   6  -5   10.50    3.50
  -1   6  -5    5.50    3.40
   1  -6   5    8.40    4.10
   1  -6   5    6.10    2.50
  -2   6  -5   11.70    4.20
  -2   6  -5    8.00    3.20
   2  -6   5   13.70    2.80
   2  -6   5   14.20    4.50
  -3   6  -5  331.87   13.80
  -3   6  -5  321.67   11.40
   3  -6   5  310.57   11.10
   3  -6   5  348.87   14.10
  -4   6  -5   12.30    4.80
   4  -6   5   23.00    5.40
   4  -6   5   16.80    3.60
  -5   6  -5   72.39    9.20
   5  -6   5   51.99    6.40
   5  -6   5   49.99    7.20
  -6   6  -5   65.09    9.90
   6  -6   5   59.79    9.60
   6  -6   5   66.09    7.60
  -7   6  -5  229.08   15.50
   7  -6   5  255.97   15.30
   7  -6   5  249.08   12.50
  -8   6  -5    6.90    6.40
   8  -6   5    6.50    4.60
   8  -6   5   -5.00    5.20
  -9   6  -5    0.80    6.20
   9  -6   5    2.70    6.50
 -10   6  -5   20.90    9.40
  10  -6   5   15.20    7.50
  10   5  -5   -4.50    8.90
 -10  -5   5    8.30    9.00
   9   5  -5   -3.30    7.60
  -9  -5   5    9.10    7.40
   8   5  -5   -7.70    6.30
  -8  -5   5   12.00    6.90
   7   5  -5   -2.10    5.00
   7   5  -5   -5.40    5.40
  -7  -5   5    0.40    5.30
   6   5  -5  333.47   16.20
   6   5  -5  294.27   14.80
  -6  -5   5  322.17   15.60
   5   5  -5   91.39    9.80
   5   5  -5   87.99    9.50
  -5  -5   5   94.19    8.90
   4   5  -5    3.90    4.00
   4   5  -5   -2.90    3.80
  -4  -5   5    0.20    3.00
   3   5  -5  417.76   14.70
   3   5  -5  414.66   15.20
  -3  -5   5  385.06   13.80
   2   5  -5   -0.90    2.90
  -2  -5   5    0.70    2.70
  -2  -5   5    1.90    3.40
   1   5  -5    8.70    3.30
  -1  -5   5   12.30    3.70
  -1  -5   5   11.20    3.30
   0   5  -5  384.96   13.10
   0   5  -5  403.06   12.00
   0  -5   5  399.36   14.00
   0  -5   5  393.76   12.40
  -1   5  -5   56.49    5.60
  -1   5  -5   52.79    5.70
   1  -5   5   66.19    5.20
   1  -5   5   69.59    6.60
  -2   5  -5    0.90    3.00
  -2   5  -5    1.30    2.50
   2  -5   5    2.80    2.30
   2  -5   5    7.30    3.30
  -3   5  -5  181.78    9.70
  -3   5  -5  173.08    7.50
   3  -5   5  180.48    9.60
   3  -5   5  169.08    7.90
  -4   5  -5   22.70    5.00
   4  -5   5   40.40    5.30
   4  -5   5   42.30    6.20
  -5   5  -5  193.38   11.40
   5  -5   5  193.48   11.00
   5  -5   5  195.08    9.70
  -6   5  -5  396.06   17.00
   6  -5   5  409.76   15.10
   6  -5   5  387.56   16.20
  -7   5  -5    7.70    5.30
   7  -5   5   11.70    4.40
   7  -5   5    6.50    4.80
  -8   5  -5   58.49   10.90
   8  -5   5   65.19    9.40
   8  -5   5   53.99   10.10
  -9   5  -5   29.70    8.20
   9  -5   5   38.10    7.80
   9  -5   5   35.20    7.10
 -10   5  -5   22.70    8.30
  10  -5   5   27.10    7.50
  10  -5   5   28.80    6.90
  10   4  -5   -4.00    8.30
 -10  -4   5    1.50    8.50
   9   4  -5    4.60    7.40
  -9  -4   5    9.90    7.40
   8   4  -5   -0.20    5.70
  -8  -4   5    5.60    6.00
   7   4  -5   47.10    9.50
   7   4  -5   45.40    6.70
  -7  -4   5   42.20    7.30
   6   4  -5  199.98   12.60
   6   4  -5  209.78   12.00
  -6  -4   5  224.38   12.70
   5   4  -5   -0.70    4.00
   5   4  -5    4.30    3.80
  -5  -4   5   -1.50    3.50
   4   4  -5  873.01   25.00
   4   4  -5  893.11   24.00
  -4  -4   5  892.31   24.70
   3   4  -5   43.40    6.00
   3   4  -5   32.50    5.60
  -3  -4   5   37.80    5.50
   2   4  -5  952.80   25.20
   2   4  -5  979.10   24.90
  -2  -4   5  968.30   24.60
   1   4  -5  322.07   11.20
  -1  -4   5  313.67   11.70
  -1  -4   5  320.37   11.60
   0   4  -5    4.40    2.60
   0   4  -5   11.30    2.50
   0  -4   5    6.00    2.80
   0  -4   5    5.30    2.40
  -1   4  -5   30.10    4.30
  -1   4  -5   22.30    4.30
   1  -4   5   26.40    4.70
   1  -4   5   24.00    4.00
  -2   4  -5  238.18    8.60
  -2   4  -5  241.88    9.70
   2  -4   5  245.68    8.80
   2  -4   5  237.48    9.50
  -3   4  -5 2644.34   58.99
   3  -4   5 2638.84   58.49
   3  -4   5 2617.04   57.49
  -4   4  -5   13.00    3.70
   4  -4   5   16.80    3.50
   4  -4   5   17.20    3.90
  -5   4  -5  494.35   17.30
   5  -4   5  494.55   16.10
   5  -4   5  506.65   16.50
  -6   4  -5    4.50    4.10
   6  -4   5    8.60    4.10
   6  -4   5    6.80    3.60
  -7   4  -5   55.69    9.20
   7  -4   5   42.60    7.90
   7  -4   5   50.39    8.00
  -8   4  -5    1.70    4.90
   8  -4   5   -1.30    4.60
   8  -4   5    3.40    4.40
  -9   4  -5  120.09   13.00
   9  -4   5   94.59   11.70
   9  -4   5  142.79   12.80
 -10   4  -5    2.60    6.60
  10  -4   5   15.50    6.80
  10  -4   5   10.00    6.00
 -11   4  -5    5.80    6.40
  11  -4   5    3.70    5.80
  11  -4   5    4.50    6.10
  10   3  -5   28.00    9.30
 -10  -3   5   20.70    8.70
   9   3  -5    1.50    6.50
  -9  -3   5   -0.70    6.40
   8   3  -5   10.10    6.00
  -8  -3   5   12.10    6.20
   7   3  -5   91.29   10.80
   7   3  -5  110.49    9.40
  -7  -3   5   93.69   11.00
   6   3  -5   28.20    5.00
   6   3  -5   19.20    5.40
  -6  -3   5   21.50    5.50
   5   3  -5   89.79    7.80
   5   3  -5   82.59    7.20
  -5  -3   5   77.79    7.50
   4   3  -5   56.09    5.80
   4   3  -5   49.10    6.10
  -4  -3   5   62.89    6.30
   3   3  -5 2013.40   46.30
   3   3  -5 2023.00   45.50
  -3  -3   5 1986.30   45.90
   2   3  -5  441.36   13.80
   2   3  -5  440.56   13.50
  -2  -3   5  452.45   13.60
   1   3  -5   72.69    5.10
   1   3  -5   72.49    5.30
  -1  -3   5   74.79    5.70
   0   3  -5   -1.20    2.00
   0   3  -5   -0.30    1.80
   0  -3   5    2.90    2.10
   0  -3   5    3.90    2.30
  -1   3  -5  152.18    6.70
  -1   3  -5  144.69    6.50
   1  -3   5  153.88    6.90
   1  -3   5  152.88    6.70
  -2   3  -5  839.72   21.40
  -2   3  -5  847.92   20.30
   2  -3   5  843.52   20.90
   2  -3   5  830.52   20.90
  -3   3  -5    9.70    3.10
   3  -3   5   14.60    2.80
   3  -3   5   15.40    3.00
  -4   3  -5  798.62   22.30
   4  -3   5  779.22   21.20
   4  -3   5  809.52   21.10
  -5   3  -5  160.18    9.20
   5  -3   5  159.98    8.60
   5  -3   5  153.58    8.70
  -6   3  -5 1511.95   38.60
   6  -3   5 1483.55   36.70
   6  -3   5 1452.55   37.10
  -7   3  -5    9.90    4.90
   7  -3   5   16.60    4.50
   7  -3   5    8.20    4.20
  -8   3  -5   13.40    5.20
   8  -3   5   17.00    5.00
   8  -3   5    4.00    4.50
  -9   3  -5    0.40    5.30
   9  -3   5   -2.60    4.50
   9  -3   5    2.60    4.90
 -10   3  -5   10.30    6.20
  10  -3   5   17.50    6.50
  10  -3   5   16.70    6.40
 -11   3  -5   -6.90    5.30
  11  -3   5    2.80    6.20
  11  -3   5    2.20    5.90
  11   2  -5    0.40    7.60
 -11  -2   5   -9.70    8.20
  10   2  -5   22.40    8.30
 -10  -2   5   12.80    8.00
   9   2  -5    3.10    6.30
  -9  -2   5   -3.80    5.90
   8   2  -5   83.89   11.20
  -8  -2   5   90.49   11.70
   7   2  -5  141.19   10.90
  -7  -2   5  155.28   12.00
   6   2  -5  241.58   10.40
   6   2  -5  229.38   12.00
  -6  -2   5  228.08   12.60
   5   2  -5   78.29    6.30
   5   2  -5   78.79    7.20
  -5  -2   5   72.99    7.30
   4   2  -5   70.79    5.60
   4   2  -5   62.19    6.00
  -4  -2   5   77.69    6.30
   3   2  -5  829.62   21.90
   3   2  -5  859.91   21.60
  -3  -2   5  836.92   22.20
   2   2  -5  112.69    6.10
   2   2  -5  104.79    6.10
  -2  -2   5  110.29    6.10
   1   2  -5   43.60    4.20
   1   2  -5   36.20    3.70
  -1  -2   5   40.00    4.40
   0   2  -5  169.88    6.80
   0  -2   5  182.38    7.50
   0  -2   5  167.38    6.60
  -1   2  -5   34.00    3.70
  -1   2  -5   36.10    3.80
   1  -2   5   36.40    3.50
   1  -2   5   39.60    4.00
  -2   2  -5  254.07    9.10
  -2   2  -5  273.77    8.30
   2  -2   5  249.97    8.90
   2  -2   5  268.27    8.40
  -3   2  -5   26.40    4.40
   3  -2   5   32.90    4.10
   3  -2   5   29.10    3.40
  -4   2  -5    1.20    2.50
   4  -2   5    2.70    2.30
   4  -2   5    0.40    2.40
  -5   2  -5  880.81   24.70
   5  -2   5  883.41   24.10
   5  -2   5  938.11   23.50
  -6   2  -5  120.89    8.40
   6  -2   5  121.49    8.40
   6  -2   5  106.69    7.60
  -7   2  -5   -0.70    3.50
   7  -2   5    2.90    3.40
   7  -2   5    3.80    3.20
  -8   2  -5  105.59   10.20
   8  -2   5  104.09    9.10
   8  -2   5   76.59    9.20
  -9   2  -5    1.00    5.30
   9  -2   5    5.90    4.90
   9  -2   5    5.10    4.60
 -10   2  -5    4.70    5.10
  10  -2   5    3.90    5.00
  10  -2   5    3.90    5.40
 -11   2  -5    8.20    6.40
  11  -2   5    0.90    6.40
  11  -2   5    2.50    6.00
  11   1  -5   10.70    8.50
 -11  -1   5    7.90    9.60
  10   1  -5    3.90    6.90
 -10  -1   5   -5.30    7.10
   9   1  -5    7.00    6.20
  -9  -1   5    2.80    6.40
   8   1  -5   46.50    7.50
  -8  -1   5   65.49   10.80
   7   1  -5  418.06   16.80
  -7  -1   5  439.36   18.20
   6   1  -5   43.30    6.40
  -6  -1   5   28.00    5.30
   5   1  -5   60.59    6.00
   5   1  -5   53.49    5.20
  -5  -1   5   67.19    7.00
   4   1  -5   68.19    5.90
   4   1  -5   69.49    5.30
  -4  -1   5   58.79    5.70
   3   1  -5  110.89    6.20
   3   1  -5  118.59    6.50
  -3  -1   5  115.39    6.70
   2   1  -5  329.17   10.00
   2   1  -5  343.57   10.50
  -2  -1   5  318.47   10.60
   1   1  -5  283.87    9.20
   1   1  -5  289.17    8.60
  -1  -1   5  291.87    9.70
   0   1  -5  328.07    8.90
   0   1  -5  319.37    9.70
   0   1  -5  329.97    8.70
   0  -1   5  329.37   10.50
  -1   1  -5  120.49    5.40
  -1   1  -5  115.39    5.20
   1  -1   5  120.29    4.40
   1  -1   5  117.59    5.60
  -2   1  -5 2778.42   58.19
  -2   1  -5 2770.92   59.39
   2  -1   5 2770.02   57.69
   2  -1   5 2757.82   59.29
  -3   1  -5    3.80    2.50
   3  -1   5    6.10    1.90
   3  -1   5    5.70    2.20
  -4   1  -5    8.30    3.00
   4  -1   5    8.80    2.90
   4  -1   5    7.80    2.30
  -5   1  -5  223.58   10.10
   5  -1   5  221.98    8.90
   5  -1   5  208.28    9.60
  -6   1  -5  455.25   16.30
   6  -1   5  451.65   15.90
   6  -1   5  479.55   15.10
  -7   1  -5   -2.30    2.90
   7  -1   5    2.30    3.30
   7  -1   5    4.50    3.10
  -8   1  -5   10.40    4.90
   8  -1   5   10.60    4.30
   8  -1   5   18.90    5.10
  -9   1  -5   58.09    9.90
   9  -1   5   66.29    9.00
   9  -1   5   70.59    9.90
 -10   1  -5   24.60    7.10
  10  -1   5   20.80    6.90
  10  -1   5   26.30    6.80
 -11   1  -5   27.20    7.40
  11  -1   5   36.00    8.90
  11  -1   5   21.90    7.00
  11   0  -5  103.99   16.50
 -11   0   5   70.79   12.40
  10   0  -5   32.50    8.20
 -10   0   5   41.00    9.20
   9   0  -5    8.00    5.80
  -9   0   5    3.00    5.80
   8   0  -5  208.68   13.40
  -8   0   5  203.98   14.30
   7   0  -5   11.80    4.60
  -7   0   5    9.70    4.90
   6   0  -5    2.10    3.40
  -6   0   5    2.20    4.00
   5   0  -5   58.39    5.00
   5   0  -5   55.99    6.00
  -5   0   5   57.79    6.70
   4   0  -5   35.40    4.20
   4   0  -5   33.10    4.70
  -4   0   5   43.30    5.40
   3   0  -5 1920.11   42.90
   3   0  -5 1983.30   43.50
  -3   0   5 1940.41   44.10
   2   0  -5    9.10    2.30
   2   0  -5   11.80    2.60
  -2   0   5   12.30    2.40
   1   0  -5  338.67    9.10
   1   0  -5  339.97   10.10
  -1   0   5  344.97   10.60
   0   0  -5  334.97    8.30
   0   0  -5  333.07    9.70
   0   0   5  326.77    8.90
   0   0   5  335.37   10.50
  -1   0  -5 3927.91   82.69
   1   0   5 3991.10   83.09
   1   0   5 4073.19   83.59
   1   0   5 4003.40   80.99
  -2   0  -5  889.71   20.40
   2   0   5  872.81   19.30
   2   0   5  926.91   21.80
   2   0   5  878.81   21.40
  -3   0  -5  121.99    6.60
   3   0   5  117.99    6.20
   3   0   5  130.79    4.90
  -4   0  -5  806.62   21.70
   4   0   5  804.32   21.40
   4   0   5  826.32   19.70
  -5   0  -5   41.50    5.40
   5   0   5   52.99    4.50
   5   0   5   52.09    5.70
  -6   0  -5   96.29    7.60
   6   0   5   86.49    7.30
   6   0   5   98.59    6.40
  -7   0  -5  165.18   10.40
   7   0   5  187.48    9.50
   7   0   5  173.58   10.30
  -8   0  -5   78.79    9.00
   8   0   5   76.29    8.70
   8   0   5   53.79    7.30
  -9   0  -5   71.39    9.60
   9   0   5   69.39    9.80
   9   0   5   69.09    9.00
 -10   0  -5    8.60    5.70
  10   0   5   15.80    5.60
  10   0   5   20.80    6.70
 -11   0  -5   60.19    9.80
  11   0   5   70.89   12.10
  11   0   5   94.69   13.50
  11  -1  -5   53.19   10.40
 -11   1   5   52.09   11.00
  10  -1  -5    7.50    6.90
 -10   1   5    3.60    7.00
   9  -1  -5   32.40    7.60
  -9   1   5   12.30    6.30
   8  -1  -5   41.70    7.30
  -8   1   5   48.50    9.80
   7  -1  -5   16.00    5.00
  -7   1   5   13.70    5.10
  -7   1   5   13.50    3.70
   6  -1  -5   60.99    6.80
  -6   1   5   52.39    7.60
  -6   1   5   48.40    5.20
   5  -1  -5   -2.20    2.40
  -5   1   5    2.80    2.00
  -5   1   5    1.50    3.00
   4  -1  -5  118.59    6.80
   4  -1  -5  107.39    6.00
  -4   1   5  105.59    5.30
  -4   1   5  111.49    7.10
   3  -1  -5  518.55   14.70
   3  -1  -5  532.15   14.40
  -3   1   5  521.35   13.50
  -3   1   5  542.15   15.30
   2  -1  -5 3899.51   81.19
   2  -1  -5 3907.01   81.39
  -2   1   5 3878.91   80.39
  -2   1   5 3894.31   81.99
   1  -1  -5  185.98    5.90
   1  -1  -5  178.58    6.60
  -1   1   5  184.58    6.00
  -1   1   5  204.18    7.30
   0  -1  -5 5326.17  111.79
   0  -1  -5 5661.53  113.59
   0   1   5 5642.54  113.29
   0   1   5 5531.65  114.59
  -1  -1  -5   26.90    3.10
   1   1   5   33.20    3.50
   1   1   5   26.70    3.10
  -2  -1  -5   68.99    3.80
   2   1   5   65.29    4.30
   2   1   5   66.49    4.80
  -3  -1  -5  142.89    5.40
   3   1   5  162.88    7.50
   3   1   5  150.78    5.10
   3   1   5  144.19    6.80
  -4  -1  -5  319.17   11.60
   4   1   5  327.77   11.40
   4   1   5  336.17    9.80
  -5  -1  -5 1241.18   31.60
   5   1   5 1255.47   31.10
   5   1   5 1250.17   29.40
  -6  -1  -5  183.98    9.70
   6   1   5  204.48    9.00
   6   1   5  179.68    9.90
  -7  -1  -5  244.38   11.90
   7   1   5  228.38   11.80
   7   1   5  232.88   10.80
  -8  -1  -5   -2.20    4.20
   8   1   5    5.70    4.10
   8   1   5   -0.60    3.20
  -9  -1  -5    8.90    5.30
   9   1   5    6.40    5.00
   9   1   5   11.60    4.90
 -10  -1  -5    8.10    5.90
  10   1   5   13.30    5.70
  10   1   5   15.20    6.80
 -11  -1  -5   39.20    8.10
  11   1   5   50.79   10.10
  11   1   5   29.20    7.30
  11  -2  -5   21.80    8.90
 -11   2   5    8.00    7.80
  10  -2  -5   14.10    7.50
 -10   2   5    6.70    6.80
   9  -2  -5   10.10    6.10
  -9   2   5   -4.00    4.90
   8  -2  -5   32.90    7.00
  -8   2   5   31.90    6.70
   7  -2  -5    0.90    3.80
  -7   2   5   -3.90    2.80
  -7   2   5    0.60    4.10
   6  -2  -5    6.30    3.70
  -6   2   5   -0.40    2.70
  -6   2   5   -0.70    3.40
   5  -2  -5   54.99    6.10
  -5   2   5   55.89    5.00
  -5   2   5   51.29    6.20
   4  -2  -5  645.74   18.30
  -4   2   5  632.24   17.00
  -4   2   5  622.44   18.20
   3  -2  -5 1464.95   34.50
   3  -2  -5 1461.15   33.30
  -3   2   5 1502.75   34.60
  -3   2   5 1535.35   33.70
   2  -2  -5  251.87    8.30
   2  -2  -5  245.88    8.10
  -2   2   5  246.88    8.20
  -2   2   5  262.57    8.70
   1  -2  -5  653.33   16.10
   1  -2  -5  606.14   15.40
  -1   2   5  696.93   16.90
  -1   2   5  661.83   16.10
   0  -2  -5  263.37    8.00
   0  -2  -5  216.98    6.40
   0   2   5  268.57    8.10
   0   2   5  255.37    8.10
  -1  -2  -5 2066.69   45.20
   1   2   5 2149.19   45.20
   1   2   5 2110.79   45.60
  -2  -2  -5    3.60    1.80
   2   2   5    2.20    1.10
   2   2   5    1.10    2.20
   2   2   5    4.00    1.80
  -3  -2  -5    6.80    2.00
   3   2   5    5.40    1.60
   3   2   5    9.30    3.10
   3   2   5    5.90    2.30
  -4  -2  -5  133.19    5.80
   4   2   5  129.59    5.70
   4   2   5  137.59    7.60
   4   2   5  126.99    7.00
  -5  -2  -5  526.85   17.10
   5   2   5  557.44   16.90
   5   2   5  558.14   15.40
  -6  -2  -5   -0.50    3.10
   6   2   5    5.10    3.20
   6   2   5    2.90    2.70
  -7  -2  -5  227.98   11.90
   7   2   5  243.18   12.30
   7   2   5  233.68   10.70
  -8  -2  -5  112.69    9.70
   8   2   5  113.49   10.00
   8   2   5  103.79    8.50
  -9  -2  -5  120.89   11.10
   9   2   5  108.09   10.20
   9   2   5  131.69   12.10
 -10  -2  -5   58.49    9.10
  10   2   5   54.19    9.30
  10   2   5   51.89   10.30
 -11  -2  -5    8.80    6.50
  11   2   5   12.40    6.70
  11   2   5   15.90    8.70
  10  -3  -5   -1.40    6.70
 -10   3   5   -0.60    6.30
   9  -3  -5   26.00    7.60
  -9   3   5   17.80    6.50
   8  -3  -5   22.50    6.30
  -8   3   5   30.20    5.50
  -8   3   5   29.70    6.30
   7  -3  -5  110.89   10.20
  -7   3   5   97.79    9.70
  -7   3   5  113.59    8.60
   6  -3  -5   88.99    8.00
  -6   3   5   90.59    7.30
  -6   3   5   88.29    8.20
   5  -3  -5   10.80    3.70
  -5   3   5    7.50    3.20
  -5   3   5   13.60    3.50
   4  -3  -5 1102.09   28.40
  -4   3   5 1135.29   27.90
  -4   3   5 1136.99   28.30
   3  -3  -5  209.68    8.50
   3  -3  -5  190.98    7.40
  -3   3   5  197.68    8.10
  -3   3   5  191.68    7.90
   2  -3  -5   23.80    3.50
   2  -3  -5   17.40    3.50
  -2   3   5   22.50    3.30
  -2   3   5   24.20    3.20
   1  -3  -5  348.37   10.10
   1  -3  -5  294.07    9.50
  -1   3   5  357.76   10.40
  -1   3   5  342.67   10.40
   0  -3  -5   60.29    4.40
   0  -3  -5   62.79    3.50
   0   3   5   64.09    3.60
   0   3   5   64.79    4.50
  -1  -3  -5  455.75   12.70
  -1  -3  -5  471.75   11.10
   1   3   5  451.55   13.00
   1   3   5  470.75   12.00
  -2  -3  -5  184.68    5.90
  -2  -3  -5  178.38    7.10
   2   3   5  185.88    7.90
   2   3   5  184.78    6.90
  -3  -3  -5   13.80    2.70
   3   3   5   23.10    4.10
   3   3   5   15.80    3.00
   3   3   5   17.30    3.00
   4   3   5   10.70    3.00
   4   3   5   11.10    3.70
   4   3   5   10.00    2.50
  -5  -3  -5   -3.90    2.20
   5   3   5    1.60    3.60
   5   3   5    0.30    2.20
   5   3   5   -0.10    2.80
  -6  -3  -5    8.50    3.80
   6   3   5    8.90    3.20
   6   3   5    1.50    3.40
  -7  -3  -5  188.68   11.30
   7   3   5  189.78   11.50
   7   3   5  220.78   10.60
  -8  -3  -5    2.00    4.40
   8   3   5    2.70    4.40
   8   3   5    2.90    4.00
  -9  -3  -5    6.00    5.30
   9   3   5   15.80    6.30
   9   3   5   11.80    5.20
 -10  -3  -5  200.88   14.20
  10   3   5  181.68   15.80
  10   3   5  188.98   13.80
  11   3   5    8.50    8.10
  11   3   5    5.50    6.80
  10  -4  -5    5.90    7.50
 -10   4   5    2.00    5.90
   9  -4  -5   20.60    7.60
  -9   4   5   12.30    6.00
  -9   4   5    6.10    5.60
   8  -4  -5   14.10    6.20
  -8   4   5   16.60    5.30
  -8   4   5   18.70    5.80
   7  -4  -5   27.40    5.80
  -7   4   5   20.00    5.40
  -7   4   5   23.00    5.20
   6  -4  -5    0.80    3.30
  -6   4   5   -3.80    3.10
  -6   4   5   -1.70    3.40
   5  -4  -5   20.60    4.50
  -5   4   5   12.80    3.70
  -5   4   5   29.80    5.70
   4  -4  -5   25.70    4.90
  -4   4   5   23.30    4.60
  -4   4   5   31.50    5.40
   3  -4  -5 1252.67   29.10
   3  -4  -5 1267.57   30.70
  -3   4   5 1244.78   30.70
  -3   4   5 1260.27   29.60
   2  -4  -5  265.57    9.20
   2  -4  -5  255.17    9.60
  -2   4   5  293.67    9.00
  -2   4   5  266.57   10.00
   1  -4  -5   84.49    5.30
   1  -4  -5   78.19    5.40
  -1   4   5   77.69    4.80
  -1   4   5   89.39    5.80
   0  -4  -5 1305.67   30.20
   0  -4  -5 1248.68   29.10
   0   4   5 1371.26   28.60
   0   4   5 1273.87   30.60
  -1  -4  -5 2552.84   55.69
  -1  -4  -5 2553.74   54.19
   1   4   5 2584.84   54.09
   1   4   5 2603.24   56.39
  -2  -4  -5  170.58    6.30
   2   4   5  178.18    7.60
   2   4   5  183.28    7.00
   2   4   5  187.38    8.20
   3   4   5   12.20    2.80
   3   4   5   14.10    3.00
   3   4   5   19.20    3.50
   3   4   5   23.20    4.00
   4   4   5  363.86   12.00
   4   4   5  361.26   11.80
   4   4   5  376.46   12.50
   4   4   5  363.36   13.50
   5   4   5   29.60    5.40
   5   4   5   34.60    6.70
   5   4   5   30.10    5.50
   5   4   5   22.80    4.30
   6   4   5  104.19    8.70
   6   4   5  101.49    7.30
   6   4   5  109.49    8.40
   6   4   5  121.19    9.70
  -7  -4  -5   53.39    7.90
   7   4   5   54.19    8.00
   7   4   5   71.39    8.80
  -8  -4  -5    8.00    5.00
   8   4   5    5.50    4.60
   8   4   5    6.80    5.30
  -9  -4  -5   83.59   10.20
   9   4   5   91.89   12.60
   9   4   5   97.69   11.60
 -10  -4  -5    1.30    5.40
  10   4   5   12.90    6.70
  10   4   5   -3.60    6.90
  11   4   5    4.40    8.60
  10  -5  -5   -1.60    7.10
 -10   5   5   -1.40    5.90
   9  -5  -5   -3.20    6.30
  -9   5   5    4.90    5.90
  -9   5   5    3.00    5.50
   8  -5  -5   19.80    6.60
  -8   5   5   13.50    5.60
  -8   5   5   15.80    5.60
   7  -5  -5   89.39   10.50
  -7   5   5   93.19    9.40
  -7   5   5   87.99    9.80
   6  -5  -5  102.49    9.10
  -6   5   5   88.69    8.80
  -6   5   5   92.59    8.10
   5  -5  -5    5.60    3.80
  -5   5   5    9.50    3.40
  -5   5   5   10.70    4.20
   4  -5  -5  245.38   10.80
   4  -5  -5  216.68    8.60
  -4   5   5  229.88   11.00
  -4   5   5  221.68    9.20
   3  -5  -5  570.94   17.40
   3  -5  -5  569.84   15.80
  -3   5   5  583.44   17.80
  -3   5   5  578.84   15.70
   2  -5  -5   61.59    5.90
   2  -5  -5   64.29    5.30
  -2   5   5   60.09    5.90
  -2   5   5   65.19    4.30
   1  -5  -5  858.41   21.90
   1  -5  -5  886.71   22.10
  -1   5   5  868.61   23.00
   0  -5  -5   38.10    4.90
   0  -5  -5   26.50    4.10
   0   5   5   21.00    3.90
  -1  -5  -5  863.91   21.00
   1   5   5  871.71   22.70
   1   5   5  863.71   22.10
  -2  -5  -5  691.63   17.80
   2   5   5  711.33   19.80
   2   5   5  733.93   17.50
   2   5   5  678.23   19.00
  -3  -5  -5 1315.87   30.60
   3   5   5 1284.87   31.30
   3   5   5 1292.77   32.50
   3   5   5 1293.17   30.20
   4   5   5  131.89    7.40
   4   5   5  116.99    7.30
   4   5   5  131.19    8.70
   4   5   5  119.69    7.80
   5   5   5  149.69    8.90
   5   5   5  123.49    8.60
   5   5   5  127.79    8.80
   5   5   5  133.39    9.70
   6   5   5  279.07   11.80
   6   5   5  272.87   13.50
   6   5   5  260.37   12.40
   6   5   5  254.57   12.20
   7   5   5  137.79   11.30
   7   5   5  122.49    9.40
   7   5   5  142.29   11.10
  -8  -5  -5  194.88   12.80
   8   5   5  207.08   13.60
   8   5   5  219.58   14.20
  -9  -5  -5   34.80    7.00
   9   5   5   38.70    8.00
   9   5   5   31.00    7.50
  10   5   5    5.60    7.70
  10   5   5   -2.10    6.50
   9  -6  -5    7.30    7.40
  -9   6   5    3.50    5.70
   8  -6  -5   -3.10    5.70
  -8   6   5    0.70    5.40
   7  -6  -5  139.49   12.40
  -7   6   5  119.89   11.40
   6  -6  -5   27.10    6.00
  -6   6   5   25.40    4.90
  -6   6   5   27.70    6.20
   5  -6  -5  148.59   10.50
  -5   6   5  159.48   10.80
  -5   6   5  152.58    8.40
   4  -6  -5  399.16   15.00
   4  -6  -5  340.07   11.80
  -4   6   5  354.66   12.10
  -4   6   5  368.46   14.80
   3  -6  -5   -2.90    3.10
   3  -6  -5    0.80    2.60
  -3   6   5   -0.90    1.80
  -3   6   5   -3.10    3.30
   2  -6  -5  252.77   10.80
   2  -6  -5  259.87   10.10
  -2   6   5  259.17   11.20
   1  -6  -5  225.68    9.40
   1  -6  -5  220.58    9.20
  -1   6   5  192.98    9.60
   0  -6  -5  355.16   11.80
   0   6   5  352.46   13.00
   0   6   5  364.66   12.30
  -1  -6  -5  163.38    7.60
   1   6   5  152.68    8.60
   1   6   5  157.78    8.20
  -2  -6  -5 1159.78   28.40
   2   6   5 1186.98   29.40
   2   6   5 1169.88   30.00
  -3  -6  -5   -2.50    2.50
   3   6   5    5.80    3.90
   3   6   5   -1.10    3.10
   3   6   5   -2.80    2.30
  -4  -6  -5   75.29    7.10
   4   6   5   96.19    8.60
   4   6   5   83.89    6.50
   4   6   5   69.39    7.80
   5   6   5  210.08   11.20
   5   6   5  196.88   12.20
   5   6   5  214.58   10.40
   5   6   5  235.78   11.30
   6   6   5  129.59   10.00
   6   6   5  135.79   11.30
   6   6   5  137.49   10.10
   6   6   5  113.89    9.80
   7   6   5   73.89   10.10
   7   6   5   56.99    8.90
   7   6   5   75.39   11.20
   7   6   5   56.49   10.30
  -8  -6  -5    4.90    5.00
   8   6   5   25.80    6.80
   8   6   5    7.80    6.00
   9   6   5   92.69   13.20
   9   6   5   99.89   14.30
  10   6   5    2.40    8.60
   9  -7  -5    9.90    8.10
  -9   7   5   13.10    7.90
   8  -7  -5   19.20    7.90
  -8   7   5   25.30    8.10
   7  -7  -5    7.40    6.60
  -7   7   5    8.40    6.20
   6  -7  -5    2.10    5.20
  -6   7   5    9.30    5.50
   5  -7  -5   51.59    8.80
  -5   7   5   48.00    8.90
   4  -7  -5   60.19    6.50
   4  -7  -5   80.19    8.50
  -4   7   5   61.69    8.30
   3  -7  -5    8.60    4.70
   3  -7  -5   17.00    3.80
  -3   7   5    9.10    4.40
   2  -7  -5  158.48    9.60
   2  -7  -5  149.49    8.70
  -2   7   5  156.78    9.50
   1  -7  -5  172.58    9.40
  -1   7   5  167.58    9.70
   0  -7  -5  550.14   16.90
   0   7   5  556.84   17.20
   0   7   5  533.65   17.90
  -1  -7  -5   14.40    3.80
   1   7   5   18.00    4.60
   1   7   5   13.10    4.00
  -2  -7  -5   27.20    5.30
   2   7   5   23.50    5.10
   2   7   5   16.50    4.50
  -3  -7  -5  133.89    8.40
   3   7   5  117.99    9.00
   3   7   5  118.79    9.90
  -4  -7  -5  455.75   15.90
   4   7   5  433.86   16.30
   4   7   5  439.76   17.80
   4   7   5  455.25   14.50
  -5  -7  -5  184.08   11.10
   5   7   5  170.38    9.60
   5   7   5  156.28   12.30
   5   7   5  177.78   11.60
   6   7   5   66.49    9.90
   6   7   5   62.99    9.00
   6   7   5   88.59    9.90
   6   7   5   84.29   11.00
   7   7   5   89.69   10.90
   7   7   5  114.19   11.10
   7   7   5   96.19   12.20
   7   7   5  105.59   11.90
   8   7   5   14.80    6.90
   8   7   5    9.10    6.50
   9   7   5    6.90    7.40
 -10  -7  -5   -9.30    7.90
   8  -8  -5   58.89   10.50
  -8   8   5   41.90    9.20
   7  -8  -5  120.29   14.00
  -7   8   5  112.39   13.80
   6  -8  -5   29.30    7.50
  -6   8   5   29.80    7.40
   5  -8  -5    4.40    6.00
  -5   8   5    1.70    5.00
   4  -8  -5   67.59   10.20
   4  -8  -5   65.99    7.20
  -4   8   5   65.59    9.60
   3  -8  -5   11.40    4.50
   3  -8  -5   21.60    5.90
  -3   8   5   13.80    5.10
   2  -8  -5  140.69   10.20
   2  -8  -5  138.29    9.30
  -2   8   5  121.09    9.80
   1  -8  -5   20.70    5.50
  -1   8   5   11.90    4.60
   0  -8  -5   51.89    7.90
   0   8   5   67.39    8.00
   0   8   5   46.50    8.00
  -1  -8  -5  152.08   10.10
   1   8   5  169.78   10.50
   1   8   5  154.58   10.90
  -2  -8  -5   27.00    5.30
   2   8   5   27.00    6.50
   2   8   5   24.30    5.50
  -3  -8  -5  120.89    9.70
   3   8   5  100.49   10.50
   3   8   5  109.39   10.90
  -4  -8  -5   23.40    5.30
   4   8   5   23.80    6.20
   4   8   5   21.90    7.00
  -5  -8  -5  247.58   13.30
   5   8   5  262.87   15.40
   5   8   5  262.37   14.90
  -6  -8  -5    9.00    5.90
   6   8   5   16.80    7.10
   6   8   5    2.20    6.10
  -7  -8  -5   25.30    7.90
   7   8   5   32.80    8.00
   7   8   5   28.40    7.90
   8   8   5    9.00    7.50
   8   8   5   11.50    7.00
   8  -9  -5   36.30   10.50
  -8   9   5   47.60   10.40
   7  -9  -5   19.90    8.60
  -7   9   5   19.30    8.40
   6  -9  -5   17.00    7.60
  -6   9   5   11.00    7.40
   5  -9  -5  132.29   14.00
  -5   9   5  128.59   13.80
   4  -9  -5   42.20    7.90
  -4   9   5   34.30    7.50
   3  -9  -5   10.30    6.20
   3  -9  -5    6.10    4.50
  -3   9   5    8.70    5.50
   2  -9  -5   64.89    9.70
   2  -9  -5   41.00    6.40
  -2   9   5   49.60    9.50
   1  -9  -5  126.19   10.80
  -1   9   5   88.99   10.20
  -1   9   5  101.49    9.80
   0  -9  -5  148.19   11.10
   0   9   5  161.18   11.40
   0   9   5  133.09   11.30
  -1  -9  -5  190.78   12.50
   1   9   5  172.68   12.60
   1   9   5  202.78   12.40
  -2  -9  -5  493.25   18.70
   2   9   5  446.26   19.20
   2   9   5  515.15   18.80
  -3  -9  -5   70.99   10.40
   3   9   5   87.39   11.80
   3   9   5   84.89   10.70
  -4  -9  -5  219.88   13.30
   4   9   5  214.78   15.80
   4   9   5  223.58   14.90
  -5  -9  -5    8.20    6.00
   5   9   5   12.20    7.50
   5   9   5    6.30    7.20
  -6  -9  -5    7.00    6.50
   6   9   5   -8.10    6.90
   6   9   5   -4.20    7.20
  -7  -9  -5   -5.40    7.50
   7   9   5   -4.30    7.40
  -8  -9  -5   23.60   13.20
   8   9   5   13.40    8.50
   7 -10  -5    4.30    8.40
  -7  10   5    2.30    8.30
   6 -10  -5   12.40    8.30
  -6  10   5   -1.40    7.60
   5 -10  -5    7.30    7.40
  -5  10   5   12.00    7.80
   4 -10  -5    6.30    7.20
  -4  10   5    3.10    6.40
   3 -10  -5    7.10    6.40
   3 -10  -5   -6.30    4.80
  -3  10   5   -1.40    6.30
   2 -10  -5   52.39   10.70
   2 -10  -5   34.40    6.90
  -2  10   5   34.10    7.50
   1 -10  -5   -4.20    5.80
  -1  10   5   -4.30    5.80
  -1  10   5    2.00    5.20
   0 -10  -5    1.50    6.10
   0  10   5   -3.30    5.30
   0  10   5   -2.20    5.60
  -1 -10  -5  202.98   13.30
   1  10   5  191.58   13.70
   1  10   5  206.98   14.90
  -2 -10  -5    1.70    5.90
   2  10   5    2.50    6.60
   2  10   5   13.70    6.20
  -3 -10  -5  181.78   13.60
   3  10   5  200.68   14.70
   3  10   5  176.88   15.10
  -4 -10  -5   62.99   12.70
   4  10   5   73.59   13.50
   4  10   5   64.69   12.70
  -5 -10  -5   20.80    7.40
   5  10   5   28.10    8.70
   5  10   5   21.90    8.80
  -6 -10  -5   41.20    8.90
   6  10   5   59.89   10.60
  -7 -10  -5    6.90    9.30
   7  10   5    3.10    8.60
   8  10   5    8.40    9.20
   6 -11  -5    9.50    8.80
  -6  11   5   15.20    9.00
   5 -11  -5    5.60    7.70
  -5  11   5    0.10    7.80
   4 -11  -5    6.10    8.10
  -4  11   5   -2.70    7.90
   3 -11  -5   90.79   13.30
   3 -11  -5   76.99   10.80
  -3  11   5   76.69   14.40
   2 -11  -5   36.50    7.50
   2 -11  -5   42.00    8.80
  -2  11   5   43.30    9.60
   1 -11  -5    3.40    7.50
  -1  11   5   -4.80    6.60
   0 -11  -5   12.60    7.80
   0  11   5    9.90    6.90
   0  11   5   19.30    7.90
  -1 -11  -5    7.50    7.10
   1  11   5   -0.70    7.30
   1  11   5    9.80    7.00
  -2 -11  -5   -7.50    6.80
   2  11   5   -3.90    7.00
   2  11   5    3.10    6.90
  -3 -11  -5    8.50    7.50
   3  11   5    4.00    7.40
   3  11   5   -5.90    7.40
  -4 -11  -5   35.10    9.20
   4  11   5   49.70   10.30
   4  11   5   77.89   15.30
  -5 -11  -5   12.40    8.70
   5  11   5   22.20   12.40
   5  11   5    3.60    8.90
  -6 -11  -5   -2.40    8.40
   6  11   5   -2.20    9.50
   7  11   5   13.90   11.30
   4 -12  -5    2.80    9.40
  -4  12   5   -1.80    9.60
   3 -12  -5    4.60    8.80
  -3  12   5   11.60    9.10
   2 -12  -5  -13.30    7.60
   2 -12  -5    8.90    7.10
  -2  12   5   -6.60    8.00
   1 -12  -5   39.10   10.40
  -1  12   5   30.90    9.60
   0 -12  -5   69.69   11.80
   0  12   5   49.90   10.40
   0  12   5   77.29   13.70
  -1 -12  -5   51.39   10.60
   1  12   5   40.70   10.10
   1  12   5   44.50    9.90
  -2 -12  -5   35.30   10.10
   2  12   5   30.90   10.10
   2  12   5   52.29   10.90
  -3 -12  -5   21.50    9.50
   3  12   5    3.30   10.10
   3  12   5   -0.40    9.20
  -4 -12  -5    6.30    8.70
   4  12   5    5.30    9.50
   4  12   5   -8.90    9.30
  -5 -12  -5   23.00   10.60
   5  12   5   10.00   10.30
   6  12   5   29.50   13.40
   2 -13  -5    5.80    8.70
   2 -13  -5    3.30   10.10
  -2  13   5    4.00   10.20
   1 -13  -5  -10.70    9.20
   1 -13  -5    1.40    8.30
  -1  13   5   10.50    9.70
   0 -13  -5   69.69   13.10
   0  13   5   78.69   14.50
   0  13   5   44.70   11.50
  -1 -13  -5   -1.70    9.50
   1  13   5    6.20   10.10
   1  13   5    5.10    9.20
  -2 -13  -5   18.00   10.20
   2  13   5   11.10   10.00
   2  13   5    7.60    9.80
  -3 -13  -5   25.50   11.70
   3  13   5   18.40   13.10
   3  13   5   18.10   10.90
  -4 -13  -5    8.60   10.80
   4  13   5    1.00   11.50
   3  12  -6   -6.30    9.60
  -3 -12   6    2.50   11.20
   2  12  -6    1.30    9.60
  -2 -12   6    7.10   10.50
   1  12  -6    2.50    8.00
  -1 -12   6   15.70   11.60
   0  12  -6   89.79   14.80
   0 -12   6   85.99   15.00
  -1  12  -6   32.10    8.70
   1 -12   6   23.70   12.00
  -2  12  -6    1.70    7.40
   2 -12   6   -3.70   11.10
   3 -12   6   18.90   12.30
   5  11  -6    1.10   10.60
  -5 -11   6  -14.70    9.10
   4  11  -6   -0.60    9.10
  -4 -11   6  -10.10    9.70
   3  11  -6   20.60    9.30
  -3 -11   6   20.50   10.60
   2  11  -6    8.20    7.70
  -2 -11   6   -8.70    9.10
   1  11  -6    9.50    7.20
  -1 -11   6   -8.00    8.90
   0  11  -6   17.10    7.50
   0 -11   6    9.30    9.90
  -1  11  -6   -0.40    6.60
   1 -11   6   -5.60    8.40
  -2  11  -6  117.19   13.00
   2 -11   6  114.09   19.40
  -3  11  -6   32.30    9.20
   3 -11   6   30.00   11.10
  -4  11  -6   32.00    9.50
   4 -11   6   27.80   11.20
  -5  11  -6    9.60    9.00
   5 -11   6    6.20   10.30
   6  10  -6   -2.20    9.00
  -6 -10   6    1.40   10.20
   5  10  -6   -0.60    8.90
  -5 -10   6   15.10   10.30
   4  10  -6   24.20    9.50
  -4 -10   6   33.80   10.60
   3  10  -6   61.99    9.90
  -3 -10   6   63.89   11.70
   2  10  -6   -2.90    6.80
  -2 -10   6   -5.80    8.20
   1  10  -6   48.80    8.50
  -1 -10   6   50.39   10.40
   0  10  -6   -6.30    5.50
   0 -10   6   -8.00    7.70
  -1  10  -6    8.80    5.90
   1 -10   6   10.60    8.70
  -2  10  -6    8.30    6.20
  -2  10  -6   -4.60    6.30
   2 -10   6    5.50    8.70
  -3  10  -6   31.30    7.30
  -3  10  -6   35.30    8.50
   3 -10   6   48.20   10.60
  -4  10  -6    6.60    7.90
   4 -10   6   18.00    8.90
  -5  10  -6   55.49   10.30
   5 -10   6   47.00   11.20
  -6  10  -6   -3.10    8.20
   6 -10   6   -9.00    8.20
   7   9  -6   49.00   11.40
  -7  -9   6   49.80   13.20
   6   9  -6    4.50    8.60
  -6  -9   6  -10.40    9.60
   5   9  -6   10.00    8.20
  -5  -9   6   -6.00    8.10
   4   9  -6   44.30    9.20
  -4  -9   6   73.99   14.80
   3   9  -6   22.40    7.40
  -3  -9   6    9.40    8.40
   2   9  -6  254.27   15.00
  -2  -9   6  221.28   16.90
   1   9  -6   87.89   11.30
  -1  -9   6   84.89   13.20
   0   9  -6  336.97   16.40
   0  -9   6  388.56   20.10
  -1   9  -6    5.00    5.60
  -1   9  -6   -1.00    4.70
   1  -9   6   16.60    7.80
  -2   9  -6  145.19   11.20
  -2   9  -6  132.29   11.60
   2  -9   6  106.89   14.80
  -3   9  -6   61.39    8.90
  -3   9  -6   50.59    8.30
   3  -9   6   60.39   10.20
  -4   9  -6   -1.10    6.30
   4  -9   6   -3.20    7.00
  -5   9  -6   63.19   10.50
   5  -9   6   50.99    9.90
  -6   9  -6   16.90    8.80
   6  -9   6    9.10    8.40
  -7   9  -6    2.50    8.70
   7  -9   6   -6.30    7.80
   8   8  -6   19.80    9.50
   8   8  -6   24.40   10.70
   7   8  -6   -6.00    8.20
   7   8  -6    6.90    9.40
   6   8  -6   47.30    9.20
  -6  -8   6   41.00   11.50
   5   8  -6   19.90    7.60
  -5  -8   6    2.60    8.40
   4   8  -6   73.09   12.20
  -4  -8   6   38.90    9.00
   3   8  -6   30.20    7.00
  -3  -8   6   45.50    8.20
   2   8  -6    5.90    5.10
  -2  -8   6   15.60    6.60
   1   8  -6  577.84   20.50
   0   8  -6   56.79    9.00
   0   8  -6   53.49    8.70
   0  -8   6   49.99    8.10
  -1   8  -6  513.25   18.20
  -1   8  -6  511.75   18.40
   1  -8   6  521.95   21.50
  -2   8  -6  100.99    9.20
  -2   8  -6   96.09    9.70
   2  -8   6   99.49   12.80
  -3   8  -6   -0.30    4.00
  -3   8  -6    9.30    5.80
   3  -8   6    1.20    6.20
  -4   8  -6   57.69   10.40
   4  -8   6   75.59   12.30
  -5   8  -6   -0.50    6.10
   5  -8   6    3.10    6.40
  -6   8  -6   13.60    7.90
   6  -8   6   18.10    8.10
  -7   8  -6   -5.50    7.50
   7  -8   6   -0.60    6.80
  -8   8  -6  195.28   19.10
   8  -8   6  196.38   17.70
   9   7  -6    2.90    9.90
  -9  -7   6   -1.20    8.60
   8   7  -6   -2.90    9.00
   8   7  -6   -2.70    7.90
  -8  -7   6    4.80    7.80
   7   7  -6    4.70    7.40
   7   7  -6    7.90    8.10
  -7  -7   6    5.50    6.80
   6   7  -6    8.90    6.70
   6   7  -6    2.00    6.90
  -6  -7   6    9.40    6.10
   5   7  -6  152.38   13.70
   5   7  -6  149.09   13.40
  -5  -7   6  126.79   11.10
   4   7  -6  211.58   13.40
  -4  -7   6  179.08   11.60
  -4  -7   6  198.58   14.70
   3   7  -6   54.19    9.30
  -3  -7   6   42.20    7.90
  -3  -7   6   36.80    6.90
   2   7  -6  298.87   14.00
  -2  -7   6  307.17   13.10
  -2  -7   6  319.37   15.30
   1   7  -6  158.28   10.50
  -1  -7   6  150.48   11.30
   0   7  -6    6.50    3.70
   0   7  -6    5.80    4.20
   0  -7   6    1.40    4.40
   0  -7   6    4.00    3.40
  -1   7  -6   16.00    4.50
  -1   7  -6   15.90    4.50
   1  -7   6    8.90    4.70
  -2   7  -6   43.20    6.70
  -2   7  -6   43.10    7.70
   2  -7   6   34.60    6.60
  -3   7  -6   31.80    6.00
  -3   7  -6   26.30    6.10
   3  -7   6   14.00    5.70
  -4   7  -6   -4.00    5.00
   4  -7   6    6.20    5.30
  -5   7  -6  235.88   14.90
   5  -7   6  256.37   15.20
  -6   7  -6   42.90    8.40
   6  -7   6   34.20    7.50
  -7   7  -6   80.99   13.30
   7  -7   6   70.19   12.60
  -8   7  -6   74.79   14.20
   8  -7   6   41.50    9.00
  -9   7  -6   -0.30    7.70
   9  -7   6    7.80    7.30
   9   6  -6    3.50    9.50
  -9  -6   6    4.90    8.60
   8   6  -6   17.30    9.10
   8   6  -6   15.90    8.20
  -8  -6   6   11.80    7.80
   7   6  -6   -4.50    5.90
   7   6  -6   -4.90    6.10
  -7  -6   6    5.60    6.10
   6   6  -6   21.00    6.90
   6   6  -6   20.50    6.70
  -6  -6   6   13.80    6.00
   5   6  -6  133.39   12.10
   5   6  -6  142.39   12.30
  -5  -6   6  146.59   11.30
   4   6  -6    5.50    4.90
   4   6  -6   -2.60    4.10
  -4  -6   6    6.00    4.00
   3   6  -6  152.88   10.60
  -3  -6   6  140.09    9.40
  -3  -6   6  129.69   10.80
   2   6  -6  229.88   12.00
  -2  -6   6  263.57   13.00
  -2  -6   6  261.27   12.00
   1   6  -6    1.20    3.70
  -1  -6   6   -3.40    4.00
  -1  -6   6    1.20    3.00
   0   6  -6   75.49    7.50
   0   6  -6   75.09    6.20
   0  -6   6   72.89    6.40
   0  -6   6   73.69    7.70
  -1   6  -6   13.80    4.00
  -1   6  -6   17.50    4.00
   1  -6   6   14.00    3.30
   1  -6   6   24.30    5.10
  -2   6  -6   97.49    7.30
  -2   6  -6  111.59    8.40
   2  -6   6  107.69    9.30
   2  -6   6  111.09    6.90
  -3   6  -6  419.46   16.00
  -3   6  -6  426.46   13.80
   3  -6   6  422.96   13.80
   3  -6   6  432.66   16.70
  -4   6  -6  875.61   26.50
   4  -6   6  894.61   26.50
   4  -6   6  887.41   24.00
  -5   6  -6    9.70    5.30
   5  -6   6    7.40    5.00
   5  -6   6   10.90    4.00
  -6   6  -6  273.77   15.50
   6  -6   6  281.07   12.80
   6  -6   6  284.47   14.70
  -7   6  -6    2.00    5.70
   7  -6   6   -2.40    5.20
   7  -6   6    2.00    4.10
  -8   6  -6   18.90    7.80
   8  -6   6   23.90    7.00
   8  -6   6   26.30    5.70
  -9   6  -6    7.60    7.40
   9  -6   6    1.30    6.50
 -10   6  -6    9.40    8.00
  10  -6   6    2.10    7.00
  10   5  -6    9.90    9.70
 -10  -5   6   -4.00    8.80
   9   5  -6   12.20    8.80
  -9  -5   6   22.50    9.00
   8   5  -6  104.39   14.10
  -8  -5   6  129.39   14.80
   7   5  -6   17.10    6.50
   7   5  -6   25.90    6.50
  -7  -5   6   18.10    6.90
   6   5  -6  495.85   19.10
   6   5  -6  489.15   20.70
  -6  -5   6  503.75   20.10
   5   5  -6   10.60    5.50
   5   5  -6   16.40    5.60
  -5  -5   6   16.90    5.00
   4   5  -6  137.39   10.10
   4   5  -6  133.69   10.00
  -4  -5   6  135.59    9.50
   3   5  -6   56.69    7.20
   3   5  -6   42.30    7.10
  -3  -5   6   58.29    6.50
   2   5  -6   87.99    7.80
  -2  -5   6   94.89    7.60
  -2  -5   6  103.09    8.70
   1   5  -6   86.19    7.20
  -1  -5   6   91.79    7.90
  -1  -5   6   95.49    7.30
   0   5  -6   44.40    4.90
   0   5  -6   55.29    6.10
   0  -5   6   38.10    6.20
   0  -5   6   46.00    5.40
  -1   5  -6 1084.69   26.60
  -1   5  -6 1035.20   26.70
   1  -5   6 1060.39   27.90
   1  -5   6 1060.19   26.40
  -2   5  -6  273.77   10.40
  -2   5  -6  277.97   11.30
   2  -5   6  287.37   12.00
   2  -5   6  267.37   10.20
  -3   5  -6  370.06   12.10
  -3   5  -6  372.16   14.20
   3  -5   6  364.86   12.60
   3  -5   6  384.46   14.10
  -4   5  -6  157.08   10.20
   4  -5   6  158.48    8.50
   4  -5   6  170.18    9.90
  -5   5  -6   20.60    5.40
   5  -5   6   17.90    4.40
   5  -5   6   20.10    5.20
  -6   5  -6    7.50    5.20
   6  -5   6    8.20    4.70
   6  -5   6   12.60    4.00
  -7   5  -6  220.78   14.50
   7  -5   6  226.58   13.30
   7  -5   6  207.38   12.20
  -8   5  -6   41.70    8.50
   8  -5   6   35.90    7.10
   8  -5   6   44.90    9.00
  -9   5  -6    2.40    6.60
   9  -5   6   10.50    6.10
   9  -5   6    2.90    5.10
 -10   5  -6    1.60    7.00
  10  -5   6    0.90    6.40
  10  -5   6    5.90    5.80
  10   4  -6   -0.10    8.40
 -10  -4   6    3.50    8.60
   9   4  -6   17.80    7.90
  -9  -4   6   23.30    9.00
   8   4  -6    6.20    6.10
  -8  -4   6    2.70    6.10
   7   4  -6  164.68   11.60
   7   4  -6  146.09   12.80
  -7  -4   6  154.48   13.00
   6   4  -6   91.89   10.20
   6   4  -6   77.99    9.90
  -6  -4   6   86.99   10.30
   5   4  -6  401.06   16.30
   5   4  -6  374.36   15.00
  -5  -4   6  374.56   15.70
   4   4  -6   39.20    7.00
   4   4  -6   42.00    7.10
  -4  -4   6   42.70    6.60
   3   4  -6  575.94   17.70
   3   4  -6  551.64   17.90
  -3  -4   6  576.64   17.80
   2   4  -6  324.57   12.10
   2   4  -6  311.37   11.90
  -2  -4   6  306.47   11.80
   1   4  -6  823.72   22.60
  -1  -4   6  883.41   23.70
  -1  -4   6  874.61   23.30
   0   4  -6  920.81   23.30
   0  -4   6  900.41   23.60
   0  -4   6  864.71   23.10
  -1   4  -6    9.60    3.00
  -1   4  -6   10.10    3.00
   1  -4   6   13.90    3.10
   1  -4   6    8.80    3.20
  -2   4  -6 1126.39   27.10
  -2   4  -6 1136.69   28.10
   2  -4   6 1094.59   28.10
   2  -4   6 1157.28   27.80
  -3   4  -6   81.99    5.40
  -3   4  -6   76.09    6.70
   3  -4   6   76.49    6.40
   3  -4   6   76.99    6.50
  -4   4  -6  779.72   23.00
   4  -4   6  793.32   21.70
   4  -4   6  785.02   21.90
  -5   4  -6   18.60    4.60
   5  -4   6   20.90    4.20
   5  -4   6   26.60    4.80
  -6   4  -6   66.19    8.40
   6  -4   6   56.99    7.60
   6  -4   6   57.09    7.50
  -7   4  -6   63.79    9.10
   7  -4   6   43.30    7.80
   7  -4   6   49.30    8.10
  -8   4  -6   15.80    6.50
   8  -4   6   16.90    5.70
   8  -4   6   21.20    5.90
  -9   4  -6   71.99   12.00
   9  -4   6   65.59   10.50
   9  -4   6   41.00    7.30
 -10   4  -6   20.20    7.90
  10  -4   6    7.60    6.20
  10  -4   6    2.50    5.90
  10   3  -6   36.00    9.40
 -10  -3   6   23.40    8.90
   9   3  -6   21.10    7.70
  -9  -3   6   21.70    7.90
   8   3  -6   -4.00    5.10
  -8  -3   6   10.90    6.30
   7   3  -6   46.10    9.40
   7   3  -6   31.00    6.10
  -7  -3   6   24.20    5.80
   6   3  -6  330.07   13.40
   6   3  -6  286.97   14.30
  -6  -3   6  316.77   14.90
   5   3  -6   91.79    8.30
   5   3  -6   91.59    8.00
  -5  -3   6   89.99    8.60
   4   3  -6  352.96   13.90
   4   3  -6  369.06   13.10
  -4  -3   6  370.56   14.00
   3   3  -6   39.90    5.90
   3   3  -6   29.00    5.60
  -3  -3   6   41.30    5.70
   2   3  -6   -2.20    2.40
   2   3  -6    3.30    2.80
  -2  -3   6    0.00    2.50
   1   3  -6   -0.40    2.20
   1   3  -6    0.30    2.50
  -1  -3   6    1.90    2.70
   0   3  -6  214.38    8.60
   0  -3   6  213.98    8.90
   0  -3   6  216.88    8.60
  -1   3  -6  198.88    8.00
  -1   3  -6  203.18    7.90
   1  -3   6  208.18    8.50
   1  -3   6  193.78    8.00
  -2   3  -6   37.10    4.80
  -2   3  -6   35.90    4.20
   2  -3   6   37.50    4.50
   2  -3   6   34.80    4.20
  -3   3  -6 1361.36   32.90
  -3   3  -6 1387.16   30.70
   3  -3   6 1321.37   31.60
   3  -3   6 1313.27   32.10
  -4   3  -6  959.20   25.80
   4  -3   6  979.50   24.50
   4  -3   6  920.41   24.70
  -5   3  -6  250.87   11.60
   5  -3   6  239.98   10.90
   5  -3   6  244.08   10.50
  -6   3  -6  723.73   23.20
   6  -3   6  734.03   22.00
   6  -3   6  731.13   21.60
  -7   3  -6  158.98   11.40
   7  -3   6  178.48   11.10
   7  -3   6  147.59    9.90
  -8   3  -6   -9.00    4.30
   8  -3   6    4.00    4.20
   8  -3   6   -1.40    4.30
  -9   3  -6   -0.50    5.00
   9  -3   6    4.30    4.70
   9  -3   6   -1.30    4.50
 -10   3  -6   40.60    9.00
  10  -3   6   52.19    9.50
  10  -3   6   35.10    7.40
 -11   3  -6   -1.00    6.50
  11  -3   6    3.40    6.50
  11  -3   6   -3.10    5.40
  10   2  -6   21.00    8.40
 -10  -2   6   31.90    9.10
   9   2  -6   28.20    7.50
  -9  -2   6   14.70    7.40
   8   2  -6   56.19   10.60
  -8  -2   6   50.89   10.30
   7   2  -6  239.08   13.30
   7   2  -6  258.97   12.90
  -7  -2   6  228.28   13.70
   6   2  -6   -0.40    3.80
   6   2  -6    2.60    3.50
  -6  -2   6    3.90    3.90
   5   2  -6  282.27   11.30
   5   2  -6  290.47   12.50
  -5  -2   6  297.87   13.00
   4   2  -6   18.00    3.70
   4   2  -6   21.80    4.20
  -4  -2   6   19.20    4.00
   3   2  -6   23.20    4.80
   3   2  -6   26.90    4.70
  -3  -2   6   18.60    3.50
   2   2  -6   41.10    4.80
   2   2  -6   37.90    4.80
  -2  -2   6   31.90    4.60
   1   2  -6  206.98    8.30
   1   2  -6  212.78    7.90
  -1  -2   6  210.38    9.20
   0   2  -6  922.91   22.80
   0  -2   6  944.61   23.80
   0  -2   6  918.51   22.30
  -1   2  -6  133.29    6.10
  -1   2  -6  132.69    6.30
   1  -2   6  129.09    5.80
   1  -2   6  128.89    6.70
  -2   2  -6  691.33   18.30
  -2   2  -6  701.43   17.60
   2  -2   6  694.73   17.20
   2  -2   6  701.43   18.40
  -3   2  -6  591.64   17.00
   3  -2   6  581.74   15.30
   3  -2   6  582.64   16.50
  -4   2  -6    9.90    3.30
   4  -2   6    7.40    2.80
   4  -2   6    9.30    2.80
  -5   2  -6  309.47   12.50
   5  -2   6  299.77   12.00
   5  -2   6  307.27   11.00
  -6   2  -6    1.40    3.10
   6  -2   6   -0.50    3.00
   6  -2   6    1.20    3.00
  -7   2  -6   49.00    7.50
   7  -2   6   43.60    7.50
   7  -2   6   48.60    6.50
  -8   2  -6    5.00    4.90
   8  -2   6    2.50    3.60
   8  -2   6   -0.30    4.30
  -9   2  -6  165.08   13.50
   9  -2   6  198.98   13.20
   9  -2   6  173.18   12.20
 -10   2  -6   20.90    7.60
  10  -2   6   27.80    7.90
  10  -2   6   19.80    6.20
 -11   2  -6    3.50    6.30
  11  -2   6    4.50    6.60
  11  -2   6   -2.80    5.50
  10   1  -6   70.29   13.90
 -10  -1   6   47.40   10.10
   9   1  -6   10.90    6.10
  -9  -1   6   -3.70    6.10
   8   1  -6   37.90    7.00
  -8  -1   6   62.69   11.00
   7   1  -6   83.39    9.40
  -7  -1   6   61.29    9.60
   6   1  -6   34.90    5.60
   6   1  -6   21.40    4.90
  -6  -1   6   28.20    5.10
   5   1  -6  174.48    8.50
   5   1  -6  172.78    9.50
  -5  -1   6  185.08   10.00
   4   1  -6    5.30    2.90
   4   1  -6    1.80    2.80
  -4  -1   6    3.30    2.80
   3   1  -6   34.80    5.10
   3   1  -6   45.60    5.20
  -3  -1   6   46.80    5.30
   2   1  -6 1249.88   29.00
   2   1  -6 1220.08   29.40
  -2  -1   6 1268.57   30.20
   1   1  -6  423.96   12.60
   1   1  -6  436.76   11.90
  -1  -1   6  420.96   13.40
   0   1  -6  596.24   16.10
   0   1  -6  619.64   14.70
   0   1  -6  607.54   14.80
   0  -1   6  600.64   16.90
  -1   1  -6  895.61   21.20
  -1   1  -6  859.91   21.30
   1  -1   6  907.91   20.10
   1  -1   6  876.21   22.20
  -2   1  -6 2061.49   45.00
  -2   1  -6 2106.29   46.00
   2  -1   6 2061.39   43.90
   2  -1   6 2083.19   46.00
  -3   1  -6    1.90    2.30
   3  -1   6   -1.60    2.10
   3  -1   6   -1.30    1.50
  -4   1  -6   29.30    4.70
   4  -1   6   31.00    3.60
   4  -1   6   34.10    4.80
  -5   1  -6  211.18   10.10
   5  -1   6  211.68    8.60
   5  -1   6  214.68    9.90
  -6   1  -6   91.39    8.00
   6  -1   6  113.19    7.10
   6  -1   6   98.19    7.90
  -7   1  -6  151.48   10.20
   7  -1   6  159.88    9.20
   7  -1   6  149.39   10.10
  -8   1  -6   49.90    8.30
   8  -1   6   45.60    8.50
   8  -1   6   45.60    7.30
  -9   1  -6   58.79   10.10
   9  -1   6   51.09    8.70
   9  -1   6   64.39    9.60
 -10   1  -6    6.10    6.00
  10  -1   6    6.00    5.40
  10  -1   6    0.90    5.70
 -11   1  -6   30.40    8.50
  11  -1   6   25.80    8.00
  11  -1   6   15.20    6.70
  10   0  -6   19.30    8.10
 -10   0   6   35.70    9.60
   9   0  -6    4.30    5.70
  -9   0   6    2.30    6.10
   8   0  -6    2.70    5.10
  -8   0   6    6.10    5.40
   7   0  -6   20.00    5.10
  -7   0   6   14.80    5.20
   6   0  -6    1.80    3.40
  -6   0   6    1.70    3.90
   5   0  -6    0.30    2.90
   5   0  -6    3.50    2.80
  -5   0   6    1.20    2.90
   4   0  -6 2628.64   58.09
   4   0  -6 2677.43   59.29
  -4   0   6 2673.03   60.09
   3   0  -6 2319.07   51.49
   3   0  -6 2373.06   51.69
  -3   0   6 2322.77   52.49
   2   0  -6 3536.25   75.59
   2   0  -6 3555.94   74.89
  -2   0   6 3603.14   76.39
   1   0  -6  209.88    6.80
   1   0  -6  211.58    8.00
  -1   0   6  212.18    8.50
   0   0  -6 1569.74   33.30
   0   0  -6 1572.04   35.10
   0   0   6 1551.24   36.10
   0   0   6 1590.94   34.20
  -1   0  -6  453.85   12.30
   1   0   6  443.96   10.10
   1   0   6  425.86   12.30
   1   0   6  465.35   13.10
  -2   0  -6   81.29    4.70
   2   0   6   89.39    3.20
   2   0   6   83.99    5.10
   2   0   6   76.69    5.50
  -3   0  -6 1274.97   30.30
  -3   0  -6 1232.48   28.00
   3   0   6 1259.47   27.40
   3   0   6 1246.28   29.90
  -4   0  -6  127.69    7.50
   4   0   6  130.99    7.30
   4   0   6  132.19    5.50
  -5   0  -6  922.31   24.70
   5   0   6  879.61   22.20
   5   0   6  873.71   24.00
  -6   0  -6  164.98    9.70
   6   0   6  183.18    9.80
   6   0   6  179.48    8.40
  -7   0  -6  155.88   10.40
   7   0   6  159.58    9.00
   7   0   6  163.38   10.30
  -8   0  -6   78.29    9.40
   8   0   6   68.49    7.60
   8   0   6   83.29    9.20
  -9   0  -6   36.60    7.20
   9   0   6   28.60    5.90
   9   0   6   31.20    6.30
 -10   0  -6   68.19   11.30
  10   0   6   65.69   10.40
  10   0   6   76.89   12.20
 -11   0  -6   55.59   10.20
  11   0   6   66.19   10.50
  11   0   6   42.40    8.40
  10  -1  -6    6.80    6.90
 -10   1   6    9.00    7.10
   9  -1  -6   -5.00    5.40
  -9   1   6    6.30    5.90
   8  -1  -6  139.39   12.10
  -8   1   6  118.89   12.20
   7  -1  -6   -2.00    3.90
  -7   1   6    0.20    4.20
   6  -1  -6  287.27   12.80
  -6   1   6  254.97   13.10
  -6   1   6  277.17   10.30
   5  -1  -6  141.09    7.10
   5  -1  -6  149.88    8.70
  -5   1   6  136.09    6.70
  -5   1   6  156.28    9.20
   4  -1  -6   39.10    5.10
   4  -1  -6   46.00    5.00
  -4   1   6   46.10    4.00
  -4   1   6   36.20    5.30
   3  -1  -6 1515.35   34.40
   3  -1  -6 1490.85   34.70
  -3   1   6 1509.15   35.50
  -3   1   6 1476.85   33.00
   2  -1  -6  200.98    7.90
   2  -1  -6  215.18    7.60
  -2   1   6  202.48    6.70
  -2   1   6  193.78    8.10
   1  -1  -6 1744.23   37.80
   1  -1  -6 1583.84   36.30
  -1   1   6 1685.33   36.60
  -1   1   6 1794.02   39.10
   0  -1  -6    0.40    1.80
   0  -1  -6   -0.70    0.90
   0   1   6    0.80    1.90
   0   1   6    3.60    1.80
  -1  -1  -6  442.86   12.30
   1   1   6  479.35   13.10
   1   1   6  460.15   12.70
  -2  -1  -6  835.92   20.40
   2   1   6  885.71   21.50
   2   1   6  891.31   21.80
  -3  -1  -6  150.68    5.80
   3   1   6  138.49    7.00
   3   1   6  134.79    7.30
   3   1   6  137.59    4.70
  -4  -1  -6  647.74   19.10
   4   1   6  688.73   18.80
   4   1   6  659.53   16.30
  -5  -1  -6  122.69    8.20
   5   1   6  130.79    8.10
   5   1   6  148.49    6.60
  -6  -1  -6   43.30    6.50
   6   1   6   48.10    5.20
   6   1   6   31.90    6.40
  -7  -1  -6  178.08   10.50
   7   1   6  179.38   10.60
   7   1   6  181.98    9.50
  -8  -1  -6  157.98   11.40
   8   1   6  161.58   11.50
   8   1   6  160.28   10.10
  -9  -1  -6   71.89   10.40
   9   1   6   52.29    8.70
   9   1   6   55.29    9.80
 -10  -1  -6    7.00    5.80
  10   1   6    0.30    4.80
  10   1   6    5.90    6.30
 -11  -1  -6   58.89   10.00
  11   1   6   81.79   14.00
  10  -2  -6   17.30    8.10
 -10   2   6   14.10    7.30
   9  -2  -6    0.00    5.90
  -9   2   6   -3.50    5.40
   8  -2  -6   51.99    9.80
  -8   2   6   59.59   10.10
   7  -2  -6   11.40    4.70
  -7   2   6    7.30    3.80
  -7   2   6   11.80    4.80
   6  -2  -6   28.40    5.10
  -6   2   6   19.90    3.80
  -6   2   6   31.30    5.70
   5  -2  -6  156.88    9.10
  -5   2   6  168.08    7.90
  -5   2   6  176.38    9.50
   4  -2  -6   88.69    5.90
   4  -2  -6   81.89    6.40
  -4   2   6   94.29    6.60
  -4   2   6   89.19    5.60
   3  -2  -6    4.30    2.50
   3  -2  -6    3.10    2.40
  -3   2   6    2.10    2.20
  -3   2   6    1.30    2.10
   2  -2  -6  321.37   10.10
   2  -2  -6  329.77   10.10
  -2   2   6  330.17   10.80
  -2   2   6  319.77    9.90
   1  -2  -6   45.00    3.20
   1  -2  -6   48.30    4.30
  -1   2   6   56.59    4.80
  -1   2   6   50.39    3.90
   0  -2  -6  101.39    4.00
   0  -2  -6  142.89    5.90
   0   2   6  140.79    5.80
   0   2   6  128.09    5.90
  -1  -2  -6 1366.86   31.10
   1   2   6 1420.06   31.40
   1   2   6 1362.16   31.60
  -2  -2  -6  147.49    6.20
   2   2   6  151.18    7.10
   2   2   6  143.59    6.30
  -3  -2  -6   84.79    4.90
   3   2   6   87.89    5.70
   3   2   6   93.39    6.40
   3   2   6   94.39    4.00
  -4  -2  -6   91.69    5.00
   4   2   6   99.99    4.80
   4   2   6   91.69    7.10
   4   2   6   83.49    6.20
   5   2   6  213.68    8.20
   5   2   6  220.58   10.20
  -6  -2  -6    0.90    3.40
   6   2   6   -1.50    2.40
   6   2   6   -5.10    2.90
  -7  -2  -6  341.97   14.80
   7   2   6  334.37   14.70
   7   2   6  354.76   13.20
  -8  -2  -6  609.14   21.20
   8   2   6  583.54   19.50
   8   2   6  583.44   21.10
  -9  -2  -6   -1.90    4.80
   9   2   6    2.40    5.30
   9   2   6   -3.30    4.10
 -10  -2  -6   75.59   11.60
  10   2   6   73.09   10.20
  10   2   6   81.79   13.40
 -11  -2  -6    7.80    6.10
  11   2   6    3.30    7.40
  10  -3  -6    7.10    7.30
 -10   3   6   14.20    7.20
   9  -3  -6    2.50    6.30
  -9   3   6   -2.80    5.20
   8  -3  -6    6.90    5.40
  -8   3   6   -0.50    4.80
  -8   3   6    4.40    6.60
   7  -3  -6    4.70    4.30
  -7   3   6    0.40    3.60
  -7   3   6    6.00    4.50
   6  -3  -6  257.67   12.60
  -6   3   6  234.78   12.30
  -6   3   6  267.77   11.50
   5  -3  -6  320.47   13.00
  -5   3   6  330.17   12.30
  -5   3   6  329.37   13.00
   4  -3  -6  228.28    8.90
   4  -3  -6  238.88   10.30
  -4   3   6  246.98   10.20
  -4   3   6  238.88    9.60
   3  -3  -6    0.00    2.10
   3  -3  -6   -3.10    2.40
  -3   3   6    1.00    2.10
  -3   3   6   -2.20    2.20
   2  -3  -6  851.71   21.00
   2  -3  -6  856.01   21.20
  -2   3   6  842.62   21.40
  -2   3   6  861.51   21.50
   1  -3  -6  664.93   17.00
   1  -3  -6  599.04   16.10
  -1   3   6  660.13   17.20
  -1   3   6  693.73   17.80
   0  -3  -6 1718.13   37.30
   0  -3  -6 1512.85   35.50
   0   3   6 1755.12   37.60
   0   3   6 1686.03   37.00
  -1  -3  -6    6.40    2.40
  -1  -3  -6    4.60    1.30
   1   3   6    3.60    2.50
   1   3   6    5.90    2.00
  -2  -3  -6   70.39    3.20
  -2  -3  -6   62.39    4.90
   2   3   6   69.89    4.80
   2   3   6   65.19    5.60
  -3  -3  -6    0.80    2.20
   3   3   6    4.50    1.70
   3   3   6    3.80    2.40
   3   3   6    3.60    3.30
  -4  -3  -6  905.01   22.70
   4   3   6  970.30   22.40
   4   3   6  917.11   25.00
   4   3   6  920.21   24.00
  -5  -3  -6  116.09    6.50
   5   3   6  118.79    8.80
   5   3   6  115.19    6.60
   5   3   6  116.79    7.80
   6   3   6   23.00    4.80
   6   3   6   22.40    3.90
  -7  -3  -6   10.10    5.10
   7   3   6   13.60    3.90
   7   3   6    4.80    4.30
  -8  -3  -6   52.39    9.10
   8   3   6   42.10    8.60
   8   3   6   34.50    5.70
  -9  -3  -6  180.18   13.00
   9   3   6  188.78   12.40
   9   3   6  189.48   14.00
 -10  -3  -6   37.30    7.80
  10   3   6   91.39   15.90
  10   3   6   69.59   13.50
 -11  -3  -6    8.80    6.30
  11   3   6   18.90    8.90
  10  -4  -6    3.40    7.60
 -10   4   6    5.40    6.50
   9  -4  -6   16.40    7.40
  -9   4   6   -0.40    5.60
   8  -4  -6   61.59   11.00
  -8   4   6   53.49    8.70
  -8   4   6   37.20    7.00
   7  -4  -6    5.50    4.90
  -7   4   6   11.90    4.50
  -7   4   6   -0.80    4.20
   6  -4  -6  123.79    9.60
  -6   4   6  114.89    8.80
  -6   4   6  102.39    8.80
   5  -4  -6   65.19    7.10
  -5   4   6   73.59    6.80
  -5   4   6   54.09    6.90
   4  -4  -6    8.60    3.40
   4  -4  -6    6.10    2.60
  -4   4   6    8.50    3.00
  -4   4   6   11.10    3.40
   3  -4  -6 2275.17   49.60
   3  -4  -6 2137.79   47.90
  -3   4   6 2131.99   48.60
  -3   4   6 2163.88   49.40
   2  -4  -6   61.89    5.30
   2  -4  -6   68.19    5.20
  -2   4   6   69.89    4.90
  -2   4   6   62.29    5.60
   1  -4  -6  251.67    9.20
   1  -4  -6  252.77    8.80
  -1   4   6  246.98    9.50
  -1   4   6  255.87    9.20
   0  -4  -6 1850.11   41.20
   0  -4  -6 1763.32   39.70
   0   4   6 1850.81   41.70
   0   4   6 1867.41   40.00
  -1  -4  -6 1527.45   35.20
  -1  -4  -6 1486.85   33.20
   1   4   6 1557.04   35.80
   1   4   6 1563.84   34.00
  -2  -4  -6  521.55   13.10
  -2  -4  -6  518.25   15.00
   2   4   6  534.45   14.30
   2   4   6  524.15   15.80
  -3  -4  -6  831.22   20.40
  -3  -4  -6  860.91   22.10
   3   4   6  883.11   22.00
   3   4   6  877.71   23.40
  -4  -4  -6  731.33   19.70
   4   4   6  732.73   21.70
   4   4   6  730.33   19.00
   4   4   6  754.72   20.40
  -5  -4  -6   -4.90    2.90
   5   4   6    2.90    4.30
   5   4   6   -4.70    3.20
   5   4   6    0.00    2.60
  -6  -4  -6  375.46   12.80
   6   4   6  382.76   13.70
   6   4   6  359.66   14.70
   6   4   6  337.07   15.20
  -7  -4  -6   40.60    7.90
  -7  -4  -6   53.49    6.70
   7   4   6   44.60    7.70
   7   4   6   57.29    8.80
  -8  -4  -6    1.50    5.10
   8   4   6   11.90    5.60
   8   4   6   12.90    5.20
  -9  -4  -6    0.30    4.90
   9   4   6    1.20    6.20
   9   4   6   -2.70    5.00
 -10  -4  -6   -4.70    5.20
  10   4   6    8.30    7.70
  11   4   6    7.90    8.50
  10  -5  -6    2.20    7.80
 -10   5   6   10.30    6.80
   9  -5  -6  116.49   15.70
  -9   5   6  117.49   12.90
  -9   5   6   98.39   13.60
   8  -5  -6    6.10    6.10
  -8   5   6    9.10    5.10
  -8   5   6   -2.50    5.00
   7  -5  -6  181.18   12.80
  -7   5   6  178.18   12.40
  -7   5   6  160.48   11.30
   6  -5  -6   70.59    8.70
  -6   5   6   59.69    8.50
  -6   5   6   62.79    7.60
   5  -5  -6  123.29    9.30
  -5   5   6  135.89    9.30
  -5   5   6  114.59    8.10
   4  -5  -6   60.49    5.70
   4  -5  -6   68.89    7.50
  -4   5   6   79.99    7.50
  -4   5   6   74.09    6.20
   3  -5  -6    4.80    2.60
   3  -5  -6    4.80    3.40
  -3   5   6    0.10    3.10
  -3   5   6    1.00    2.10
   2  -5  -6   72.09    5.70
   2  -5  -6   74.89    6.10
  -2   5   6   73.29    5.10
  -2   5   6   69.99    6.30
   1  -5  -6  295.77   10.50
   1  -5  -6  308.47   10.80
  -1   5   6  302.87    9.50
  -1   5   6  303.87   11.40
   0  -5  -6 2654.03   58.49
   0  -5  -6 2747.03   59.69
   0   5   6 2734.03   60.49
   0   5   6 2774.22   57.39
  -1  -5  -6   25.70    3.90
  -1  -5  -6   30.70    5.00
   1   5   6   17.70    3.90
   1   5   6   23.10    3.60
  -2  -5  -6   48.00    4.10
   2   5   6   50.49    5.80
   2   5   6   46.00    4.50
  -3  -5  -6  163.08    7.10
   3   5   6  167.38    9.40
   3   5   6  157.98    7.60
  -4  -5  -6   20.60    3.70
   4   5   6   22.30    5.10
   4   5   6   17.70    3.90
   4   5   6   34.20    5.80
   5   5   6  762.62   22.10
   5   5   6  787.22   21.50
   5   5   6  750.72   23.60
   6   5   6  160.88   11.90
   6   5   6  154.48   10.50
   6   5   6  168.28   10.10
  -7  -5  -6  310.87   12.70
   7   5   6  308.87   14.70
   7   5   6  289.77   15.80
   7   5   6  309.97   14.30
  -8  -5  -6    1.90    4.80
   8   5   6    0.00    5.00
   8   5   6    5.60    5.90
  -9  -5  -6    0.20    5.50
   9   5   6    2.40    6.50
   9   5   6    4.80    9.00
 -10  -5  -6   -9.10    7.90
  10   5   6   -6.00    7.10
  11   5   6   19.30   10.00
   9  -6  -6    6.10    7.80
  -9   6   6   -7.70    6.10
   8  -6  -6   35.80    8.50
  -8   6   6   30.00    7.60
   7  -6  -6  165.88   13.20
  -7   6   6  152.48   12.80
   6  -6  -6  218.48   13.40
  -6   6   6  183.08   12.90
  -6   6   6  204.58   12.80
   5  -6  -6    9.40    4.70
  -5   6   6   12.40    4.90
  -5   6   6   10.30    3.60
   4  -6  -6    3.70    4.10
   4  -6  -6    5.60    3.00
  -4   6   6   -0.80    3.90
  -4   6   6    2.40    2.80
   3  -6  -6   14.60    4.50
   3  -6  -6   17.50    3.70
  -3   6   6   26.60    4.80
  -3   6   6   25.70    4.10
   2  -6  -6  228.88   10.20
   2  -6  -6  208.78    9.30
  -2   6   6  208.68   10.30
   1  -6  -6  130.49    7.50
   1  -6  -6  121.49    7.40
  -1   6   6  114.29    7.70
   0  -6  -6  158.88    7.80
   0  -6  -6  147.89    8.30
   0   6   6  164.48    9.00
  -1  -6  -6  120.79    6.70
   1   6   6  106.19    7.70
  -2  -6  -6  337.97   11.10
   2   6   6  347.17   13.30
   2   6   6  333.87   10.30
   2   6   6  333.87   12.50
  -3  -6  -6  364.36   12.20
   3   6   6  389.36   12.10
   3   6   6  386.46   13.80
   3   6   6  378.06   14.70
  -4  -6  -6  555.64   17.10
   4   6   6  553.24   17.80
   4   6   6  561.34   16.90
   4   6   6  576.14   19.50
  -5  -6  -6   -4.20    3.50
   5   6   6   -3.70    3.40
   5   6   6    5.50    4.20
   5   6   6    0.20    5.20
   6   6   6  184.28   12.90
   6   6   6  186.68   11.30
   6   6   6  175.08   10.90
   6   6   6  190.18   11.20
   7   6   6    2.30    6.10
   7   6   6    6.20    5.00
   7   6   6   -2.10    4.80
  -8  -6  -6    8.30    5.80
   8   6   6   26.10    7.00
   8   6   6   20.10    6.80
  -9  -6  -6   69.49   11.90
   9   6   6  112.29   14.40
  10   6   6   -7.40    7.70
   9  -7  -6   13.70    8.80
  -9   7   6   -0.10    7.00
   8  -7  -6    5.00    7.30
  -8   7   6    1.10    6.40
   7  -7  -6   27.50    7.80
  -7   7   6   21.30    7.20
   6  -7  -6    2.10    5.70
  -6   7   6   -3.20    4.90
   5  -7  -6    2.90    5.00
  -5   7   6    4.40    4.70
   4  -7  -6  135.59    8.40
   4  -7  -6  138.49   10.10
  -4   7   6  124.79   10.10
   3  -7  -6   12.80    3.90
   3  -7  -6   25.20    5.00
  -3   7   6   21.40    5.00
   2  -7  -6  197.98   10.50
   2  -7  -6  172.68    9.40
  -2   7   6  184.88   10.50
   1  -7  -6  149.39    8.90
   1  -7  -6  154.68    9.10
  -1   7   6  144.69    9.20
   0  -7  -6  106.49    8.30
   0  -7  -6  120.09    7.80
   0   7   6  124.39    8.90
  -1  -7  -6  136.69    8.00
   1   7   6  126.59    8.60
   1   7   6  103.89    8.90
  -2  -7  -6  109.79    7.10
   2   7   6   95.69    8.80
   2   7   6  113.29    8.70
  -3  -7  -6 1019.50   26.20
   3   7   6  972.60   27.10
   3   7   6  981.50   28.20
  -4  -7  -6    6.10    3.70
   4   7   6    6.10    3.30
   4   7   6    4.30    4.40
   4   7   6   -0.10    5.40
  -5  -7  -6  122.39    9.20
   5   7   6  130.29   10.60
   5   7   6   98.59    8.40
   5   7   6  105.69   11.60
  -6  -7  -6   36.50    6.60
   6   7   6   37.40    7.70
   6   7   6   41.30    8.10
   6   7   6   42.90    6.90
   7   7   6   -1.00    5.40
   7   7   6   -0.10    4.90
   7   7   6    7.70    5.30
   7   7   6    6.30    6.70
   8   7   6   -3.50    5.70
   8   7   6    7.80    7.40
   9   7   6   17.60    8.10
   8  -8  -6    7.70    7.50
  -8   8   6   19.30    8.50
   7  -8  -6   57.79    9.90
  -7   8   6   38.80    8.70
   6  -8  -6  125.99   13.70
  -6   8   6  131.49   13.60
   5  -8  -6   40.20    7.70
  -5   8   6   31.00    7.30
   4  -8  -6   -0.10    3.60
   4  -8  -6   -4.60    5.10
  -4   8   6   -1.60    4.90
   3  -8  -6    9.00    4.10
   3  -8  -6    5.00    5.20
  -3   8   6    0.10    4.30
   2  -8  -6    9.20    5.20
   2  -8  -6   15.30    4.60
  -2   8   6    9.70    4.80
   1  -8  -6   37.90    7.40
   1  -8  -6   44.60    7.60
  -1   8   6   32.20    5.90
   0  -8  -6  849.91   23.70
   0   8   6  780.12   24.80
  -1  -8  -6   59.99    7.80
   1   8   6   52.19    9.20
   1   8   6   50.99    8.50
  -2  -8  -6  369.36   14.10
   2   8   6  356.86   15.20
   2   8   6  336.27   15.50
  -3  -8  -6   55.49    7.90
   3   8   6   60.29    8.30
   3   8   6   40.50    6.60
  -4  -8  -6   27.50    5.30
   4   8   6   24.00    6.30
   4   8   6   42.50    8.20
  -5  -8  -6  103.99    9.80
   5   8   6  112.59   12.70
   5   8   6   92.99   11.60
  -6  -8  -6   10.70    6.00
   6   8   6    3.50    6.20
   6   8   6    8.10    7.00
  -7  -8  -6    4.30    7.10
   7   8   6   -0.90    6.30
   7   8   6    6.60    7.60
   8   8   6   -0.60    6.70
   8  -9  -6   92.39   16.20
  -8   9   6   58.19   11.40
   7  -9  -6   20.80    8.90
  -7   9   6    2.20    7.80
   6  -9  -6   12.40    7.60
  -6   9   6    8.10    7.20
   5  -9  -6    9.90    7.00
  -5   9   6   -1.50    6.40
   4  -9  -6    8.40    6.70
  -4   9   6   12.10    6.10
   3  -9  -6   77.09    8.80
   3  -9  -6   77.19   10.80
  -3   9   6   75.19   11.00
   2  -9  -6  101.29    9.70
   2  -9  -6  109.39   10.90
  -2   9   6  108.59   10.70
   1  -9  -6  434.46   16.90
   1  -9  -6  441.76   17.00
  -1   9   6  370.06   17.20
   0  -9  -6    8.90    5.50
   0   9   6   25.70    6.50
  -1  -9  -6  573.34   19.70
   1   9   6  582.84   20.30
   1   9   6  527.35   20.90
  -2  -9  -6    2.90    5.00
   2   9   6    1.90    5.80
   2   9   6    3.00    5.20
  -3  -9  -6  113.29   10.20
   3   9   6  123.59   11.90
   3   9   6   87.79   12.30
  -4  -9  -6    3.90    5.30
   4   9   6    6.00    6.50
   4   9   6   14.70    7.70
  -5  -9  -6   18.30    5.90
   5   9   6   25.80    8.40
   5   9   6   20.20    7.80
  -6  -9  -6   11.90    6.50
   6   9   6   11.70    8.00
   6   9   6   10.80    7.60
   7   9   6    3.60    8.10
   7   9   6    4.90    7.70
   8   9   6  124.89   15.30
   7 -10  -6   -4.20    7.70
  -7  10   6   -4.70    7.70
   6 -10  -6   12.10    7.70
  -6  10   6   21.50    9.10
   5 -10  -6  146.29   15.70
  -5  10   6  154.98   15.90
   4 -10  -6    5.30    7.60
  -4  10   6    5.30    7.00
   3 -10  -6   52.09    8.60
   3 -10  -6   45.50    9.00
  -3  10   6   48.40    9.40
   2 -10  -6    7.90    6.40
   2 -10  -6    6.80    5.50
  -2  10   6    2.50    5.90
   1 -10  -6   -1.40    5.60
   1 -10  -6   -1.90    5.50
  -1  10   6   10.50    6.50
   0 -10  -6   41.50    7.50
   0  10   6   22.10    7.00
  -1 -10  -6   70.79   10.20
   1  10   6   73.69   12.00
   1  10   6   63.59   10.90
  -2 -10  -6  246.38   14.70
   2  10   6  240.38   15.00
   2  10   6  209.38   15.30
  -3 -10  -6    5.80    5.90
   3  10   6    1.00    6.60
   3  10   6   -2.80    6.90
  -4 -10  -6   13.70    6.60
   4  10   6   22.70    8.80
   4  10   6   10.70    8.00
  -5 -10  -6   -3.50    6.40
   5  10   6    2.50    8.00
   5  10   6   -6.10    7.50
   6  10   6   53.59   10.40
   6  10   6   60.39   11.20
   7  10   6   59.59   11.30
   8  10   6   24.50    9.40
   6 -11  -6  -12.00    7.60
  -6  11   6    2.60    8.50
   5 -11  -6   37.50    9.50
  -5  11   6   19.00    9.40
   4 -11  -6    0.80    8.30
  -4  11   6    3.70    8.20
   3 -11  -6   79.39   11.00
   3 -11  -6   79.89   14.10
  -3  11   6   93.39   14.30
   2 -11  -6   28.50    8.30
   2 -11  -6   57.89   11.10
  -2  11   6   46.60    9.40
   1 -11  -6   42.30    8.50
   1 -11  -6   29.40    7.40
  -1  11   6   24.50    8.40
   0 -11  -6   -1.70    6.40
   0  11   6   -2.70    7.10
  -1 -11  -6   13.70    6.80
   1  11   6   19.10    8.00
   1  11   6   16.90    7.40
  -2 -11  -6    5.60    6.80
   2  11   6    8.10    7.90
   2  11   6   -5.10    6.80
  -3 -11  -6    5.90    7.50
   3  11   6    7.00    8.30
   3  11   6    6.60    7.80
  -4 -11  -6  126.09   13.80
   4  11   6  113.89   15.40
   4  11   6  115.39   16.60
  -5 -11  -6   11.50   11.50
   5  11   6    1.10    9.00
   5  11   6    4.10    8.80
   6  11   6   24.50   10.60
   7  11   6    3.50   10.50
   4 -12  -6    1.40    9.30
  -4  12   6    0.40    8.90
   3 -12  -6   -1.40    8.30
  -3  12   6  -12.80    8.40
   2 -12  -6   89.79   12.50
   2 -12  -6   88.69   15.90
  -2  12   6   90.69   16.30
   1 -12  -6   -3.50    8.10
   1 -12  -6   -3.50    7.00
  -1  12   6    5.30    8.60
   0 -12  -6   22.90    9.10
   0  12   6   13.00    8.60
  -1 -12  -6   14.40    8.60
   1  12   6   -9.00    8.50
   1  12   6   13.60    8.80
  -2 -12  -6   93.59   14.50
   2  12   6   56.09   11.40
   2  12   6   82.29   15.30
  -3 -12  -6   13.40    9.30
   3  12   6   15.50    9.60
   3  12   6   34.40   10.40
  -4 -12  -6    9.90   12.10
   4  12   6   17.50   10.30
   4  12   6   -4.30    9.60
   5  12   6    0.20   10.30
   6  12   6    0.10   10.90
   2 -13  -6   15.40    9.90
   2 -13  -6   25.80    8.90
  -2  13   6   21.80   10.80
   1 -13  -6   -7.40    9.00
   1 -13  -6    9.00    8.90
  -1  13   6    2.20    9.50
   0 -13  -6   -5.00    9.30
   0 -13  -6    1.00    9.30
   0  13   6   -4.60    9.60
  -1 -13  -6   -0.40    9.60
   1  13   6   -2.10    9.20
  -2 -13  -6    2.90    9.60
   2  13   6   14.70    9.90
   2  13   6    4.10    9.80
  -3 -13  -6   -8.70   13.40
   3  13   6    4.30   10.50
   3  13   6    5.80   10.60
   4  13   6   -1.10   11.80
   2  12  -7   20.30   10.00
  -2 -12   7   43.10   12.50
   1  12  -7   -2.50    8.00
  -1 -12   7    1.10   11.00
   0  12  -7  122.09   16.10
   0 -12   7  100.29   19.80
  -1  12  -7    5.00    8.00
   1 -12   7    1.40   11.50
  -2  12  -7   22.50    8.40
   2 -12   7   13.00   12.00
   4  11  -7    7.00    9.80
  -4 -11   7   -3.50    9.80
   3  11  -7   14.80    9.00
  -3 -11   7    8.60   10.80
   2  11  -7    2.90    8.10
  -2 -11   7   -2.50    9.50
   1  11  -7    9.40    7.30
  -1 -11   7    2.90    9.50
   0  11  -7   14.90    7.50
   0 -11   7   14.00   10.60
  -1  11  -7  113.69   13.70
   1 -11   7  117.09   18.70
  -2  11  -7   -2.70    6.30
   2 -11   7  -11.00    9.20
   3 -11   7   71.69   13.40
  -4  11  -7   -5.00    7.80
   4 -11   7   -7.10    9.40
   6  10  -7   -2.10    9.80
  -6 -10   7    0.70   10.70
   5  10  -7   -8.70    8.50
  -5 -10   7    3.50   10.40
   4  10  -7   53.69   11.50
  -4 -10   7   55.99   12.20
   3  10  -7   69.29   11.00
  -3 -10   7   77.09   12.60
   2  10  -7    7.20    7.40
  -2 -10   7   -8.30    8.60
   1  10  -7    9.50    7.40
  -1 -10   7    7.90    8.90
   0  10  -7   29.70    7.70
   0 -10   7   32.80    9.90
  -1  10  -7   -1.80    6.00
   1 -10   7   -7.50    8.00
  -2  10  -7    6.60    5.90
   2 -10   7  -11.30    7.80
  -3  10  -7   55.19    9.50
  -3  10  -7   46.80   11.20
   3 -10   7   76.89   12.50
  -4  10  -7    1.50    7.20
   4 -10   7    6.40    8.70
  -5  10  -7   40.90   10.10
   5 -10   7   38.30   11.10
  -6  10  -7    8.20    8.70
   6 -10   7    1.80    8.30
   7   9  -7   37.30   11.00
  -7  -9   7   50.39   13.80
   6   9  -7   -9.70    8.30
  -6  -9   7    4.70   10.50
   5   9  -7    5.70    8.30
  -5  -9   7   -2.10    8.80
   4   9  -7    4.40    7.50
  -4  -9   7    8.50    9.10
   3   9  -7  299.97   17.80
  -3  -9   7  250.27   19.60
   2   9  -7   12.50    7.00
  -2  -9   7   13.50    8.40
   1   9  -7  188.88   14.30
  -1  -9   7  227.88   16.90
   0   9  -7   46.90    7.60
   0  -9   7   48.20    9.30
  -1   9  -7   93.79   10.80
   1  -9   7  104.29   14.90
  -2   9  -7   94.79   10.60
  -2   9  -7   88.69   10.80
   2  -9   7   94.69   14.00
  -3   9  -7   31.30    7.50
  -3   9  -7   49.80    9.10
   3  -9   7   40.10    9.50
  -4   9  -7   31.10    8.20
   4  -9   7   31.10    9.20
  -5   9  -7    5.40    7.80
   5  -9   7    2.50    7.70
  -6   9  -7  141.49   16.60
   6  -9   7  165.38   17.60
  -7   9  -7   -9.20    8.40
   7  -9   7    1.70    8.20
   8   8  -7   14.60    9.40
   8   8  -7   18.40   10.70
   7   8  -7   47.00   10.60
   7   8  -7   85.99   16.40
   6   8  -7   22.10    8.80
  -6  -8   7   20.90   10.50
   5   8  -7   12.90    7.70
  -5  -8   7   14.60    9.20
   4   8  -7  383.06   19.40
  -4  -8   7  394.46   21.40
   3   8  -7   11.80    6.30
  -3  -8   7    4.60    7.00
   2   8  -7   84.89   10.70
  -2  -8   7   76.79   12.10
   1   8  -7   28.60    6.40
  -1  -8   7   55.29   10.40
   0   8  -7   18.70    5.70
   0  -8   7   26.60    7.40
  -1   8  -7  283.37   14.10
  -1   8  -7  285.57   13.40
   1  -8   7  273.57   16.40
  -2   8  -7   11.40    5.40
  -2   8  -7   14.20    5.10
   2  -8   7   14.30    7.00
  -3   8  -7   95.09    8.90
  -3   8  -7   87.79   10.30
   3  -8   7   89.19   13.00
  -4   8  -7  169.78   13.60
   4  -8   7  196.98   15.70
  -5   8  -7  240.88   16.40
   5  -8   7  237.68   16.40
  -6   8  -7   17.60    8.30
   6  -8   7    8.20    7.60
  -7   8  -7   78.29   12.40
   7  -8   7   58.69   10.20
  -8   8  -7  104.69   17.60
   8  -8   7   65.79   10.90
   8   7  -7   -1.00    8.80
   8   7  -7   10.70    8.80
  -8  -7   7    1.30    8.30
   7   7  -7   97.09   14.00
   7   7  -7   50.69   10.70
  -7  -7   7   71.79   13.70
   6   7  -7   12.90    7.50
   6   7  -7   -1.70    6.70
  -6  -7   7   -0.30    5.80
   5   7  -7  386.36   18.40
   5   7  -7  346.97   18.90
  -5  -7   7  339.67   17.20
   4   7  -7   18.40    6.70
  -4  -7   7   23.20    6.00
  -4  -7   7   31.60    7.90
   3   7  -7   84.29   10.40
  -3  -7   7   68.89    9.10
  -3  -7   7   59.79   10.70
   2   7  -7   -4.40    4.20
  -2  -7   7    0.80    3.90
  -2  -7   7   -2.00    5.10
   1   7  -7   26.00    5.50
  -1  -7   7   27.40    6.30
  -1  -7   7   14.40    4.10
   0   7  -7    7.60    4.70
   0   7  -7    3.50    4.20
   0  -7   7   11.30    5.40
   0  -7   7    7.20    3.50
  -1   7  -7   12.20    4.30
  -1   7  -7   14.10    4.40
   1  -7   7    7.70    5.60
   1  -7   7   13.60    4.80
  -2   7  -7  415.46   16.00
  -2   7  -7  418.06   15.50
   2  -7   7  423.46   18.30
  -3   7  -7   15.00    4.20
  -3   7  -7   11.70    5.50
   3  -7   7   12.40    6.10
  -4   7  -7  337.67   16.20
   4  -7   7  304.77   16.00
  -5   7  -7   82.29   11.80
   5  -7   7   69.29   11.00
  -6   7  -7   13.30    7.10
   6  -7   7   24.40    7.40
  -7   7  -7   -2.70    6.80
   7  -7   7    5.00    6.60
  -8   7  -7   48.70   11.10
   8  -7   7   39.10    8.60
  -9   7  -7   21.50   10.20
   9  -7   7   33.70    8.80
   9   6  -7   -0.40    9.10
  -9  -6   7    6.90    8.80
   8   6  -7  120.29   17.60
   8   6  -7  101.29   15.20
  -8  -6   7   94.69   15.60
   7   6  -7    0.30    7.10
   7   6  -7   -0.10    6.70
  -7  -6   7   -1.00    7.10
   6   6  -7   17.90    6.90
   6   6  -7   18.20    6.90
  -6  -6   7   19.70    6.70
   5   6  -7   23.40    6.50
   5   6  -7   17.50    6.50
  -5  -6   7    8.60    5.50
   4   6  -7   25.60    6.10
   4   6  -7   28.40    6.10
  -4  -6   7   26.70    5.60
   3   6  -7   27.60    6.00
  -3  -6   7   23.50    5.20
  -3  -6   7   30.60    6.50
   2   6  -7  225.58   12.10
  -2  -6   7  225.38   12.00
  -2  -6   7  229.88   12.70
   1   6  -7   -1.60    3.90
  -1  -6   7    1.50    3.10
  -1  -6   7   -2.80    4.40
   0   6  -7  154.98    9.80
   0   6  -7  157.58    8.10
   0  -6   7  167.08   10.70
   0  -6   7  162.78    9.00
  -1   6  -7    2.80    3.70
  -1   6  -7    8.60    3.70
   1  -6   7    5.90    4.20
   1  -6   7    5.20    3.20
  -2   6  -7   73.09    7.80
  -2   6  -7   83.59    7.60
   2  -6   7   70.19    8.90
   2  -6   7   88.69    6.80
  -3   6  -7   -1.50    4.20
  -3   6  -7    9.40    3.70
   3  -6   7    4.40    4.40
   3  -6   7    5.10    3.40
  -4   6  -7  377.06   12.90
  -4   6  -7  372.06   16.10
   4  -6   7  391.36   16.40
   4  -6   7  376.96   14.00
  -5   6  -7  239.38   14.10
   5  -6   7  248.38   13.50
   5  -6   7  206.88   11.00
  -6   6  -7   17.90    6.70
   6  -6   7    4.90    4.10
   6  -6   7   23.60    6.30
  -7   6  -7   -4.30    6.10
   7  -6   7   -0.60    5.50
   7  -6   7    1.30    3.90
  -8   6  -7   10.80    7.50
   8  -6   7    9.20    5.40
   8  -6   7   13.60    6.50
  -9   6  -7    7.40    8.00
   9  -6   7   19.60    7.70
   9   5  -7   96.59   16.10
  -9  -5   7   87.09   16.80
   8   5  -7  113.49   14.90
  -8  -5   7  130.29   15.60
   7   5  -7   69.79   12.20
   7   5  -7   51.89    8.30
  -7  -5   7   59.79   12.10
   6   5  -7   67.69   11.00
   6   5  -7   79.39   11.90
  -6  -5   7   78.29   11.20
   5   5  -7   57.19    9.60
   5   5  -7   66.89   10.20
  -5  -5   7   65.19    9.70
   4   5  -7   -3.20    4.00
   4   5  -7   -2.50    4.40
  -4  -5   7   -2.10    3.80
   3   5  -7   -3.90    3.20
   3   5  -7   -2.30    3.80
  -3  -5   7    6.20    3.70
   2   5  -7  293.47   13.00
  -2  -5   7  338.57   14.10
  -2  -5   7  302.77   13.20
   1   5  -7  244.28   11.20
  -1  -5   7  243.18   11.70
  -1  -5   7  248.18   11.30
   0   5  -7  432.36   15.30
   0  -5   7  489.95   16.50
   0  -5   7  485.85   15.50
  -1   5  -7  485.25   14.80
  -1   5  -7  481.65   15.50
   1  -5   7  468.05   16.20
   1  -5   7  461.85   15.20
  -2   5  -7  392.26   13.30
  -2   5  -7  390.06   14.20
   2  -5   7  391.56   14.80
   2  -5   7  410.06   13.90
  -3   5  -7   14.30    3.30
  -3   5  -7   10.50    4.40
   3  -5   7   10.80    3.50
   3  -5   7   12.30    4.40
  -4   5  -7    2.30    4.30
   4  -5   7    4.90    3.40
   4  -5   7   12.30    4.30
  -5   5  -7  406.46   17.20
   5  -5   7  411.66   15.90
   5  -5   7  394.56   15.00
  -6   5  -7    0.10    5.00
   6  -5   7   -5.20    3.50
   6  -5   7   -1.70    4.20
  -7   5  -7  440.66   20.00
   7  -5   7  401.46   16.80
   7  -5   7  428.76   17.80
  -8   5  -7   -1.30    6.60
   8  -5   7    6.90    5.10
   8  -5   7   12.00    5.50
  -9   5  -7   -4.00    6.70
   9  -5   7    3.40    5.70
   9  -5   7   -0.70    4.90
 -10   5  -7    1.00    7.90
  10  -5   7   -1.10    6.10
  10  -5   7   -1.00    5.80
  10   4  -7    6.10    8.20
 -10  -4   7   16.50    9.90
   9   4  -7    8.10    7.90
  -9  -4   7   36.70   10.10
   8   4  -7   94.69   13.70
  -8  -4   7   68.39   10.60
   7   4  -7   18.30    6.60
   7   4  -7   16.40    6.20
  -7  -4   7   17.20    6.60
   6   4  -7  421.16   18.60
   6   4  -7  449.36   17.50
  -6  -4   7  403.86   18.60
   5   4  -7  162.28   11.00
   5   4  -7  167.98   11.90
  -5  -4   7  143.19   11.10
   4   4  -7  170.28   10.60
   4   4  -7  144.49    9.90
  -4  -4   7  137.69    9.80
   3   4  -7  146.89    9.40
   3   4  -7  154.38    9.30
  -3  -4   7  149.99    9.20
   2   4  -7   66.39    7.00
   2   4  -7   65.49    6.60
  -2  -4   7   58.39    7.00
   1   4  -7  263.77   11.00
  -1  -4   7  287.27   11.60
  -1  -4   7  253.17   11.50
   0   4  -7   49.90    5.90
   0  -4   7   43.60    6.00
   0  -4   7   59.19    5.90
  -1   4  -7 1881.51   41.80
  -1   4  -7 1814.72   42.20
   1  -4   7 1831.32   42.80
   1  -4   7 1823.82   42.70
  -2   4  -7  162.28    7.80
  -2   4  -7  157.18    8.20
   2  -4   7  147.29    8.10
   2  -4   7  163.38    8.60
  -3   4  -7  141.09    7.10
  -3   4  -7  133.09    8.60
   3  -4   7  135.09    8.00
   3  -4   7  145.39    8.20
  -4   4  -7  997.40   27.60
   4  -4   7  983.40   26.10
   4  -4   7  977.70   26.20
  -5   4  -7   88.19    8.90
   5  -4   7   83.29    8.00
   5  -4   7   78.39    7.60
  -6   4  -7  118.49   10.50
   6  -4   7  127.89    9.40
   6  -4   7  123.39    9.50
  -7   4  -7   38.50    7.30
   7  -4   7   32.70    6.00
   7  -4   7   38.10    6.10
  -8   4  -7   46.10    8.50
   8  -4   7   48.70    9.50
   8  -4   7   32.70    7.00
  -9   4  -7    5.50    6.80
   9  -4   7    5.60    5.40
   9  -4   7    8.80    5.60
 -10   4  -7  102.49   14.90
  10  -4   7  131.99   14.30
  10  -4   7   96.99   12.80
  10   3  -7   -2.60    7.90
 -10  -3   7   10.20    9.30
   9   3  -7   81.49   14.00
  -9  -3   7   74.39   15.00
   8   3  -7   14.60    6.50
  -8  -3   7   13.00    6.70
   7   3  -7   13.40    5.90
   7   3  -7    4.20    4.90
  -7  -3   7    4.30    5.40
   6   3  -7   58.09    8.50
   6   3  -7   48.40    8.40
  -6  -3   7   36.70    6.60
   5   3  -7  109.19    8.70
   5   3  -7  101.99    9.00
  -5  -3   7  119.69    9.80
   4   3  -7  215.38   10.50
   4   3  -7  223.58   11.20
  -4  -3   7  220.68   11.30
   3   3  -7   38.20    6.30
   3   3  -7   38.70    5.80
  -3  -3   7   52.69    6.20
   2   3  -7 1374.66   32.90
   2   3  -7 1335.57   32.90
  -2  -3   7 1312.47   33.40
   1   3  -7  890.31   23.60
  -1  -3   7  905.01   23.50
  -1  -3   7  928.11   25.20
   0   3  -7 1483.55   35.80
   0  -3   7 1550.94   35.80
   0  -3   7 1565.74   36.80
  -1   3  -7    7.00    2.70
  -1   3  -7    8.90    2.80
   1  -3   7   11.00    3.00
   1  -3   7    5.00    2.90
  -2   3  -7  826.42   21.60
  -2   3  -7  818.42   20.90
   2  -3   7  823.02   21.80
   2  -3   7  818.12   21.00
  -3   3  -7 1066.09   25.20
  -3   3  -7 1065.99   27.20
   3  -3   7 1027.40   25.80
   3  -3   7 1020.50   26.60
  -4   3  -7  132.49    8.50
   4  -3   7  131.69    8.10
   4  -3   7  130.49    7.20
  -5   3  -7   61.39    7.20
   5  -3   7   78.29    6.50
   5  -3   7   72.79    7.50
  -6   3  -7   18.60    5.30
   6  -3   7   20.20    4.70
   6  -3   7   20.70    4.30
  -7   3  -7   18.70    5.80
   7  -3   7   14.40    4.50
   7  -3   7   12.70    4.80
  -8   3  -7   32.30    7.40
   8  -3   7   17.20    5.20
   8  -3   7   26.60    6.40
  -9   3  -7   46.80    9.10
   9  -3   7   58.29    8.70
   9  -3   7   29.20    6.30
 -10   3  -7   85.19   13.10
  10  -3   7   88.19   11.60
  10  -3   7   92.39   13.50
 -11   3  -7    8.10    7.90
  11  -3   7    7.50    7.40
  10   2  -7   95.29   15.10
 -10  -2   7   51.69   11.30
   9   2  -7   32.50    8.20
  -9  -2   7   17.40    8.00
   8   2  -7    3.60    5.80
  -8  -2   7   -1.60    5.40
   7   2  -7   13.10    4.80
   7   2  -7    7.00    5.20
  -7  -2   7   10.40    5.40
   6   2  -7    3.60    3.90
   6   2  -7   10.30    4.70
  -6  -2   7    0.10    4.10
   5   2  -7    6.30    4.00
   5   2  -7    9.10    4.00
  -5  -2   7   16.40    4.50
   4   2  -7   23.10    4.50
   4   2  -7   14.10    3.70
  -4  -2   7   15.90    3.90
   3   2  -7 1022.50   26.10
   3   2  -7 1014.90   26.20
  -3  -2   7 1012.60   27.00
   2   2  -7    3.10    2.80
   2   2  -7    3.90    2.70
  -2  -2   7    3.30    2.80
   1   2  -7  806.52   20.50
   1   2  -7  816.82   21.30
  -1  -2   7  812.22   22.70
   0   2  -7 1729.73   40.00
   0  -2   7 1793.02   41.30
   0  -2   7 1753.22   39.30
  -1   2  -7 1160.68   27.80
  -1   2  -7 1160.08   27.10
   1  -2   7 1153.18   26.90
   1  -2   7 1173.08   28.90
  -2   2  -7   35.80    4.70
  -2   2  -7   35.00    4.40
   2  -2   7   32.20    3.50
   2  -2   7   33.10    4.60
  -3   2  -7    8.40    2.40
  -3   2  -7    7.70    3.20
   3  -2   7    7.10    2.80
   3  -2   7    9.00    2.30
  -4   2  -7   22.20    4.20
   4  -2   7   27.10    5.20
   4  -2   7   26.80    3.90
  -5   2  -7    8.80    3.70
   5  -2   7    9.80    3.00
   5  -2   7   13.70    4.10
  -6   2  -7  265.07   12.70
   6  -2   7  312.47   13.10
   6  -2   7  285.37   11.50
  -7   2  -7   30.10    5.80
   7  -2   7   41.80    6.30
   7  -2   7   40.60    7.70
  -8   2  -7    6.10    5.30
   8  -2   7    6.20    4.60
   8  -2   7    0.40    3.70
  -9   2  -7   54.29    9.50
   9  -2   7   71.49   11.00
   9  -2   7   41.30    8.50
 -10   2  -7    1.70    6.60
  10  -2   7    6.10    6.30
  10  -2   7    1.20    4.80
 -11   2  -7    5.70    6.40
  11  -2   7    1.10    7.10
  10   1  -7   24.30    8.30
 -10  -1   7    9.30    8.90
   9   1  -7    4.70    6.70
  -9  -1   7   10.30    7.30
   8   1  -7    2.40    5.40
  -8  -1   7   -0.10    5.30
   7   1  -7   55.79    8.70
  -7  -1   7   53.59    9.40
   6   1  -7  156.88   10.30
   6   1  -7  160.48    9.00
  -6  -1   7  160.38   11.20
   5   1  -7  379.16   14.30
   5   1  -7  360.06   13.10
  -5  -1   7  382.66   15.30
   4   1  -7  461.95   14.80
   4   1  -7  448.46   15.10
  -4  -1   7  460.15   15.90
   3   1  -7   -2.00    2.50
   3   1  -7   -4.80    2.40
  -3  -1   7    0.70    2.50
   2   1  -7   31.40    4.80
   2   1  -7   28.20    4.10
  -2  -1   7   39.20    4.90
   1   1  -7 1528.85   34.20
   1   1  -7 1523.35   35.50
  -1  -1   7 1532.35   37.00
   0  -1   7  767.72   20.90
  -1   1  -7 2200.78   49.80
  -1   1  -7 2347.07   49.70
   1  -1   7 2304.67   48.30
   1  -1   7 2269.17   51.09
  -2   1  -7   10.80    2.80
  -2   1  -7    7.20    2.60
   2  -1   7    7.30    1.70
   2  -1   7   10.50    2.80
  -3   1  -7   44.60    5.20
  -3   1  -7   33.00    4.10
   3  -1   7   40.60    3.30
   3  -1   7   36.60    4.90
  -4   1  -7   67.79    6.20
   4  -1   7   70.39    6.20
   4  -1   7   67.79    4.50
  -5   1  -7   -1.60    3.10
   5  -1   7    4.70    2.50
   5  -1   7    3.60    3.00
  -6   1  -7   66.09    7.70
   6  -1   7   76.09    7.60
   6  -1   7   82.09    6.20
  -7   1  -7   48.70    7.80
   7  -1   7   55.99    6.60
   7  -1   7   58.49    8.10
  -8   1  -7  217.28   13.10
   8  -1   7  230.68   12.00
   8  -1   7  254.97   13.70
  -9   1  -7   70.19   10.90
   9  -1   7  107.39   12.00
   9  -1   7   73.69    9.30
 -10   1  -7   49.90    9.50
  10  -1   7   67.29   12.00
  10  -1   7   51.09    8.00
 -11   1  -7    4.50    7.00
  11  -1   7   -0.20    6.80
  10   0  -7   32.20    9.00
 -10   0   7    2.40    7.50
   9   0  -7   11.20    6.80
  -9   0   7   18.10    7.10
   8   0  -7    1.60    5.20
  -8   0   7    4.40    5.20
   7   0  -7  152.58   11.30
  -7   0   7  132.59   11.40
   6   0  -7    2.50    3.00
   6   0  -7    3.60    3.80
  -6   0   7   -3.80    3.60
   5   0  -7   -1.10    2.80
   5   0  -7    0.20    3.40
  -5   0   7    0.20    3.20
   4   0  -7  681.53   19.70
   4   0  -7  668.43   18.90
  -4   0   7  705.33   20.80
   3   0  -7 1066.39   26.70
   3   0  -7 1076.59   26.40
  -3   0   7 1079.79   27.80
   2   0  -7  741.73   19.80
   2   0  -7  755.02   18.90
  -2   0   7  753.12   20.60
   1   0  -7  150.48    5.70
   1   0  -7  148.59    7.20
  -1   0   7  144.79    8.10
   0   0  -7 1051.59   22.70
   0   0  -7  981.30   24.60
   0   0   7 1043.30   23.60
   0   0   7 1011.80   25.80
  -1   0  -7  656.83   17.20
   1   0   7  655.33   17.10
   1   0   7  680.63   18.30
   1   0   7  659.93   14.70
  -2   0  -7 4438.56   91.79
   2   0   7 4254.87   89.29
   2   0   7 4400.66   92.79
   2   0   7 4489.55   92.69
  -3   0  -7   39.90    4.10
  -3   0  -7   48.40    5.20
   3   0   7   44.30    3.00
   3   0   7   46.00    5.00
  -4   0  -7  163.08    8.60
   4   0   7  169.18    6.20
   4   0   7  170.58    8.50
  -5   0  -7   16.70    4.50
   5   0   7   25.30    4.40
   5   0   7   21.60    3.80
  -6   0  -7   13.00    4.10
   6   0   7   10.60    3.70
   6   0   7   12.40    3.10
  -7   0  -7   26.90    5.50
   7   0   7   20.40    4.30
   7   0   7   18.30    4.90
  -8   0  -7  123.69   11.10
   8   0   7  130.49   10.60
   8   0   7  120.49    8.80
  -9   0  -7  299.17   16.50
   9   0   7  311.07   16.60
   9   0   7  313.37   14.70
 -10   0  -7    7.00    6.00
  10   0   7    6.10    7.20
  10   0   7   -2.20    5.60
 -11   0  -7   18.60    7.50
  11   0   7   14.40    7.50
  10  -1  -7   35.00    9.00
 -10   1   7   28.00    9.10
   9  -1  -7   15.90    7.20
  -9   1   7   13.50    6.70
   8  -1  -7   63.29   10.50
  -8   1   7   78.49   11.40
   7  -1  -7   -0.60    4.20
  -7   1   7    1.90    4.30
   6  -1  -7    2.60    3.90
  -6   1   7    6.20    4.30
   5  -1  -7  189.48    8.70
   5  -1  -7  189.38    9.90
  -5   1   7  181.48   10.40
   4  -1  -7  885.41   23.00
   4  -1  -7  897.71   23.80
  -4   1   7  872.81   24.50
   3  -1  -7 1060.89   26.20
   3  -1  -7 1077.29   26.20
  -3   1   7 1042.30   27.20
   2  -1  -7  132.79    6.90
   2  -1  -7  130.99    6.10
  -2   1   7  116.99    5.30
  -2   1   7  123.49    6.90
   1  -1  -7 2813.62   58.49
   1  -1  -7 2750.72   60.09
  -1   1   7 2731.03   58.79
  -1   1   7 2865.41   61.99
   0  -1  -7  117.29    3.90
   0  -1  -7  116.99    6.10
   0   1   7  109.79    6.50
   0   1   7  121.09    5.70
  -1  -1  -7 2913.31   63.59
   1   1   7 2958.60   63.99
   1   1   7 3120.39   64.99
  -2  -1  -7  570.84   15.00
   2   1   7  583.94   16.10
   2   1   7  555.84   15.80
  -3  -1  -7  152.48    6.40
   3   1   7  160.68    7.50
   3   1   7  150.08    8.00
   4   1   7    2.60    2.80
   4   1   7    6.90    1.80
  -5  -1  -7 1163.88   31.20
   5   1   7 1210.78   28.00
   5   1   7 1188.98   30.60
  -6  -1  -7  558.14   19.00
   6   1   7  533.95   18.20
   6   1   7  568.24   16.30
  -7  -1  -7    7.40    4.30
   7   1   7    6.50    4.00
   7   1   7   10.20    3.50
  -8  -1  -7  293.97   15.00
   8   1   7  282.17   14.70
   8   1   7  282.97   12.90
  -9  -1  -7    5.20    5.40
   9   1   7   -1.40    3.80
   9   1   7    7.50    5.50
 -10  -1  -7   39.30    8.20
  10   1   7   27.80    7.90
 -11  -1  -7   36.40    9.00
  11   1   7   41.60    9.70
  10  -2  -7    6.90    7.80
 -10   2   7   16.90    7.90
   9  -2  -7    9.00    7.00
  -9   2   7    5.90    6.00
   8  -2  -7   56.19    9.00
  -8   2   7   56.29   10.50
   7  -2  -7  118.69   10.50
  -7   2   7  103.39   10.40
   6  -2  -7   34.40    6.70
  -6   2   7   36.40    7.40
  -6   2   7   27.90    5.40
   5  -2  -7   85.69    7.60
   5  -2  -7   80.39    6.50
  -5   2   7   87.39    6.30
  -5   2   7   87.09    7.80
   4  -2  -7   83.89    6.30
   4  -2  -7   84.29    6.40
  -4   2   7   89.99    7.00
  -4   2   7   81.29    5.60
   3  -2  -7   17.30    3.30
   3  -2  -7   18.70    3.40
  -3   2   7   21.00    3.70
  -3   2   7   18.90    3.70
   2  -2  -7 1236.68   29.60
   2  -2  -7 1309.67   30.30
  -2   2   7 1334.67   31.30
  -2   2   7 1275.27   29.60
   1  -2  -7   47.10    3.50
   1  -2  -7   51.89    4.70
  -1   2   7   44.70    5.20
  -1   2   7   50.09    4.10
   0  -2  -7 1330.77   29.80
   0  -2  -7 1229.08   27.30
   0   2   7 1309.87   29.50
   0   2   7 1263.47   30.40
  -1  -2  -7   88.29    5.30
   1   2   7   91.19    5.40
   1   2   7   86.29    5.60
  -2  -2  -7  250.77    8.80
   2   2   7  249.38    9.70
   2   2   7  259.87    9.20
  -3  -2  -7  541.75   14.70
   3   2   7  548.05   16.40
   3   2   7  536.85   15.80
  -4  -2  -7  334.47   10.60
   4   2   7  368.36   13.40
   4   2   7  349.47    9.90
   4   2   7  359.46   12.60
  -5  -2  -7  489.75   13.70
   5   2   7  492.55   16.20
   5   2   7  481.55   13.80
  -6  -2  -7  182.88   10.60
   6   2   7  165.48   10.10
   6   2   7  196.28    8.50
  -7  -2  -7  242.88   12.80
   7   2   7  239.08   12.60
   7   2   7  250.07   10.80
  -8  -2  -7  165.88   11.90
   8   2   7  169.98   12.10
   8   2   7  150.78    9.90
  -9  -2  -7   39.80    7.50
   9   2   7   51.29    8.20
   9   2   7   33.20    7.60
 -10  -2  -7    9.70    6.40
  10   2   7    2.90    6.40
 -11  -2  -7    9.80    6.70
  11   2   7    6.00    7.80
  10  -3  -7   -1.90    7.70
 -10   3   7   -1.80    6.80
   9  -3  -7    2.70    6.60
  -9   3   7    6.00    5.80
   8  -3  -7  172.28   14.00
  -8   3   7  170.68   13.60
   7  -3  -7    0.30    5.00
  -7   3   7    3.60    4.40
  -7   3   7    1.80    3.90
   6  -3  -7  120.09    9.90
  -6   3   7  105.19    9.30
  -6   3   7  116.69    8.20
   5  -3  -7  294.17   12.60
  -5   3   7  283.27   11.50
  -5   3   7  306.57   12.90
   4  -3  -7   26.20    4.90
   4  -3  -7   17.10    3.60
  -4   3   7   33.50    5.30
  -4   3   7   28.20    4.80
   3  -3  -7  179.08    8.20
   3  -3  -7  168.18    8.00
  -3   3   7  170.38    8.00
  -3   3   7  172.18    8.30
   2  -3  -7    5.00    2.50
   2  -3  -7    4.10    2.40
  -2   3   7    7.40    2.70
  -2   3   7    6.90    2.50
   1  -3  -7   12.40    2.80
   1  -3  -7   15.00    2.50
  -1   3   7   14.00    2.80
  -1   3   7   11.90    3.00
   0  -3  -7  110.29    4.70
   0  -3  -7  115.39    6.30
   0   3   7  121.59    6.00
   0   3   7  112.89    6.20
  -1  -3  -7  546.85   12.90
  -1  -3  -7  557.54   15.60
   1   3   7  578.54   16.10
   1   3   7  605.34   15.50
  -2  -3  -7 1259.17   29.70
   2   3   7 1261.77   29.70
   2   3   7 1289.57   30.90
  -3  -3  -7   23.30    4.20
   3   3   7   23.50    4.40
   3   3   7   22.50    3.50
  -4  -3  -7 1140.19   27.50
   4   3   7 1138.59   29.80
   4   3   7 1164.18   26.30
   4   3   7 1127.69   28.70
  -5  -3  -7  209.68    8.70
   5   3   7  207.68    8.40
   5   3   7  211.08   10.20
   5   3   7  194.88   11.10
   6   3   7   49.30    5.80
   6   3   7   53.79    7.60
  -7  -3  -7  191.28   12.10
   7   3   7  219.58   10.40
   7   3   7  223.88   12.40
  -8  -3  -7   86.59   10.20
   8   3   7   94.59   10.60
   8   3   7   82.69    8.50
  -9  -3  -7   13.70    6.20
   9   3   7   18.60    6.60
 -10  -3  -7   -3.90    5.40
  10   3   7   15.80    7.80
 -11  -3  -7   -5.30    5.80
  11   3   7    5.00    7.80
  10  -4  -7    2.60    8.30
 -10   4   7   -3.60    6.80
   9  -4  -7  100.39   15.20
  -9   4   7   77.49   12.50
   8  -4  -7   23.00    7.60
  -8   4   7   31.30    7.00
  -8   4   7   32.40    9.60
   7  -4  -7   15.00    6.40
  -7   4   7   14.20    4.90
  -7   4   7   10.70    5.30
   6  -4  -7  116.09    9.90
  -6   4   7  119.29    9.60
  -6   4   7  124.49    9.10
   5  -4  -7   72.99    7.60
  -5   4   7   80.49    7.50
  -5   4   7   79.99    7.40
   4  -4  -7  481.05   16.20
   4  -4  -7  486.45   14.80
  -4   4   7  499.45   16.00
  -4   4   7  490.15   16.00
   3  -4  -7    7.00    2.90
   3  -4  -7   11.50    3.40
  -3   4   7    6.10    3.20
  -3   4   7    5.40    2.70
   2  -4  -7   37.30    4.90
   2  -4  -7   28.50    4.30
  -2   4   7   31.20    4.90
  -2   4   7   26.20    4.50
   1  -4  -7   55.19    4.70
   1  -4  -7   73.49    5.60
  -1   4   7   70.89    5.70
  -1   4   7   73.79    5.50
   0  -4  -7    0.80    2.00
   0  -4  -7   -0.40    2.50
   0   4   7    6.50    2.00
   0   4   7    1.40    2.70
  -1  -4  -7 1376.26   32.30
  -1  -4  -7 1366.46   29.90
   1   4   7 1368.26   31.10
   1   4   7 1357.46   32.80
  -2  -4  -7  144.59    7.30
  -2  -4  -7  138.99    5.10
   2   4   7  143.79    8.10
   2   4   7  151.98    6.90
  -3  -4  -7 1658.43   36.30
  -3  -4  -7 1639.44   38.60
   3   4   7 1713.63   38.70
   3   4   7 1687.53   40.20
  -4  -4  -7   81.79    6.50
   4   4   7   82.69    6.80
   4   4   7   78.29    8.00
   4   4   7   72.69    5.30
  -5  -4  -7  911.11   23.70
   5   4   7  901.51   23.00
   5   4   7  909.71   25.00
   5   4   7  884.81   26.30
  -6  -4  -7   -5.50    2.90
   6   4   7    2.90    5.20
   6   4   7    6.20    4.30
   6   4   7    2.30    3.30
  -7  -4  -7   95.79    8.10
  -7  -4  -7   79.59    9.30
   7   4   7   86.39    8.30
   7   4   7   82.39    9.90
  -8  -4  -7    8.30    5.70
   8   4   7   16.10    6.10
  -9  -4  -7   23.70    7.20
   9   4   7   27.00    7.40
 -10  -4  -7   36.30    8.00
  10   4   7   28.60    8.80
 -11  -4  -7   -6.20    5.70
  11   4   7    1.00    8.20
   9  -5  -7   66.29   11.20
  -9   5   7   73.89   12.90
   8  -5  -7   77.59   13.00
  -8   5   7   57.39   10.30
  -8   5   7   61.29   10.80
   7  -5  -7  107.59   11.40
  -7   5   7   94.69   10.10
  -7   5   7   85.99   10.00
   6  -5  -7   57.99    9.60
  -6   5   7   55.19    8.00
  -6   5   7   65.69    8.50
   5  -5  -7    8.30    3.50
   5  -5  -7   11.70    4.50
  -5   5   7    9.10    4.40
  -5   5   7    7.90    3.50
   4  -5  -7   91.39    6.70
   4  -5  -7   91.19    7.90
  -4   5   7   83.59    6.80
  -4   5   7   85.79    7.70
   3  -5  -7  240.58   10.40
   3  -5  -7  216.78    9.40
  -3   5   7  212.58   10.40
  -3   5   7  213.48    9.20
   2  -5  -7  113.39    7.00
   2  -5  -7  129.09    7.50
  -2   5   7  105.59    7.40
  -2   5   7  105.99    6.80
   1  -5  -7   76.29    5.80
   1  -5  -7   69.49    5.90
  -1   5   7   72.79    6.30
  -1   5   7   69.49    5.00
   0  -5  -7 1342.77   31.50
   0  -5  -7 1387.06   33.10
   0   5   7 1369.56   33.80
   0   5   7 1430.16   31.30
  -1  -5  -7   99.79    5.40
  -1  -5  -7  101.29    6.80
   1   5   7  100.69    5.50
   1   5   7   96.69    7.10
  -2  -5  -7  258.57    8.30
  -2  -5  -7  238.48   10.20
   2   5   7  251.47   10.90
   2   5   7  268.77    9.30
  -3  -5  -7    8.20    2.40
  -3  -5  -7    4.20    3.10
   3   5   7   11.40    4.10
   3   5   7    8.90    3.00
  -4  -5  -7 1927.61   43.10
  -4  -5  -7 1889.01   44.60
   4   5   7 1957.60   44.80
   4   5   7 1927.71   46.80
  -5  -5  -7   -6.80    3.30
   5   5   7    9.00    5.10
   5   5   7    2.30    3.20
   5   5   7   -0.50    3.60
  -6  -5  -7  286.17   12.00
   6   5   7  259.27   14.60
   6   5   7  278.47   13.60
   6   5   7  273.77   12.30
  -7  -5  -7    5.50    4.00
   7   5   7    9.30    5.10
   7   5   7   11.70    5.20
   7   5   7    9.70    6.50
  -8  -5  -7   15.90    6.00
   8   5   7   14.50    6.40
  -9  -5  -7    8.80    6.00
   9   5   7   12.90    7.50
 -10  -5  -7   -7.20    5.50
  10   5   7   -1.10    7.20
  11   5   7   -3.40    8.20
   9  -6  -7    5.60    8.30
  -9   6   7   31.50   12.70
   8  -6  -7   99.19   14.40
  -8   6   7   62.89   11.70
   7  -6  -7   22.60    7.20
  -7   6   7   25.90    6.80
   6  -6  -7  148.79   11.50
  -6   6   7  111.19   11.20
  -6   6   7  117.59   12.60
   5  -6  -7   97.49    9.50
  -5   6   7   85.89    9.60
  -5   6   7   84.09    7.50
   4  -6  -7   85.49    7.00
   4  -6  -7   98.89    8.80
  -4   6   7   89.99    8.70
  -4   6   7  101.39    7.20
   3  -6  -7   45.80    7.00
   3  -6  -7   37.00    5.90
  -3   6   7   32.60    5.40
  -3   6   7   42.10    5.10
   2  -6  -7    6.00    3.40
   2  -6  -7    6.90    3.20
  -2   6   7    4.10    3.40
  -2   6   7    4.20    2.60
   1  -6  -7   72.99    6.60
   1  -6  -7   74.79    6.60
  -1   6   7   74.69    7.00
  -1   6   7   82.49    4.80
   0  -6  -7  512.95   15.50
   0  -6  -7  559.44   16.90
   0   6   7  560.24   17.60
  -1  -6  -7 1093.79   28.20
  -1  -6  -7 1102.89   26.50
   1   6   7 1146.39   25.70
   1   6   7 1057.69   28.90
  -2  -6  -7  154.38    8.70
  -2  -6  -7  154.18    7.00
   2   6   7  168.48    7.40
   2   6   7  150.28    9.40
  -3  -6  -7  739.93   21.40
  -3  -6  -7  740.23   19.70
   3   6   7  748.43   22.90
   3   6   7  772.92   20.10
  -4  -6  -7   68.09    6.30
   4   6   7   70.89    9.20
   4   6   7   70.89    6.90
  -5  -6  -7    3.50    3.80
   5   6   7    3.60    3.80
   5   6   7    6.10    5.70
  -6  -6  -7    9.40    4.80
   6   6   7   10.20    4.80
   6   6   7    8.40    6.20
   6   6   7   10.80    4.40
  -7  -6  -7   45.00    8.40
   7   6   7   64.39    9.80
   7   6   7   45.30    8.60
   8   6   7   56.99   11.40
  -9  -6  -7   17.90    7.20
   9   6   7   31.60    8.30
  10   6   7    4.30    8.20
   9  -7  -7    7.20    7.90
  -9   7   7   16.20    7.90
   8  -7  -7   21.70    8.70
  -8   7   7   18.70    7.80
   7  -7  -7   37.30    8.20
  -7   7   7   34.70    7.80
   6  -7  -7    3.30    6.20
  -6   7   7    3.10    5.90
   5  -7  -7   18.20    6.10
  -5   7   7    6.50    5.30
   4  -7  -7   15.30    5.40
   4  -7  -7   15.90    4.40
  -4   7   7   23.20    5.60
   3  -7  -7   22.20    5.30
   3  -7  -7   26.80    4.60
  -3   7   7   26.60    5.60
   2  -7  -7   11.40    4.10
   2  -7  -7    7.20    4.30
  -2   7   7   12.60    4.40
   1  -7  -7   31.10    5.10
   1  -7  -7   37.50    5.30
  -1   7   7   44.90    6.90
   0  -7  -7  615.74   19.30
   0  -7  -7  635.64   18.50
   0   7   7  623.24   20.20
  -1  -7  -7  195.48    9.20
  -1  -7  -7  193.38   10.40
   1   7   7  181.18   10.80
  -2  -7  -7  161.68    8.40
   2   7   7  145.69   10.30
  -3  -7  -7  240.78   10.20
   3   7   7  239.88   13.10
  -4  -7  -7   -3.30    3.00
   4   7   7   -0.40    5.30
   4   7   7    1.80    3.70
   4   7   7   -2.00    4.40
  -5  -7  -7   31.80    5.30
   5   7   7   45.70    8.60
   5   7   7   37.90    6.90
  -6  -7  -7   -0.30    5.30
   6   7   7    2.20    4.60
   6   7   7   -3.90    6.10
  -7  -7  -7   -1.90    4.90
   7   7   7    6.70    7.10
   7   7   7   -1.30    5.20
   8   7   7    8.50    6.60
   8   7   7    5.30    7.60
  -9  -7  -7   85.39   12.50
   9   7   7  139.69   15.70
  10   7   7   21.20    9.20
   8  -8  -7   15.40    8.00
  -8   8   7   -0.80    7.20
   7  -8  -7   -1.70    7.40
  -7   8   7   13.60    7.50
   6  -8  -7   11.40    7.40
  -6   8   7    8.00    6.50
   5  -8  -7   65.29   10.60
  -5   8   7   57.19   11.10
   4  -8  -7   61.59    7.90
   4  -8  -7   75.69   10.10
  -4   8   7   77.29   10.20
   3  -8  -7   64.49    8.90
   3  -8  -7   67.69    8.00
  -3   8   7   68.79    9.70
   2  -8  -7   37.00    7.40
   2  -8  -7   44.30    8.10
  -2   8   7   29.70    5.90
   1  -8  -7  576.64   18.60
   1  -8  -7  554.74   18.60
  -1   8   7  528.75   19.50
   0  -8  -7    8.80    4.60
   0  -8  -7    5.40    4.60
   0   8   7    6.50    5.00
  -1  -8  -7   16.80    5.00
  -1  -8  -7   19.80    4.70
   1   8   7   10.80    5.60
  -2  -8  -7    8.10    4.10
   2   8   7    5.10    5.10
  -3  -8  -7    4.90    4.00
   3   8   7    4.80    4.90
   3   8   7    1.70    5.60
  -4  -8  -7  106.39    9.00
   4   8   7  114.19   11.00
   4   8   7   98.29   12.60
  -5  -8  -7   -2.00    4.40
   5   8   7   -8.70    5.30
   5   8   7    1.10    6.90
   6   8   7   85.39   13.60
   6   8   7   93.79   11.80
   7   8   7   56.19   10.00
  -8  -8  -7   35.30    8.10
   8   8   7   48.20   10.60
   7  -9  -7   26.50    9.10
  -7   9   7   28.80    9.10
   6  -9  -7   -2.70    7.00
  -6   9   7    2.90    7.10
   5  -9  -7    4.50    6.40
  -5   9   7   10.70    6.80
   4  -9  -7  127.79   13.30
  -4   9   7  152.28   13.80
   3  -9  -7    5.60    4.80
   3  -9  -7    7.80    6.00
  -3   9   7    4.50    5.90
   2  -9  -7  302.07   15.20
   2  -9  -7  317.47   14.60
  -2   9   7  313.97   15.90
   1  -9  -7   99.59   10.10
   1  -9  -7   73.49    9.30
  -1   9   7   96.19   10.90
   0  -9  -7  235.58   12.60
   0  -9  -7  220.38   13.10
   0   9   7  180.08   13.30
  -1  -9  -7    4.30    4.90
   1   9   7    1.80    5.60
  -2  -9  -7   20.50    5.70
   2   9   7   26.60    7.30
   2   9   7   26.80    6.30
  -3  -9  -7    7.70    5.00
   3   9   7    5.50    6.70
   3   9   7   11.30    5.90
  -4  -9  -7  187.68   12.20
   4   9   7  183.38   16.20
   4   9   7  167.78   14.00
  -5  -9  -7  136.69   16.50
   5   9   7  144.09   13.70
   5   9   7  150.48   15.80
   6   9   7    4.10    8.10
   6   9   7   13.30    7.60
   7   9   7   99.89   15.40
  -8  -9  -7   71.89   13.30
   6 -10  -7   -8.70    7.20
  -6  10   7   12.60    8.50
   5 -10  -7  227.38   17.60
  -5  10   7  212.18   17.80
   4 -10  -7   17.30    8.20
  -4  10   7   12.90    7.60
   3 -10  -7   88.99   10.40
   3 -10  -7   87.79   12.40
  -3  10   7   72.59   12.50
   2 -10  -7    0.80    6.00
   2 -10  -7    4.00    5.50
  -2  10   7   -3.70    6.00
   1 -10  -7  200.28   13.80
   1 -10  -7  233.18   14.10
  -1  10   7  204.38   15.10
   0 -10  -7    1.40    5.90
   0 -10  -7   -6.00    5.80
   0  10   7    0.10    6.30
  -1 -10  -7  175.28   12.10
   1  10   7  166.38   14.00
  -2 -10  -7   31.10    7.10
   2  10   7   20.30    6.90
   2  10   7   25.30    7.70
  -3 -10  -7   13.80    6.30
   3  10   7   23.60    8.70
   3  10   7   22.30    7.80
  -4 -10  -7   21.20    8.70
   4  10   7    9.00    8.00
   4  10   7   22.30    9.20
   5  10   7   11.90    8.80
   5  10   7    3.60    8.00
   6  10   7   33.50   10.20
   6  10   7   22.60    9.10
   7  10   7   14.00   13.90
   5 -11  -7    5.80    8.80
  -5  11   7    4.00    8.60
   4 -11  -7   61.69   10.90
  -4  11   7   68.29   11.30
   3 -11  -7   17.20    8.40
   3 -11  -7   18.20    6.80
  -3  11   7    1.50    7.80
   2 -11  -7  144.09   14.40
   2 -11  -7   97.19   12.20
  -2  11   7  113.99   15.60
   1 -11  -7    3.00    6.50
   1 -11  -7   13.30    6.80
  -1  11   7    6.60    7.30
   0 -11  -7   15.00    7.20
   0 -11  -7   15.70    7.70
   0  11   7   13.40    7.90
  -1 -11  -7    0.60    7.30
  -1 -11  -7   -1.30    6.00
   1  11   7   -6.60    7.50
  -2 -11  -7    6.60    6.60
   2  11   7   -3.40    7.40
   2  11   7    6.40    7.90
  -3 -11  -7   25.50    9.20
   3  11   7   29.30   10.00
   3  11   7   66.99   13.20
   4  11   7   85.69   14.70
   4  11   7   99.69   18.10
   5  11   7   32.70   11.10
   5  11   7   46.40   10.50
   6  11   7    6.30    9.70
   6  11   7   10.50   10.00
   4 -12  -7    3.10    9.10
  -4  12   7    5.40    9.70
   3 -12  -7   32.80   10.00
  -3  12   7   18.20   10.00
   2 -12  -7   28.80    8.50
   2 -12  -7   29.10    9.50
  -2  12   7   18.40   10.10
   1 -12  -7   -8.80    7.00
   1 -12  -7    4.30    7.30
  -1  12   7    3.60    8.70
   0 -12  -7   10.50    8.70
   0 -12  -7   14.30    8.30
   0  12   7   21.60    9.80
  -1 -12  -7  -12.60    7.40
  -1 -12  -7    9.90    8.20
   1  12   7   -2.20    8.50
  -2 -12  -7  -12.30    8.40
   2  12   7    6.10    9.20
   3  12   7    0.90    9.40
   3  12   7    1.00    9.00
   4  12   7   50.29   11.80
   4  12   7   96.39   19.00
   5  12   7   15.60   10.70
   5  12   7   34.90   11.40
   6  12   7   27.00   11.10
   2 -13  -7   16.40    8.60
   2 -13  -7   -2.40    9.20
  -2  13   7    5.60   10.00
   1 -13  -7    6.50    8.40
   1 -13  -7    2.00    9.10
  -1  13   7    0.50   10.10
   0 -13  -7    9.90    9.20
   0 -13  -7    4.00    9.80
   0  13   7   -2.60    9.10
  -1 -13  -7   77.09   16.40
  -1 -13  -7  117.99   16.70
   1  13   7   48.40   12.10
  -2 -13  -7   15.90   10.00
   2  13   7    8.90   10.20
   3  13   7   34.80   12.10
   4  11  -8    8.70    9.90
   3  11  -8   -2.60    9.10
  -3 -11   8   -0.20    9.80
   2  11  -8   23.60    9.00
  -2 -11   8   23.90   11.40
   1  11  -8   -9.10    7.20
  -1 -11   8   -8.10    9.60
   0  11  -8   79.79   13.30
   0 -11   8   62.99   12.60
  -1  11  -8   31.40    8.40
   1 -11   8   45.60   11.80
  -2  11  -8    3.50    7.00
   2 -11   8   12.60    9.80
   3 -11   8   10.70   10.20
  -4  11  -8    5.70   10.80
   4 -11   8    1.40   10.40
   5  10  -8   15.60   10.50
  -5 -10   8    4.70   10.40
   4  10  -8   -3.10    9.50
  -4 -10   8   12.80   10.50
   3  10  -8   94.99   16.00
  -3 -10   8  129.99   18.80
   2  10  -8   13.80    8.10
  -2 -10   8    7.00    9.40
   1  10  -8   -4.10    6.60
  -1 -10   8   -5.10    8.20
   0  10  -8   15.00    7.30
   0 -10   8    7.70    9.00
  -1  10  -8   -6.00    6.10
   1 -10   8   -6.50    8.70
  -2  10  -8   18.80    7.00
   2 -10   8   21.30    9.40
  -3  10  -8   -8.40    8.20
   3 -10   8    2.40    9.20
  -4  10  -8   52.89   10.20
   4 -10   8   57.89   11.60
  -5  10  -8  -11.40    7.20
   5 -10   8   -7.90    8.50
  -6  10  -8   27.50   10.10
   6 -10   8   30.50   10.10
   6   9  -8   34.40   11.00
  -6  -9   8   22.20   12.20
   5   9  -8    7.40    8.80
  -5  -9   8   -4.50    9.30
   4   9  -8   93.39   15.50
  -4  -9   8  100.79   16.30
   3   9  -8  149.39   15.40
  -3  -9   8  157.68   17.10
   2   9  -8   -1.80    6.20
  -2  -9   8   -2.80    8.30
   1   9  -8  108.19   12.70
  -1  -9   8   98.39   15.00
   0   9  -8    4.00    6.30
   0  -9   8   13.70    7.70
  -1   9  -8    5.00    6.00
   1  -9   8    6.60    7.50
  -2   9  -8   14.70   10.80
  -2   9  -8   10.10    5.70
   2  -9   8   16.80    8.40
  -3   9  -8   68.99   11.00
  -3   9  -8   39.80    7.00
   3  -9   8   26.70    9.20
  -4   9  -8    4.90    7.20
   4  -9   8    4.60    8.00
  -5   9  -8   51.89   10.30
   5  -9   8   77.99   15.60
  -6   9  -8  106.49   15.70
   6  -9   8  112.69   16.20
  -7   9  -8   -6.70    8.70
   7  -9   8    8.70    8.70
   7   8  -8  196.88   19.30
  -7  -8   8  251.37   23.00
   6   8  -8    6.30    8.00
  -6  -8   8    6.00   10.40
   5   8  -8   22.70    8.80
  -5  -8   8   36.30   11.20
   4   8  -8   38.00    8.60
  -4  -8   8   38.60    9.80
   3   8  -8   -1.20    6.20
  -3  -8   8    5.00    7.80
   2   8  -8   24.30    6.90
  -2  -8   8   32.60    8.20
   1   8  -8   20.40    6.30
  -1  -8   8   36.60    7.90
   0   8  -8  287.67   15.30
   0  -8   8  297.87   17.40
  -1   8  -8    2.90    5.10
   1  -8   8    0.50    6.80
  -2   8  -8   51.79    9.20
  -2   8  -8   46.90    8.90
   2  -8   8   63.09    9.50
  -3   8  -8   -2.80    5.10
  -3   8  -8    6.30    4.50
   3  -8   8   -8.10    6.30
  -4   8  -8   -2.30    6.00
   4  -8   8   -2.80    6.60
  -5   8  -8  196.68   15.60
   5  -8   8  184.48   15.90
  -6   8  -8   36.80    9.40
   6  -8   8   35.80    8.80
  -7   8  -8   36.70   10.70
   7  -8   8   39.50    9.50
  -8   8  -8   -2.40    9.60
   8  -8   8   11.10    8.00
   8   7  -8   33.90   10.10
   8   7  -8   11.50   10.60
  -8  -7   8   26.70   10.30
   7   7  -8   78.09   15.50
   7   7  -8   58.69   10.30
  -7  -7   8   72.69   14.80
   6   7  -8   29.90    8.90
   6   7  -8   45.90    9.30
  -6  -7   8   37.60    8.40
   5   7  -8   24.80    7.90
  -5  -7   8   14.90    9.20
  -5  -7   8    5.80    6.30
   4   7  -8  118.79   13.00
  -4  -7   8   99.19   12.40
  -4  -7   8  130.59   14.40
   3   7  -8    5.10    5.60
  -3  -7   8    3.00    5.20
  -3  -7   8    7.30    6.40
   2   7  -8   -2.30    4.70
  -2  -7   8    1.30    5.70
  -2  -7   8    2.30    4.30
   1   7  -8   85.49   10.00
  -1  -7   8   97.29    8.50
  -1  -7   8   94.89   11.50
   0   7  -8   76.39    9.50
   0  -7   8   72.89    7.70
   0  -7   8   91.99   11.10
  -1   7  -8  228.68   11.50
  -1   7  -8  236.08   12.50
   1  -7   8  237.18   11.80
   1  -7   8  241.98   14.60
  -2   7  -8  338.37   14.60
  -2   7  -8  325.07   14.10
   2  -7   8  322.47   16.80
   2  -7   8  332.37   17.50
  -3   7  -8  197.28   12.50
  -3   7  -8  206.78   11.00
   3  -7   8  184.08   13.70
  -4   7  -8   80.99   10.90
   4  -7   8   93.89   11.70
  -5   7  -8    9.30    6.60
   5  -7   8    1.60    5.40
  -6   7  -8   47.10    9.20
   6  -7   8   41.10    8.40
  -7   7  -8   19.60    8.30
   7  -7   8   21.00    7.70
  -8   7  -8  162.88   17.30
   8  -7   8  147.89   14.80
  -9   7  -8   -5.20    8.80
   9  -7   8   -1.40    6.80
   8   6  -8    5.20    9.40
   8   6  -8   25.00    9.60
  -8  -6   8   23.60    9.50
   7   6  -8   11.10    7.30
   7   6  -8   14.40    8.40
  -7  -6   8   11.10    7.70
   6   6  -8    8.40    6.70
   6   6  -8    3.60    6.70
  -6  -6   8    2.10    6.00
   5   6  -8   31.30    7.40
   5   6  -8   27.40    7.60
  -5  -6   8   23.20    6.40
   4   6  -8   83.09   10.50
   4   6  -8   83.29   11.00
  -4  -6   8   96.09   10.80
   3   6  -8    9.00    5.30
  -3  -6   8   11.10    5.30
  -3  -6   8    3.80    5.80
   2   6  -8   74.49    8.90
  -2  -6   8   72.19    9.70
  -2  -6   8   52.39    8.30
   1   6  -8   36.60    5.80
  -1  -6   8   51.19    7.10
  -1  -6   8   45.00    9.20
   0   6  -8   14.00    4.50
   0  -6   8    4.50    4.70
   0  -6   8   10.60    4.10
  -1   6  -8   21.60    4.50
  -1   6  -8   18.90    4.60
   1  -6   8   21.00    4.30
   1  -6   8   19.70    5.30
  -2   6  -8   77.89    7.80
  -2   6  -8   77.69    7.90
   2  -6   8   75.99    9.40
   2  -6   8   85.49    7.70
  -3   6  -8  153.08   10.60
  -3   6  -8  156.78    9.60
   3  -6   8  166.58    9.90
   3  -6   8  145.99   11.10
  -4   6  -8    7.10    5.30
  -4   6  -8   18.80    4.20
   4  -6   8   14.00    5.50
   4  -6   8   17.00    4.30
  -5   6  -8  479.95   20.20
   5  -6   8  481.15   17.50
   5  -6   8  498.35   19.30
  -6   6  -8   37.60    8.20
   6  -6   8   37.10    7.20
   6  -6   8   41.90    8.10
  -7   6  -8    3.30    7.10
   7  -6   8    9.20    5.00
   7  -6   8   11.50    6.00
  -8   6  -8   11.80    8.80
   8  -6   8   -1.40    4.80
   8  -6   8   -6.20    5.30
  -9   6  -8    8.80    8.20
   9  -6   8   -1.70    6.30
   9   5  -8   24.70   10.20
  -9  -5   8   14.80    9.50
   8   5  -8  115.49   16.90
  -8  -5   8  124.69   16.20
   7   5  -8   44.50    9.10
   7   5  -8   65.69   12.10
  -7  -5   8   53.89   10.00
   6   5  -8   -3.30    5.90
   6   5  -8    5.10    6.10
  -6  -5   8    3.60    6.00
   5   5  -8  100.09   11.20
   5   5  -8   95.09   11.40
  -5  -5   8   68.89   10.60
   4   5  -8  147.49   11.30
   4   5  -8  154.58   11.80
  -4  -5   8  145.39   11.20
   3   5  -8   21.20    5.10
   3   5  -8   21.40    5.30
  -3  -5   8   18.70    5.10
   2   5  -8   47.90    8.00
  -2  -5   8   50.89    7.90
  -2  -5   8   55.59    8.20
   1   5  -8  339.47   14.00
  -1  -5   8  386.86   15.10
  -1  -5   8  375.16   14.60
   0   5  -8  133.69    9.10
   0  -5   8  134.09    9.40
   0  -5   8  137.89    8.80
  -1   5  -8  271.47   10.80
  -1   5  -8  266.37   11.50
   1  -5   8  280.97   12.50
   1  -5   8  274.87   11.80
  -2   5  -8   -1.50    3.60
  -2   5  -8    2.80    3.40
   2  -5   8    3.80    3.20
   2  -5   8   -0.20    3.80
  -3   5  -8   70.39    8.60
  -3   5  -8   70.69    6.80
   3  -5   8   77.69    8.20
   3  -5   8   85.49    7.60
  -4   5  -8  331.77   14.90
   4  -5   8  322.27   13.30
   4  -5   8  330.87   14.10
  -5   5  -8   25.50    6.40
   5  -5   8   27.30    5.40
   5  -5   8   19.50    4.70
  -6   5  -8   36.90    7.80
   6  -5   8   26.40    6.00
   6  -5   8   18.10    5.20
  -7   5  -8    9.40    7.00
   7  -5   8    4.10    4.60
   7  -5   8    3.60    5.00
  -8   5  -8    0.60    7.10
   8  -5   8    3.00    4.90
   8  -5   8    8.00    5.40
  -9   5  -8    3.40    7.70
   9  -5   8   -1.30    5.50
   9  -5   8    5.80    5.80
 -10   5  -8   -3.10    8.10
  10  -5   8   -7.90    6.30
  10  -5   8    1.50    6.10
   9   4  -8   15.60    9.20
  -9  -4   8   32.30   10.50
   8   4  -8   87.39   13.90
  -8  -4   8   51.59   10.00
   7   4  -8    9.50    6.00
   7   4  -8    3.20    6.40
  -7  -4   8    3.90    6.10
   6   4  -8  145.79   13.00
   6   4  -8  153.48   12.10
  -6  -4   8  141.19   13.10
   5   4  -8   26.70    6.00
   5   4  -8   23.40    6.00
  -5  -4   8   23.10    6.00
   4   4  -8  200.48   11.70
   4   4  -8  216.68   11.80
  -4  -4   8  185.28   11.60
   3   4  -8   19.90    4.60
   3   4  -8   23.30    5.00
  -3  -4   8   20.20    4.70
   2   4  -8  772.52   22.20
   2   4  -8  728.83   21.60
  -2  -4   8  731.93   23.00
   1   4  -8   46.90    6.80
  -1  -4   8   54.19    7.20
  -1  -4   8   53.79    7.20
   0   4  -8  310.77   12.30
   0  -4   8  302.47   12.10
   0  -4   8  304.17   12.30
  -1   4  -8 1844.22   43.00
  -1   4  -8 1846.12   41.80
   1  -4   8 1823.82   43.10
   1  -4   8 1828.82   43.70
  -2   4  -8   18.10    3.70
  -2   4  -8   15.20    4.00
   2  -4   8   18.70    4.10
   2  -4   8   13.90    3.90
  -3   4  -8  312.17   11.30
  -3   4  -8  317.97   13.00
   3  -4   8  333.47   12.80
   3  -4   8  323.17   12.40
  -4   4  -8   24.20    5.40
  -4   4  -8   23.40    3.70
   4  -4   8   19.80    4.20
   4  -4   8   37.20    6.40
  -5   4  -8   24.30    5.70
   5  -4   8   13.20    4.50
   5  -4   8   39.10    6.80
  -6   4  -8   17.60    5.90
   6  -4   8   21.50    5.20
   6  -4   8   26.30    5.10
  -7   4  -8   17.00    6.80
   7  -4   8   20.60    5.70
   7  -4   8   15.80    5.00
  -8   4  -8  169.08   14.20
   8  -4   8  160.58   12.60
   8  -4   8  168.18   12.10
  -9   4  -8   20.70    8.30
   9  -4   8    9.80    5.30
   9  -4   8    6.20    5.90
 -10   4  -8   75.59   12.50
  10  -4   8   80.79   12.60
  10   3  -8    4.40    8.90
 -10  -3   8   -6.00    9.00
   9   3  -8   14.70    8.00
  -9  -3   8   15.70    8.40
   8   3  -8    2.50    6.70
  -8  -3   8    4.50    7.10
   7   3  -8    3.80    5.60
   7   3  -8   -1.30    5.00
  -7  -3   8    5.10    5.90
   6   3  -8   -2.70    4.80
   6   3  -8    7.60    4.80
  -6  -3   8    6.90    5.10
   5   3  -8  165.88   11.60
   5   3  -8  192.38   11.00
  -5  -3   8  161.58   12.00
   4   3  -8    6.50    4.10
   4   3  -8    8.50    4.20
  -4  -3   8    0.40    3.70
   3   3  -8  832.82   23.60
   3   3  -8  836.42   23.40
  -3  -3   8  811.22   24.10
   2   3  -8   43.50    6.40
   2   3  -8   41.70    5.40
  -2  -3   8   43.70    6.60
   1   3  -8    8.20    3.40
  -1  -3   8   14.50    4.30
  -1  -3   8   17.90    3.80
   0   3  -8 1035.00   26.70
   0  -3   8 1061.59   27.80
   0  -3   8 1060.99   26.40
  -1   3  -8  376.76   11.80
  -1   3  -8  368.66   12.40
   1  -3   8  346.97   13.20
   1  -3   8  364.06   12.20
  -2   3  -8  518.85   15.30
  -2   3  -8  526.35   15.80
   2  -3   8  521.35   16.40
   2  -3   8  506.55   15.10
  -3   3  -8    2.00    3.00
  -3   3  -8   -5.20    2.20
   3  -3   8   -0.30    2.90
   3  -3   8   -3.20    2.30
  -4   3  -8  176.88    9.80
   4  -3   8  176.98    8.50
   4  -3   8  197.48    9.90
  -5   3  -8   12.20    4.30
   5  -3   8    5.60    3.90
   5  -3   8   13.60    3.80
  -6   3  -8    3.30    4.40
   6  -3   8   -1.60    3.00
   6  -3   8    3.70    4.20
  -7   3  -8   58.69    9.80
   7  -3   8   63.49    7.90
   7  -3   8   77.19    9.30
  -8   3  -8   12.00    6.50
   8  -3   8   19.20    5.10
   8  -3   8   16.40    5.70
  -9   3  -8   83.29   13.10
   9  -3   8   89.89   12.10
   9  -3   8   72.39    9.90
 -10   3  -8   96.29   14.00
  10  -3   8   94.29   13.00
  10   2  -8   -4.70    8.10
 -10  -2   8   16.50    9.80
   9   2  -8    9.40    7.90
  -9  -2   8    1.20    7.50
   8   2  -8   -3.00    5.60
  -8  -2   8   -0.50    6.50
   7   2  -8    3.20    5.40
   7   2  -8    3.10    4.80
  -7  -2   8    2.40    5.50
   6   2  -8   35.50    5.70
   6   2  -8   26.70    5.80
  -6  -2   8   34.40    6.40
   5   2  -8   47.10    7.10
   5   2  -8   24.40    5.50
  -5  -2   8   38.40    7.70
   4   2  -8    4.80    3.50
   4   2  -8    1.10    3.40
  -4  -2   8    8.30    4.10
   3   2  -8  729.03   20.80
   3   2  -8  741.63   20.70
  -3  -2   8  704.03   21.50
   2   2  -8  342.77   12.50
   2   2  -8  334.07   11.70
  -2  -2   8  328.77   13.10
   1   2  -8 1238.08   30.40
   1   2  -8 1214.78   29.20
  -1  -2   8 1231.08   32.00
   0   2  -8  144.19    7.90
   0  -2   8  167.58    8.60
   0  -2   8  161.58    7.30
  -1   2  -8  101.19    5.90
  -1   2  -8   99.69    6.50
   1  -2   8  107.19    7.30
   1  -2   8   94.59    5.60
  -2   2  -8  614.24   16.80
  -2   2  -8  604.54   17.10
   2  -2   8  588.94   15.50
   2  -2   8  580.24   17.70
  -3   2  -8  275.77    9.90
  -3   2  -8  290.27   11.40
   3  -2   8  281.07    9.40
   3  -2   8  282.07   11.10
  -4   2  -8   38.30    6.20
   4  -2   8   58.29    4.90
   4  -2   8   57.39    6.40
  -5   2  -8  154.88    9.80
   5  -2   8  124.49    9.00
   5  -2   8  166.48    8.10
  -6   2  -8  242.18   12.70
   6  -2   8  261.67   12.60
   6  -2   8  264.57   11.00
  -7   2  -8    2.40    4.10
   7  -2   8    7.50    3.60
   7  -2   8    3.20    4.10
  -8   2  -8   48.20    9.50
   8  -2   8   58.59    9.90
   8  -2   8   47.20    7.60
  -9   2  -8   13.70    7.20
   9  -2   8   33.80    7.50
   9  -2   8   18.50    5.40
 -10   2  -8   65.29   12.90
  10  -2   8   64.09   12.40
 -11   2  -8    1.60    6.60
  11  -2   8    3.50    6.80
  10   1  -8   14.30    8.00
 -10  -1   8    8.60    8.90
   9   1  -8   12.00    7.50
  -9  -1   8   11.10    7.70
   8   1  -8   -0.40    5.80
  -8  -1   8   -0.50    5.90
   7   1  -8   82.09   10.50
  -7  -1   8   54.99   11.00
   6   1  -8   75.89    8.90
   6   1  -8   72.69    7.70
  -6  -1   8   69.99    9.60
   5   1  -8   24.50    4.70
   5   1  -8   29.80    5.40
  -5  -1   8   15.20    4.50
   4   1  -8  221.18   10.20
   4   1  -8  224.88   10.30
  -4  -1   8  205.48   11.10
   3   1  -8  135.39    8.00
   3   1  -8  143.89    7.60
  -3  -1   8  147.79    8.60
   2   1  -8  960.70   23.90
   2   1  -8  980.60   25.10
  -2  -1   8  949.71   25.90
   1   1  -8    4.20    2.20
   1   1  -8    6.60    3.10
  -1  -1   8    5.10    3.20
   0   1  -8 2039.30   46.60
   0  -1   8 2060.49   44.70
   0  -1   8 2096.59   47.90
  -1   1  -8  807.62   21.00
  -1   1  -8  834.62   20.50
   1  -1   8  776.62   22.10
  -2   1  -8  410.46   13.20
  -2   1  -8  412.36   12.70
   2  -1   8  415.06   13.80
   2  -1   8  420.26   11.00
  -3   1  -8   16.50    3.10
  -3   1  -8   15.70    3.70
   3  -1   8   19.10    2.90
   3  -1   8   18.20    3.70
  -4   1  -8   86.79    7.00
   4  -1   8   87.89    6.90
   4  -1   8   85.89    5.10
  -5   1  -8   -1.40    3.20
   5  -1   8   -0.40    3.00
   5  -1   8    0.80    2.30
  -6   1  -8  209.58   11.70
   6  -1   8  209.08   11.20
   6  -1   8  199.38    9.20
  -7   1  -8  205.18   12.70
   7  -1   8  222.18   10.60
   7  -1   8  215.88   12.30
  -8   1  -8   86.49   10.10
   8  -1   8   78.49    9.90
   8  -1   8   69.29    7.90
  -9   1  -8  205.08   14.70
   9  -1   8  247.08   15.60
 -10   1  -8   -0.40    6.20
  10  -1   8    0.10    5.50
 -11   1  -8   22.10    8.20
  11  -1   8   12.10    7.40
  10   0  -8   10.70    8.00
 -10   0   8   18.90    9.70
   9   0  -8   22.10    8.10
  -9   0   8   22.00    8.10
   8   0  -8    3.40    6.00
  -8   0   8   -0.40    5.70
   7   0  -8   36.40    6.80
  -7   0   8   26.40    6.70
   6   0  -8   93.29    7.60
   6   0  -8  109.89    9.30
  -6   0   8   95.99   10.10
   5   0  -8  643.24   20.00
   5   0  -8  616.34   18.70
  -5   0   8  615.64   20.90
   4   0  -8  375.26   13.50
   4   0  -8  348.87   13.10
  -4   0   8  400.36   14.90
   3   0  -8  607.94   16.90
   3   0  -8  567.04   17.20
  -3   0   8  578.84   18.30
   2   0  -8  478.95   13.90
   2   0  -8  505.45   15.30
  -2   0   8  486.05   15.90
   1   0  -8  753.22   18.50
   1   0  -8  766.32   20.40
  -1   0   8  779.72   22.20
   0   0  -8    3.80    2.70
   0   0  -8   10.50    1.80
   0   0   8   11.00    2.50
   0   0   8    6.90    2.80
  -1   0  -8  217.98    8.80
   1   0   8  224.28    9.60
   1   0   8  221.48    8.50
  -2   0  -8   17.70    3.20
   2   0   8   22.10    3.80
   2   0   8   19.20    3.40
  -3   0  -8    3.60    2.70
  -3   0  -8    0.90    2.30
   3   0   8    2.80    1.50
   3   0   8    0.80    2.50
  -4   0  -8   12.10    3.00
  -4   0  -8   14.60    3.80
   4   0   8   13.40    3.50
   4   0   8   10.70    2.10
  -5   0  -8    7.10    3.90
   5   0   8   12.00    3.90
   5   0   8    9.00    2.50
  -6   0  -8  372.66   15.10
   6   0   8  345.77   14.30
   6   0   8  365.66   12.30
  -7   0  -8   -2.80    3.70
   7   0   8    0.00    3.60
   7   0   8   -0.80    2.90
  -8   0  -8  142.09   11.50
   8   0   8  110.59   10.80
   8   0   8  110.69    8.60
  -9   0  -8  106.39   12.00
   9   0   8  138.19   12.70
 -10   0  -8    0.40    5.90
  10   0   8    1.50    5.60
 -11   0  -8    7.70    7.20
  11   0   8   -2.80    6.30
  10  -1  -8    9.20    8.20
 -10   1   8   11.30    8.30
   9  -1  -8    3.30    6.90
  -9   1   8    0.40    6.50
   8  -1  -8    3.10    6.00
  -8   1   8    7.40    5.80
   7  -1  -8  199.68   13.20
  -7   1   8  212.48   13.90
   6  -1  -8   17.40    4.90
   6  -1  -8    9.20    3.80
  -6   1   8   17.70    5.30
   5  -1  -8  207.28   10.60
   5  -1  -8  196.48    9.40
  -5   1   8  195.08   11.30
   4  -1  -8 1526.45   36.60
   4  -1  -8 1530.25   37.00
  -4   1   8 1526.05   38.30
   3  -1  -8   -3.20    2.20
   3  -1  -8    3.30    2.90
  -3   1   8    2.70    2.60
   2  -1  -8 1475.05   34.80
   2  -1  -8 1480.75   33.50
  -2   1   8 1497.35   36.00
  -2   1   8 1434.36   32.70
   1  -1  -8   16.70    3.20
   1  -1  -8   19.20    2.70
  -1   1   8   21.00    3.40
  -1   1   8   20.70    4.00
   0  -1  -8  387.06    9.40
   0  -1  -8  375.76   12.10
   0   1   8  374.76   12.90
   0   1   8  384.16   11.40
  -1  -1  -8  130.29    6.60
   1   1   8  138.19    7.30
   1   1   8  128.49    6.70
  -2  -1  -8   14.90    3.00
   2   1   8   15.30    3.40
   2   1   8   17.50    3.20
  -3  -1  -8  658.53   17.40
   3   1   8  684.93   19.40
   3   1   8  686.93   19.10
  -4  -1  -8  135.39    6.60
   4   1   8  156.38    8.50
   4   1   8  142.49    5.40
  -5  -1  -8 2155.48   51.29
   5   1   8 2155.48   50.59
   5   1   8 2176.68   47.30
  -6  -1  -8   41.50    6.90
   6   1   8   36.20    7.20
   6   1   8   29.40    4.80
  -7  -1  -8    2.40    3.90
   7   1   8   -3.00    3.60
   7   1   8    0.10    2.70
  -8  -1  -8   59.99    9.30
   8   1   8   46.40    9.20
  -9  -1  -8   13.70    6.40
   9   1   8   23.00    6.90
 -10  -1  -8    5.70    6.40
  10   1   8    9.30    6.70
 -11  -1  -8    2.70    6.30
  11   1   8   -2.10    7.30
  10  -2  -8   17.10    8.60
 -10   2   8   -5.20    7.60
   9  -2  -8   -3.80    6.60
  -9   2   8   -1.30    6.10
   8  -2  -8  247.78   16.80
  -8   2   8  235.18   16.10
   7  -2  -8   94.09   10.70
  -7   2   8   95.59   11.00
   6  -2  -8    2.50    4.30
  -6   2   8    2.30    4.10
   5  -2  -8   35.50    6.50
   5  -2  -8   35.10    4.90
  -5   2   8   39.80    6.90
  -5   2   8   33.90    5.20
   4  -2  -8   74.69    6.60
   4  -2  -8   64.49    6.40
  -4   2   8   80.09    7.20
  -4   2   8   77.59    5.60
   3  -2  -8  141.19    7.20
   3  -2  -8  135.09    7.60
  -3   2   8  129.89    6.60
  -3   2   8  137.39    7.90
   2  -2  -8  353.36   11.10
   2  -2  -8  377.26   12.20
  -2   2   8  364.56   12.90
  -2   2   8  347.27   11.00
   1  -2  -8   82.39    5.80
   1  -2  -8   76.99    4.20
  -1   2   8   70.89    5.00
  -1   2   8   77.59    6.60
   0  -2  -8   51.79    2.80
   0  -2  -8   55.19    5.10
   0   2   8   53.29    5.10
   0   2   8   59.69    4.80
  -1  -2  -8   56.69    5.00
   1   2   8   58.79    5.20
   1   2   8   57.29    5.20
  -2  -2  -8 1996.60   44.70
   2   2   8 2026.70   45.90
   2   2   8 2006.50   45.40
  -3  -2  -8  165.98    7.20
   3   2   8  162.48    8.00
   3   2   8  150.28    8.50
  -4  -2  -8 1469.45   33.80
   4   2   8 1458.85   31.90
   4   2   8 1490.85   35.80
   4   2   8 1466.85   36.50
  -5  -2  -8  124.79    6.50
   5   2   8  118.99    8.50
   5   2   8  120.99    9.70
   5   2   8  113.19    6.00
  -6  -2  -8  194.58   11.10
   6   2   8  198.88    8.50
   6   2   8  185.68   10.80
  -7  -2  -8  226.18   12.70
   7   2   8  225.48   12.40
   7   2   8  197.88   12.00
  -8  -2  -8  206.28   13.10
   8   2   8  210.58   13.20
  -9  -2  -8    0.30    5.60
   9   2   8   13.50    6.40
 -10  -2  -8   55.79    9.60
  10   2   8   54.89    9.60
 -11  -2  -8   -2.80    6.40
  11   2   8    0.90    8.20
  10  -3  -8    0.40    7.60
 -10   3   8    1.90    7.80
   9  -3  -8    5.50    7.40
  -9   3   8    2.00    6.20
   8  -3  -8  143.09   14.90
  -8   3   8  186.78   14.80
   7  -3  -8    5.60    5.50
  -7   3   8   10.30    5.30
   6  -3  -8  173.88   11.30
  -6   3   8  164.98    9.80
  -6   3   8  168.58   11.50
   5  -3  -8   64.79    6.80
   5  -3  -8   72.59    7.90
  -5   3   8   70.69    7.80
  -5   3   8   68.19    6.70
   4  -3  -8   25.00    4.30
   4  -3  -8   34.70    5.90
  -4   3   8   28.40    5.10
  -4   3   8   24.70    4.40
   3  -3  -8  141.29    7.60
   3  -3  -8  132.89    7.70
  -3   3   8  145.09    7.40
  -3   3   8  152.58    8.20
   2  -3  -8  315.17   11.10
   2  -3  -8  309.17   10.50
  -2   3   8  334.37   11.30
  -2   3   8  327.17   12.10
   1  -3  -8   69.09    4.40
   1  -3  -8   67.49    5.80
  -1   3   8   88.49    5.80
  -1   3   8   85.09    6.50
   0  -3  -8   21.90    3.50
   0  -3  -8   19.10    2.60
   0   3   8   22.60    4.30
   0   3   8   26.20    4.10
  -1  -3  -8 2039.20   46.50
   1   3   8 2109.49   46.60
   1   3   8 2096.59   47.00
  -2  -3  -8    9.20    2.90
   2   3   8    8.80    3.40
   2   3   8   11.90    3.00
  -3  -3  -8   84.69    6.00
   3   3   8   91.59    6.50
   3   3   8   87.49    7.20
  -4  -3  -8    7.50    2.90
   4   3   8    4.90    2.10
   4   3   8    5.40    4.00
   4   3   8   15.00    3.70
  -5  -3  -8  920.71   23.40
   5   3   8  921.11   22.50
   5   3   8  940.51   26.80
   5   3   8  885.21   25.20
  -6  -3  -8   49.00    5.60
   6   3   8   40.60    7.40
   6   3   8   44.70    6.10
  -7  -3  -8    6.00    4.80
   7   3   8   -0.10    4.40
  -8  -3  -8  122.89   11.50
   8   3   8  125.19   11.80
  -9  -3  -8   11.40    6.30
   9   3   8    6.10    6.20
 -10  -3  -8    2.60    5.90
  10   3   8   15.90    7.30
 -11  -3  -8   -0.30    7.20
  11   3   8  -11.10    7.20
  10  -4  -8    4.40    8.00
   9  -4  -8   38.20   10.00
  -9   4   8   37.10    8.60
   8  -4  -8   37.70    8.40
  -8   4   8   27.10    7.20
   7  -4  -8   57.89   11.20
  -7   4   8   62.89   10.20
  -7   4   8   62.29    8.70
   6  -4  -8   11.00    5.40
  -6   4   8   25.30    5.80
  -6   4   8   13.60    4.70
   5  -4  -8  235.08   10.70
   5  -4  -8  257.07   12.60
  -5   4   8  239.88   11.90
  -5   4   8  247.78   11.60
   4  -4  -8   -1.80    3.50
   4  -4  -8    1.50    3.20
  -4   4   8    3.10    3.10
  -4   4   8    2.50    3.20
   3  -4  -8   26.30    5.00
   3  -4  -8   24.70    4.10
  -3   4   8   33.70    5.10
  -3   4   8   19.00    3.90
   2  -4  -8  579.54   16.90
   2  -4  -8  585.54   16.50
  -2   4   8  577.94   17.80
  -2   4   8  593.14   17.50
   1  -4  -8  445.36   13.20
   1  -4  -8  491.05   14.80
  -1   4   8  495.25   15.20
  -1   4   8  491.95   15.10
   0  -4  -8  612.34   15.90
   0  -4  -8  636.74   18.00
   0   4   8  659.03   17.50
   0   4   8  662.33   18.40
  -1  -4  -8   13.30    2.20
  -1  -4  -8   11.20    3.20
   1   4   8   13.70    2.90
   1   4   8   10.60    3.50
  -2  -4  -8  569.24   16.60
  -2  -4  -8  573.64   13.50
   2   4   8  568.14   17.60
   2   4   8  583.64   16.20
  -3  -4  -8   51.29    3.50
  -3  -4  -8   43.10    5.70
   3   4   8   57.99    6.90
   3   4   8   44.00    6.00
  -4  -4  -8 1118.49   28.40
   4   4   8 1141.79   29.10
   4   4   8 1153.98   30.90
  -5  -4  -8   62.89    7.00
   5   4   8   48.20    8.60
   5   4   8   59.39    7.60
   5   4   8   63.19    6.40
  -6  -4  -8   58.09    6.60
   6   4   8   69.49    8.50
   6   4   8   46.70    8.00
  -7  -4  -8   -5.10    3.90
  -7  -4  -8   -3.30    4.10
   7   4   8    0.50    4.50
  -8  -4  -8   16.50    6.10
   8   4   8   15.80    6.50
  -9  -4  -8    0.40    6.00
   9   4   8   18.90    6.90
 -10  -4  -8   15.30    6.70
  10   4   8   21.20    8.70
 -11  -4  -8   19.50    7.50
  11   4   8   27.20    9.60
   9  -5  -8   19.30    9.00
  -9   5   8   20.80    8.00
   8  -5  -8  109.09   15.20
  -8   5   8  115.39   12.90
   7  -5  -8   54.09   11.10
  -7   5   8   33.00    6.70
  -7   5   8   28.70    6.70
   6  -5  -8  107.89   10.90
  -6   5   8   78.49    9.30
  -6   5   8   68.19    8.80
   5  -5  -8   28.40    4.80
   5  -5  -8   30.50    5.70
  -5   5   8   33.50    5.70
  -5   5   8   30.80    5.30
   4  -5  -8   88.29    7.10
   4  -5  -8   89.39    8.00
  -4   5   8   75.19    7.00
  -4   5   8  101.79    8.30
   3  -5  -8  285.87   11.90
   3  -5  -8  270.07   11.00
  -3   5   8  285.27   12.30
  -3   5   8  276.47   11.30
   2  -5  -8  354.26   12.70
   2  -5  -8  351.96   12.40
  -2   5   8  359.86   13.10
  -2   5   8  356.96   13.40
   1  -5  -8  251.97    9.60
   1  -5  -8  238.28   10.10
  -1   5   8  238.78    9.40
  -1   5   8  228.58   10.40
   0  -5  -8   28.80    4.50
   0  -5  -8   28.30    5.40
   0   5   8   28.10    4.10
   0   5   8   19.60    4.00
  -1  -5  -8  943.51   25.30
  -1  -5  -8  986.00   23.10
   1   5   8 1016.50   24.10
   1   5   8  981.90   26.20
  -2  -5  -8    4.50    3.10
  -2  -5  -8    3.70    2.00
   2   5   8    6.40    3.70
   2   5   8    3.00    2.60
  -3  -5  -8  234.28   10.40
  -3  -5  -8  232.88    8.10
   3   5   8  254.77   10.20
   3   5   8  224.58   11.50
  -4  -5  -8  366.96   11.50
  -4  -5  -8  365.96   13.70
   4   5   8  400.16   13.90
   4   5   8  375.46   15.50
  -5  -5  -8    8.70    4.00
   5   5   8    9.00    4.20
   5   5   8   14.70    6.00
  -6  -5  -8   52.89    7.40
   6   5   8   57.79   10.50
   6   5   8   49.50    8.50
  -7  -5  -8   -5.00    3.70
   7   5   8   -2.10    4.90
   7   5   8   13.40    6.60
  -8  -5  -8   33.90    7.40
   8   5   8   33.60    7.30
  -9  -5  -8   12.60    7.20
   9   5   8   11.90    7.50
 -10  -5  -8   15.10    6.80
  10   5   8   32.20    9.60
  11   5   8   24.10    9.80
   9  -6  -8   35.60   10.30
   8  -6  -8   11.60    7.70
  -8   6   8   -5.50    6.50
   7  -6  -8    4.60    6.60
  -7   6   8   -6.00    5.20
   6  -6  -8   12.60    6.10
  -6   6   8    3.50    5.20
   5  -6  -8    8.60    5.20
  -5   6   8    7.00    4.00
  -5   6   8    6.90    4.70
   4  -6  -8    3.10    3.70
   4  -6  -8    9.00    4.50
  -4   6   8    1.40    4.00
  -4   6   8    2.10    2.90
   3  -6  -8  113.79    8.10
   3  -6  -8  106.29    8.30
  -3   6   8  107.89    7.70
  -3   6   8  109.79    9.10
   2  -6  -8  129.89    8.60
   2  -6  -8  130.19    8.30
  -2   6   8  115.59    8.70
  -2   6   8  115.19    7.40
   1  -6  -8   65.99    6.80
   1  -6  -8   66.09    6.50
  -1   6   8   66.19    5.10
  -1   6   8   58.59    6.90
   0  -6  -8 1904.61   42.60
   0  -6  -8 1863.31   44.10
   0   6   8 1933.21   41.70
   0   6   8 1812.32   45.00
  -1  -6  -8  355.96   11.80
  -1  -6  -8  399.06   14.00
   1   6   8  384.66   14.50
   1   6   8  392.76   11.90
  -2  -6  -8    1.70    3.40
  -2  -6  -8    3.80    2.60
   2   6   8    5.40    4.10
   2   6   8    3.80    2.80
  -3  -6  -8   15.60    3.00
  -3  -6  -8   13.30    4.10
   3   6   8   14.90    5.30
   3   6   8   21.60    3.80
  -4  -6  -8   21.70    3.80
  -4  -6  -8   18.00    4.50
   4   6   8   30.40    6.50
   4   6   8   17.00    4.20
  -5  -6  -8   55.39    8.00
   5   6   8   54.49    7.60
   5   6   8   48.20    8.40
  -6  -6  -8   -1.10    4.20
   6   6   8   -1.80    4.60
   6   6   8   -9.70    5.20
  -7  -6  -8  224.38   12.20
   7   6   8  187.48   15.40
   7   6   8  217.78   13.50
   8   6   8   11.60    6.50
  -9  -6  -8   36.20    8.50
   9   6   8   57.69    9.90
 -10  -6  -8   28.50    8.50
  10   6   8   23.90    9.20
   8  -7  -8   18.40    8.00
  -8   7   8   -0.80    7.10
   7  -7  -8   -1.10    7.00
  -7   7   8   10.00    6.80
   6  -7  -8   13.00    7.10
  -6   7   8   19.30    6.70
   5  -7  -8  -12.40    4.80
  -5   7   8    7.30    5.10
   4  -7  -8    2.90    4.80
   4  -7  -8   -1.10    3.80
  -4   7   8    2.20    4.80
   3  -7  -8  186.18   10.30
   3  -7  -8  206.88   11.60
  -3   7   8  182.58   11.70
   2  -7  -8   -4.60    3.70
   2  -7  -8   -3.00    3.50
  -2   7   8    0.80    4.00
   1  -7  -8  307.97   12.50
   1  -7  -8  301.97   12.90
  -1   7   8  312.47   13.80
   0  -7  -8  157.28    8.70
   0  -7  -8  166.78   10.00
   0   7   8  163.58   10.40
  -1  -7  -8    0.40    3.10
  -1  -7  -8   11.40    4.10
   1   7   8    2.20    4.40
  -2  -7  -8  139.59    7.90
  -2  -7  -8  137.19    9.40
   2   7   8  128.59   10.20
  -3  -7  -8   41.50    7.60
  -3  -7  -8   49.70    6.00
   3   7   8   35.50    6.40
  -4  -7  -8  329.57   15.50
  -4  -7  -8  330.47   14.40
   4   7   8  323.07   16.30
   4   7   8  329.97   13.90
  -5  -7  -8  150.58   11.50
   5   7   8  186.98   10.60
   5   7   8  166.38   14.00
  -6  -7  -8   25.70    6.20
   6   7   8   19.70    7.70
   6   7   8   21.90    5.20
  -7  -7  -8    3.50    5.30
   7   7   8    1.30    5.20
   7   7   8    0.10    7.20
   8   7   8   38.70    9.70
   8   7   8   60.99   12.40
  -9  -7  -8  118.19   13.70
   9   7   8  161.28   15.80
  10   7   8   34.30    9.60
   8  -8  -8   -4.10    8.00
  -8   8   8   -4.10    7.00
   7  -8  -8   10.90    7.70
  -7   8   8    2.00    7.00
   6  -8  -8   16.80    7.80
  -6   8   8    9.50    6.60
   5  -8  -8   33.20    7.70
  -5   8   8   38.30    7.80
   4  -8  -8  650.63   22.90
   4  -8  -8  584.44   19.80
  -4   8   8  648.94   23.70
   3  -8  -8   55.49    8.40
   3  -8  -8   51.29    9.50
  -3   8   8   48.20    9.30
   2  -8  -8   53.39    8.20
   2  -8  -8   42.40    8.20
  -2   8   8   48.30    8.70
   1  -8  -8    6.00    4.80
   1  -8  -8    9.40    4.60
  -1   8   8   15.90    5.40
   0  -8  -8    9.20    4.80
   0  -8  -8    2.70    4.00
   0   8   8    5.90    5.10
  -1  -8  -8    3.60    3.80
  -1  -8  -8   -6.30    4.10
   1   8   8   -6.90    4.50
  -2  -8  -8   31.30    5.90
  -2  -8  -8   34.50    6.60
   2   8   8   34.70    6.70
  -3  -8  -8  188.88   11.80
  -3  -8  -8  188.58   10.30
   3   8   8  159.58   13.00
  -4  -8  -8   30.40    6.50
   4   8   8   41.50    8.50
  -5  -8  -8   73.89   10.50
   5   8   8   66.19   13.00
  -6  -8  -8   30.70    6.90
   6   8   8   33.40    9.30
  -7  -8  -8    9.10    6.00
   7   8   8   -3.50    7.90
  -8  -8  -8   35.50    9.20
   8   8   8   15.10    9.10
  -9  -8  -8    9.40    7.90
   7  -9  -8   49.30   10.60
  -7   9   8   45.60    9.70
   6  -9  -8    0.00    7.60
  -6   9   8    7.00    7.50
   5  -9  -8  144.59   14.40
  -5   9   8  127.59   14.90
   4  -9  -8   20.60    7.50
  -4   9   8   14.20    7.30
   3  -9  -8  225.48   14.40
   3  -9  -8  213.48   12.60
  -3   9   8  210.18   15.00
   2  -9  -8    2.00    5.40
   2  -9  -8    3.30    5.10
  -2   9   8    6.20    5.80
   1  -9  -8  224.88   13.00
   1  -9  -8  217.28   12.40
  -1   9   8  202.58   14.00
   0  -9  -8  101.09   10.50
   0  -9  -8   97.89    8.90
   0   9   8   91.59   11.20
  -1  -9  -8   60.69   10.40
  -1  -9  -8   68.09    8.40
   1   9   8   53.29    8.40
  -2  -9  -8   17.50    6.10
  -2  -9  -8   24.10    5.50
   2   9   8   16.50    6.70
  -3  -9  -8  130.09   15.00
  -3  -9  -8   87.39   11.10
   3   9   8   86.59   12.70
  -4  -9  -8   26.10    7.00
   4   9   8   15.10    8.30
  -5  -9  -8   82.89   12.00
   5   9   8   65.79   11.00
  -6  -9  -8  154.38   14.30
   6   9   8  128.09   17.10
  -7  -9  -8   38.50    8.40
   7   9   8   47.30   11.20
  -8  -9  -8   12.30    7.70
   8   9   8   18.70   10.10
   6 -10  -8   31.30    9.30
  -6  10   8   12.50    8.90
   5 -10  -8   33.10    8.80
  -5  10   8   20.40    9.50
   4 -10  -8  126.49   14.40
  -4  10   8  127.19   15.10
   3 -10  -8    7.10    6.90
   3 -10  -8    3.60    5.60
  -3  10   8   14.00    7.80
   2 -10  -8   32.80    7.50
   2 -10  -8   29.50    6.90
  -2  10   8   22.80    7.50
   1 -10  -8   78.69   10.60
   1 -10  -8   75.99   11.00
  -1  10   8   79.29   12.70
   0 -10  -8    3.80    5.50
   0 -10  -8    9.60    6.30
   0  10   8   -2.20    6.20
  -1 -10  -8   43.80    8.70
  -1 -10  -8   27.70    8.10
   1  10   8   34.20    8.40
  -2 -10  -8    6.40    6.60
  -2 -10  -8   22.90    7.50
   2  10   8   26.90    8.10
  -3 -10  -8   45.50    8.80
   3  10   8   47.20    9.60
  -4 -10  -8   -2.50    7.10
   4  10   8    8.90    8.90
  -5 -10  -8   70.39   13.20
   5  10   8   62.59   11.60
  -6 -10  -8    3.90    7.20
   6  10   8   15.20    9.90
  -7 -10  -8    8.30    7.90
   7  10   8    5.30    9.70
  -8 -10  -8  124.89   15.90
   5 -11  -8   25.40    8.70
  -5  11   8   34.00   10.50
   4 -11  -8   79.69   14.40
  -4  11   8   58.09   11.50
   3 -11  -8    5.00    8.10
   3 -11  -8    0.00    5.90
  -3  11   8   -4.90    7.30
   2 -11  -8   15.10    7.90
   2 -11  -8   10.50    6.90
  -2  11   8    6.50    8.10
   1 -11  -8   14.70    7.30
   1 -11  -8   20.70    7.60
  -1  11   8   18.50    8.40
   0 -11  -8   -3.10    6.40
   0 -11  -8   -0.70    6.40
   0  11   8    8.30    8.00
  -1 -11  -8    0.00    6.70
  -1 -11  -8    6.10    7.60
   1  11   8    4.50    8.00
  -2 -11  -8  140.49   15.60
   2  11   8  153.88   16.10
  -3 -11  -8   17.30    8.10
   3  11   8   15.50    9.00
  -4 -11  -8  115.99   15.20
   4  11   8  112.79   18.70
  -5 -11  -8   44.10    9.70
   5  11   8   41.50   11.70
  -6 -11  -8   -3.40    8.20
   6  11   8   -9.40    9.70
  -7 -11  -8   43.70   11.20
   4 -12  -8    0.50    8.90
  -4  12   8   -4.50    9.20
   3 -12  -8    6.90    8.80
  -3  12   8    8.10    9.90
   2 -12  -8   -2.00    7.80
   2 -12  -8   -1.50    7.20
  -2  12   8    6.20    9.20
   1 -12  -8   25.40    8.80
   1 -12  -8   34.50    9.10
  -1  12   8   42.20   10.90
   0 -12  -8   26.70   10.20
   0 -12  -8   15.10    8.10
   0  12   8   10.40    9.10
  -1 -12  -8   33.10   10.00
   1  12   8    9.20    9.10
  -2 -12  -8    2.30    8.90
   2  12   8    1.70    9.40
  -3 -12  -8    0.50    9.10
   3  12   8   -5.20    9.30
  -4 -12  -8  161.08   17.40
   4  12   8  112.79   20.80
  -5 -12  -8   14.90   10.10
   5  12   8   12.20   11.80
   1 -13  -8    8.20    8.60
   1 -13  -8   -8.00   11.30
  -1  13   8   -7.50   10.10
   0 -13  -8   24.20   10.00
   0  13   8   26.70   11.60
  -1 -13  -8   29.70   10.60
   1  13   8   25.40   10.90
  -2 -13  -8    6.30    9.90
   2  13   8   -1.80   10.10
  -3 -13  -8   24.90   11.60
   3  13   8   30.00   11.80
   3  11  -9   23.00   10.20
  -3 -11   9   22.50   11.50
   2  11  -9    9.20    9.30
  -2 -11   9   -6.70    9.90
   1  11  -9   -3.50    8.10
  -1 -11   9   -1.50    9.50
   0  11  -9    1.40    7.40
   0 -11   9   14.60   10.20
  -1  11  -9   -6.40    7.20
   1 -11   9   -0.30    9.70
  -2  11  -9   -0.10    6.70
   2 -11   9   -7.40    9.60
   3 -11   9   -9.00    9.60
   5  10  -9   26.70   11.30
  -5 -10   9   10.10   11.30
   4  10  -9    9.20   10.10
  -4 -10   9   22.80   11.20
   3  10  -9   43.50   10.50
  -3 -10   9   87.29   17.90
   2  10  -9    7.30    8.20
  -2 -10   9   -5.80    8.90
   1  10  -9   27.50    8.40
  -1 -10   9   28.60   10.20
   0  10  -9    5.10    6.90
   0 -10   9   -3.00    8.30
  -1  10  -9    4.30    7.00
   1 -10   9    2.50    9.10
  -2  10  -9    9.60    6.40
   2 -10   9   -6.60    8.30
   3 -10   9   13.80   10.00
  -4  10  -9    4.20    7.80
   4 -10   9   -3.50    8.90
  -5  10  -9   -6.00    7.70
   5 -10   9   -2.80    9.20
   6   9  -9   31.70   10.80
  -6  -9   9   22.40   12.70
   5   9  -9    8.70    9.30
  -5  -9   9    3.20   10.00
   4   9  -9   41.80   10.60
  -4  -9   9   53.49   11.50
   3   9  -9   26.30    9.60
  -3  -9   9   38.60   10.80
   2   9  -9   11.90    8.10
  -2  -9   9   21.70    9.50
   1   9  -9   -3.60    6.80
  -1  -9   9   -6.30    7.60
   0   9  -9    4.00    6.90
   0  -9   9   25.40    8.80
  -1   9  -9   -3.10    5.90
   1  -9   9   -3.70    7.70
  -2   9  -9   14.70    6.10
   2  -9   9    9.80    8.60
  -3   9  -9  169.98   13.70
  -3   9  -9  161.28   12.60
   3  -9   9  182.58   18.00
  -4   9  -9   -2.40    7.10
   4  -9   9   -4.80    8.00
  -5   9  -9  135.39   15.40
   5  -9   9  126.79   17.10
  -6   9  -9    5.80    8.80
   6  -9   9    9.80    8.20
   7   8  -9   37.10   11.10
  -7  -8   9   73.99   14.50
   6   8  -9   16.60    9.30
  -6  -8   9   10.60   10.80
   5   8  -9    0.70    8.00
  -5  -8   9   -5.90    9.00
   4   8  -9   19.80    8.20
  -4  -8   9   -1.50    8.50
   3   8  -9  215.78   16.00
  -3  -8   9  212.58   17.00
   2   8  -9   95.09   12.00
  -2  -8   9   99.59   13.70
   1   8  -9  319.97   16.90
  -1  -8   9  352.26   19.70
   0   8  -9   -0.70    5.60
   0  -8   9  -10.70    6.20
  -1   8  -9    5.90    5.60
   1  -8   9    2.30    7.10
  -2   8  -9   52.19    9.50
  -2   8  -9   45.80    8.10
   2  -8   9   45.60    9.30
  -3   8  -9    3.10    5.70
  -3   8  -9    1.70    4.70
   3  -8   9   -0.50    7.00
  -4   8  -9   19.50    7.20
   4  -8   9   20.80    8.00
  -5   8  -9   -1.40    7.20
   5  -8   9   -5.80    6.70
  -6   8  -9  155.28   16.60
   6  -8   9  174.68   16.50
  -7   8  -9   -1.90    8.60
   7  -8   9   -0.60    7.60
   8   7  -9    8.40    9.00
   8   7  -9   -4.60   10.20
   7   7  -9   52.19   10.90
   7   7  -9   82.99   15.90
  -7  -7   9   82.29   15.70
   6   7  -9   16.90    8.00
   6   7  -9   13.70    8.10
  -6  -7   9    4.90    7.20
   5   7  -9   -4.70    7.40
  -5  -7   9    4.40    6.60
  -5  -7   9   -3.50    8.80
   4   7  -9  130.59   14.00
  -4  -7   9   82.79   12.90
  -4  -7   9  133.59   15.10
   3   7  -9   71.89   11.70
  -3  -7   9   49.60    8.90
  -3  -7   9   46.30    7.90
   2   7  -9    5.10    5.40
  -2  -7   9    5.30    4.50
  -2  -7   9   17.70    6.80
   1   7  -9   10.80    5.60
  -1  -7   9    7.20    4.10
  -1  -7   9   24.90    6.80
   0   7  -9  194.28   12.30
   0  -7   9  174.18   10.80
   0  -7   9  193.28   13.90
  -1   7  -9  180.78   12.00
   1  -7   9  178.18   13.60
   1  -7   9  157.28   10.20
  -2   7  -9  329.57   14.90
  -2   7  -9  346.77   15.00
   2  -7   9  346.57   17.60
   2  -7   9  359.26   16.80
  -3   7  -9  145.89   11.50
  -3   7  -9  145.79   10.20
   3  -7   9  135.99   13.40
  -4   7  -9   59.19   10.50
   4  -7   9   46.10    8.30
  -5   7  -9   83.29   12.20
   5  -7   9   53.99   10.90
  -6   7  -9   -0.30    7.00
   6  -7   9    0.90    6.30
  -7   7  -9   -9.00    7.20
   7  -7   9   -2.40    6.50
  -8   7  -9   30.60   10.10
   8  -7   9   29.00    8.10
   8   6  -9    3.50    9.50
   8   6  -9   -0.90    9.50
  -8  -6   9    1.90    8.70
   7   6  -9   30.40    8.70
   7   6  -9   30.10    9.50
  -7  -6   9   18.60    9.00
   6   6  -9   11.60    7.50
   6   6  -9    6.30    7.50
  -6  -6   9   11.70    7.20
   5   6  -9   18.60    7.00
   5   6  -9   20.40    7.50
  -5  -6   9   39.80    8.20
   4   6  -9   -0.30    5.90
   4   6  -9    3.30    5.40
  -4  -6   9    5.50    6.00
  -4  -6   9    5.00    6.90
   3   6  -9    5.10    5.30
  -3  -6   9    4.30    6.10
  -3  -6   9    7.30    5.70
   2   6  -9    0.00    4.50
  -2  -6   9    3.50    4.80
  -2  -6   9    8.90    5.60
   1   6  -9  124.09   10.30
  -1  -6   9  131.39   11.70
  -1  -6   9  118.19    9.50
   0   6  -9   35.80    5.80
   0  -6   9   24.40    5.80
   0  -6   9   28.60    5.50
  -1   6  -9   72.89    8.50
  -1   6  -9   65.19    7.30
   1  -6   9   72.79    9.30
   1  -6   9   74.59    7.70
  -2   6  -9  156.38    9.90
  -2   6  -9  161.58   10.20
   2  -6   9  160.28   11.80
   2  -6   9  161.58   10.20
  -3   6  -9   -0.30    3.90
  -3   6  -9    1.80    4.60
   3  -6   9   -0.80    3.70
   3  -6   9   -0.70    4.80
  -4   6  -9  103.39    8.20
  -4   6  -9  120.59   11.50
   4  -6   9   94.69   10.20
   4  -6   9  104.29    9.00
  -5   6  -9  175.48   14.10
   5  -6   9  170.98   11.20
   5  -6   9  201.28   12.80
  -6   6  -9    7.00    6.90
   6  -6   9   12.00    5.80
   6  -6   9    8.40    4.80
  -7   6  -9   18.70    8.20
   7  -6   9   31.70    7.50
   7  -6   9   25.90    6.10
  -8   6  -9  -16.20    7.50
   8  -6   9    1.40    5.70
   8  -6   9    3.70    5.70
  -9   6  -9   45.00   11.40
   9  -6   9   35.30   10.80
   9   5  -9    4.70   10.00
  -9  -5   9   -5.80    9.00
   8   5  -9   56.99   11.20
  -8  -5   9   51.89   11.20
   7   5  -9   -7.20    6.50
   7   5  -9   -7.10    6.50
  -7  -5   9    3.70    7.30
   6   5  -9    2.70    6.40
   6   5  -9    5.90    6.30
  -6  -5   9    3.00    6.20
   5   5  -9    5.10    5.80
   5   5  -9    9.40    6.10
  -5  -5   9    4.60    5.50
   4   5  -9    2.80    4.90
   4   5  -9    2.20    5.10
  -4  -5   9   -4.00    4.70
   3   5  -9  242.48   13.40
   3   5  -9  236.18   12.90
  -3  -5   9  236.78   14.10
   2   5  -9   52.59    8.40
  -2  -5   9   55.09    8.80
  -2  -5   9   60.99    8.90
   1   5  -9  631.64   20.70
  -1  -5   9  651.73   20.90
  -1  -5   9  644.74   21.00
   0   5  -9  384.86   15.20
   0  -5   9  400.36   15.60
   0  -5   9  405.96   15.50
  -1   5  -9  350.46   13.90
  -1   5  -9  330.87   12.60
   1  -5   9  361.66   14.40
   1  -5   9  338.17   14.10
  -2   5  -9    6.80    4.10
  -2   5  -9   12.60    4.10
   2  -5   9   10.90    4.50
   2  -5   9   11.60    4.30
  -3   5  -9   93.79    7.80
  -3   5  -9   78.69    9.30
   3  -5   9  104.19    9.20
   3  -5   9  108.39    8.80
  -4   5  -9    2.90    4.90
  -4   5  -9    1.70    3.20
   4  -5   9    2.70    3.70
   4  -5   9    0.50    4.10
  -5   5  -9   24.10    6.30
   5  -5   9   24.70    5.50
   5  -5   9   29.50    5.60
  -6   5  -9   18.00    6.50
   6  -5   9    4.90    4.60
   6  -5   9    6.70    4.80
  -7   5  -9   -6.80    6.40
   7  -5   9   -8.60    4.20
   7  -5   9    0.60    4.80
  -8   5  -9   38.50   10.00
   8  -5   9   44.70    7.60
   8  -5   9   53.99   10.10
  -9   5  -9   24.40   10.00
   9  -5   9   22.60    7.20
   9   4  -9   15.50    9.80
  -9  -4   9    6.00    9.20
   8   4  -9   -3.80    7.20
  -8  -4   9   -7.80    7.80
   7   4  -9    6.60    6.70
   7   4  -9   14.00    7.30
  -7  -4   9   15.60    7.50
   6   4  -9   -0.60    5.60
   6   4  -9    3.70    5.60
  -6  -4   9    2.00    5.60
   5   4  -9  148.89   12.00
   5   4  -9  134.79   11.90
  -5  -4   9  119.59   12.00
   4   4  -9   12.20    5.10
   4   4  -9   13.50    5.20
  -4  -4   9    8.30    5.00
   3   4  -9    5.40    4.40
   3   4  -9    6.60    4.00
  -3  -4   9    4.70    4.60
   2   4  -9 1056.29   29.00
   2   4  -9 1070.79   28.40
  -2  -4   9 1036.30   30.30
   1   4  -9   50.99    7.50
  -1  -4   9   49.60    7.80
  -1  -4   9   44.60    7.40
   0   4  -9 1393.86   35.30
   0  -4   9 1437.66   35.10
   0  -4   9 1398.46   35.90
  -1   4  -9  103.49    8.10
  -1   4  -9  110.89    7.20
   1  -4   9   95.89    8.00
   1  -4   9   84.99    8.30
  -2   4  -9  650.53   19.20
  -2   4  -9  656.83   19.30
   2  -4   9  621.14   19.30
   2  -4   9  644.14   20.10
  -3   4  -9  384.36   13.60
  -3   4  -9  387.76   14.90
   3  -4   9  422.16   15.10
   3  -4   9  383.96   14.10
  -4   4  -9    0.60    2.90
  -4   4  -9    0.50    4.40
   4  -4   9    0.00    3.30
   4  -4   9   -2.80    3.60
  -5   4  -9   20.60    5.90
   5  -4   9   21.40    5.10
   5  -4   9   17.80    4.40
  -6   4  -9    6.20    5.80
   6  -4   9   11.30    5.00
   6  -4   9   11.60    4.50
  -7   4  -9  225.18   15.60
   7  -4   9  220.08   13.60
   7  -4   9  236.88   12.60
  -8   4  -9   21.20    7.90
   8  -4   9   21.80    6.30
   8  -4   9   26.40    5.90
  -9   4  -9   19.80    8.40
   9  -4   9   27.20    7.60
 -10   4  -9   11.20    8.90
  10  -4   9    7.40    6.00
   9   3  -9    2.90    8.00
  -9  -3   9    5.80    8.50
   8   3  -9   -7.20    6.60
  -8  -3   9    2.40    7.00
   7   3  -9    3.80    5.60
   7   3  -9   10.50    6.60
  -7  -3   9   16.30    6.90
   6   3  -9  102.99   10.80
   6   3  -9  117.69   11.70
  -6  -3   9  111.79   12.40
   5   3  -9  140.89   10.80
   5   3  -9  129.79   10.70
  -5  -3   9  135.39   11.90
   4   3  -9   10.30    4.50
   4   3  -9    6.40    4.30
  -4  -3   9    7.40    4.30
   3   3  -9  544.35   18.10
   3   3  -9  512.95   17.30
  -3  -3   9  513.95   18.70
   2   3  -9   36.60    5.90
   2   3  -9   39.20    6.60
  -2  -3   9   29.80    5.40
   1   3  -9  530.25   17.00
  -1  -3   9  508.55   16.30
  -1  -3   9  532.25   18.30
   0   3  -9  189.88    9.60
   0  -3   9  198.48   10.20
   0  -3   9  194.68    9.10
  -1   3  -9 1846.12   41.20
  -1   3  -9 1790.62   42.40
   1  -3   9 1787.72   41.70
   1  -3   9 1816.72   43.90
  -2   3  -9  233.78   10.00
  -2   3  -9  239.08   10.10
   2  -3   9  218.48    9.40
   2  -3   9  242.38   11.50
  -3   3  -9  214.38   10.40
  -3   3  -9  214.98    9.30
   3  -3   9  209.58    9.10
   3  -3   9  201.58   10.30
  -4   3  -9  181.28   10.30
  -4   3  -9  189.68    8.60
   4  -3   9  186.18   10.70
   4  -3   9  180.78    8.70
  -5   3  -9   12.60    4.60
   5  -3   9   14.90    4.80
   5  -3   9   20.40    4.10
  -6   3  -9   15.80    5.50
   6  -3   9   17.40    4.20
   6  -3   9   21.20    5.40
  -7   3  -9    2.10    5.50
   7  -3   9   -2.60    4.60
   7  -3   9    6.10    3.90
  -8   3  -9   42.50    8.90
   8  -3   9   36.70    7.00
   8  -3   9   43.00    8.40
  -9   3  -9   57.89   10.40
   9  -3   9   55.39    9.20
 -10   3  -9  126.19   15.60
  10  -3   9  114.39   13.80
   9   2  -9    6.20    8.40
  -9  -2   9   27.10    9.50
   8   2  -9   -2.10    6.30
  -8  -2   9    0.00    6.30
   7   2  -9   -2.00    4.80
   7   2  -9   -4.70    5.60
  -7  -2   9   -4.20    5.10
   6   2  -9    9.50    5.70
   6   2  -9    5.10    4.90
  -6  -2   9   10.00    5.40
   5   2  -9    3.80    4.30
   5   2  -9    8.60    4.70
  -5  -2   9    4.10    4.60
   4   2  -9   69.39    7.80
   4   2  -9   70.09    7.70
  -4  -2   9   64.59    7.90
   3   2  -9  734.73   21.10
   3   2  -9  750.52   21.80
  -3  -2   9  718.13   22.60
   2   2  -9  602.24   17.30
   2   2  -9  577.94   18.00
  -2  -2   9  574.44   19.50
   1   2  -9  489.05   14.60
   1   2  -9  492.05   15.90
  -1  -2   9  495.85   17.30
   0   2  -9   53.29    6.10
   0  -2   9   52.29    5.10
   0  -2   9   47.40    6.00
  -1   2  -9  165.18    8.40
  -1   2  -9  175.38    7.70
   1  -2   9  179.88    9.60
   1  -2   9  177.28    7.50
  -2   2  -9   53.49    5.70
  -2   2  -9   46.60    5.70
   2  -2   9   54.29    4.30
   2  -2   9   60.09    6.60
  -3   2  -9  148.39    8.60
  -3   2  -9  150.38    7.70
   3  -2   9  151.68    8.70
   3  -2   9  144.89    6.70
  -4   2  -9  197.98   10.50
  -4   2  -9  202.78    8.60
   4  -2   9  213.88    8.50
   4  -2   9  200.28   10.60
  -5   2  -9   81.19    8.50
   5  -2   9   75.69    8.20
   5  -2   9   90.59    6.60
  -6   2  -9   47.40    8.20
   6  -2   9   72.99    8.60
   6  -2   9   53.69    6.20
  -7   2  -9  238.88   13.70
   7  -2   9  247.18   13.80
   7  -2   9  237.68   11.20
  -8   2  -9   -6.70    4.50
   8  -2   9    3.30    5.00
  -9   2  -9    3.50    6.80
   9  -2   9    8.50    6.30
 -10   2  -9   23.60    9.00
  10  -2   9   18.10    7.40
 -11   2  -9    4.50    8.30
  11  -2   9  -12.50    6.30
  10   1  -9    5.60    8.10
 -10  -1   9    4.00    9.20
   9   1  -9   24.70    8.40
  -9  -1   9    2.80    8.40
   8   1  -9    4.90    6.10
  -8  -1   9    9.30    6.90
   7   1  -9   65.59   11.10
  -7  -1   9   83.39   12.50
   6   1  -9   54.99    8.10
   6   1  -9   51.09    9.10
  -6  -1   9   64.29   10.10
   5   1  -9   63.99    7.70
   5   1  -9   83.29    8.20
  -5  -1   9   86.19    9.60
   4   1  -9  116.29    8.20
   4   1  -9  117.49    8.50
  -4  -1   9  109.39    8.70
   3   1  -9  438.66   15.20
   3   1  -9  444.86   14.60
  -3  -1   9  442.16   16.10
   2   1  -9    1.30    2.40
   2   1  -9    2.00    3.00
  -2  -1   9    0.20    3.10
   1   1  -9  194.38    7.80
   1   1  -9  200.38    9.50
  -1  -1   9  199.88   10.50
   0   1  -9 1049.09   26.90
   0  -1   9 1065.69   28.10
   0  -1   9 1051.49   24.80
  -1   1  -9    1.20    2.90
  -1   1  -9    4.40    2.50
   1  -1   9   -0.70    1.70
   1  -1   9    0.80    3.10
  -2   1  -9    7.60    3.10
  -2   1  -9   13.10    3.70
   2  -1   9    9.90    1.90
   2  -1   9   10.50    3.50
  -3   1  -9  460.75   14.20
  -3   1  -9  483.25   15.60
   3  -1   9  477.85   15.70
   3  -1   9  455.45   12.40
  -4   1  -9  180.38    8.30
  -4   1  -9  192.48   10.00
   4  -1   9  192.08    7.40
   4  -1   9  178.98    9.80
  -5   1  -9   22.90    4.90
   5  -1   9   21.30    4.30
   5  -1   9   26.20    4.80
  -6   1  -9  715.33   23.30
   6  -1   9  703.03   22.70
   6  -1   9  740.53   20.10
  -7   1  -9  194.78   12.70
   7  -1   9  194.38   12.20
   7  -1   9  197.28   12.60
  -8   1  -9    0.40    5.00
   8  -1   9   -3.70    4.50
  -9   1  -9   17.30    6.80
   9  -1   9   18.20    6.80
 -10   1  -9    3.70    7.30
  10  -1   9    2.80    6.50
 -11   1  -9    2.80    7.70
  11  -1   9   14.60    8.30
  10   0  -9    4.20    8.40
 -10   0   9    4.00    9.30
   9   0  -9    2.60    6.90
  -9   0   9   -2.90    6.90
   8   0  -9   -1.80    6.20
  -8   0   9    9.30    6.60
   7   0  -9  302.77   16.40
  -7   0   9  291.47   17.10
   6   0  -9  569.54   20.20
   6   0  -9  503.95   17.40
  -6   0   9  518.55   20.70
   5   0  -9   99.59    8.40
   5   0  -9   89.99    7.90
  -5   0   9   80.69    9.60
   4   0  -9  628.54   18.90
   4   0  -9  615.74   18.70
  -4   0   9  573.04   20.00
   3   0  -9   81.79    6.20
   3   0  -9   83.89    7.30
  -3   0   9   81.79    7.30
   2   0  -9   64.39    5.00
   2   0  -9   69.69    6.70
  -2   0   9   48.70    6.60
   1   0  -9  207.38    9.40
   1   0  -9  201.08    7.40
  -1   0   9  194.98   10.40
   0   0  -9  339.57    9.40
   0   0  -9  334.37   12.00
   0   0   9  349.77   12.90
   0   0   9  336.87   10.60
  -1   0  -9 1195.18   29.00
   1   0   9 1164.18   30.30
   1   0   9 1175.88   28.20
  -2   0  -9  564.84   16.60
   2   0   9  591.74   17.10
   2   0   9  598.64   18.00
  -3   0  -9 2183.78   49.50
  -3   0  -9 2150.88   47.70
   3   0   9 2123.39   49.30
   3   0   9 2094.29   44.70
  -4   0  -9  120.09    8.40
  -4   0  -9  126.29    7.00
   4   0   9  106.59    8.00
  -5   0  -9  249.58   12.10
   5   0   9  247.58   11.60
   5   0   9  247.98    8.80
  -6   0  -9   16.40    4.80
   6   0   9   12.30    4.50
   6   0   9   15.40    3.50
  -7   0  -9    0.90    4.40
   7   0   9   -2.80    3.60
  -8   0  -9   28.90    6.70
   8   0   9   24.50    6.30
  -9   0  -9   69.29   11.40
   9   0   9   68.69   11.40
 -10   0  -9    1.20    6.30
  10   0   9   18.60    7.40
 -11   0  -9   30.70    9.70
  11   0   9   31.30    9.00
  10  -1  -9   25.90    9.70
 -10   1   9   25.50   10.00
   9  -1  -9   16.60    7.60
  -9   1   9   13.80    8.40
   8  -1  -9    0.40    6.50
  -8   1   9   11.40    6.90
   7  -1  -9  296.97   16.40
  -7   1   9  245.78   16.10
   6  -1  -9   -1.10    4.40
   6  -1  -9    7.10    3.80
  -6   1   9    7.50    5.00
   5  -1  -9   75.29    7.10
   5  -1  -9   84.89    8.00
  -5   1   9   67.69    8.80
   4  -1  -9  245.08   10.80
   4  -1  -9  235.88   10.90
  -4   1   9  233.58   12.00
   3  -1  -9  456.55   15.10
   3  -1  -9  486.35   14.70
  -3   1   9  451.55   16.10
   2  -1  -9    2.90    3.00
   2  -1  -9    3.50    2.20
  -2   1   9    3.80    3.30
  -2   1   9    6.50    2.30
   1  -1  -9  119.19    7.30
   1  -1  -9  130.29    5.40
  -1   1   9  124.89    8.60
  -1   1   9  130.19    6.20
   0  -1  -9  348.47    9.00
   0  -1  -9  349.47   12.00
   0   1   9  335.07   12.60
   0   1   9  344.77   11.00
  -1  -1  -9  463.55   14.40
   1   1   9  482.45   15.50
   1   1   9  480.25   14.30
  -2  -1  -9 3000.40   66.49
   2   1   9 3151.78   68.19
   2   1   9 3096.29   67.49
  -3  -1  -9   88.89    6.00
   3   1   9   98.09    7.50
   3   1   9   84.79    6.70
  -4  -1  -9 1141.09   27.60
   4   1   9 1147.79   25.50
   4   1   9 1157.58   29.90
  -5  -1  -9   92.59    8.20
   5   1   9   68.19    7.70
  -6  -1  -9   82.09    8.70
   6   1   9   99.89    8.90
  -7  -1  -9   34.90    6.30
   7   1   9   32.10    5.70
  -8  -1  -9    9.20    5.30
   8   1   9   -3.20    4.90
  -9  -1  -9   40.30    8.10
   9   1   9   28.50    7.60
 -10  -1  -9    5.30    6.70
  10   1   9   14.60    7.20
 -11  -1  -9    4.70    7.00
  11   1   9   -7.80    6.70
  10  -2  -9   56.99   11.30
 -10   2   9   48.70   11.20
   9  -2  -9   -2.80    7.10
  -9   2   9   -4.80    7.10
   8  -2  -9  123.69   13.90
  -8   2   9  121.19   14.50
   7  -2  -9   32.80    7.50
  -7   2   9   38.10    7.60
   6  -2  -9    6.50    4.00
   6  -2  -9    3.60    4.60
  -6   2   9    6.20    4.90
   5  -2  -9   15.70    4.40
   5  -2  -9   11.70    4.60
  -5   2   9   19.00    3.90
  -5   2   9   12.00    4.50
   4  -2  -9  325.87   12.60
   4  -2  -9  303.57   12.20
  -4   2   9  300.27   13.40
  -4   2   9  301.97   10.90
   3  -2  -9   14.30    3.80
   3  -2  -9   18.00    3.50
  -3   2   9   26.10    4.60
  -3   2   9   15.20    3.70
   2  -2  -9    1.40    2.20
   2  -2  -9    1.10    3.00
  -2   2   9    3.30    2.40
  -2   2   9    3.10    3.00
   1  -2  -9  153.88    8.00
   1  -2  -9  145.09    5.90
  -1   2   9  150.08    7.00
  -1   2   9  176.78    9.30
   0  -2  -9  111.29    4.10
   0  -2  -9  121.09    7.00
   0   2   9  115.49    7.20
   0   2   9  118.19    6.50
  -1  -2  -9  702.73   19.40
   1   2   9  732.13   19.70
   1   2   9  746.83   20.50
  -2  -2  -9  110.29    6.70
   2   2   9  104.49    6.80
   2   2   9  110.79    7.40
  -3  -2  -9  322.97   11.20
   3   2   9  331.87   12.20
   3   2   9  329.87   12.80
  -4  -2  -9    2.70    2.70
   4   2   9    2.10    3.10
   4   2   9   -0.20    3.70
  -5  -2  -9 1212.38   28.70
   5   2   9 1182.98   32.20
   5   2   9 1146.89   31.10
  -6  -2  -9  497.05   18.50
   6   2   9  505.55   18.00
  -7  -2  -9   94.59    9.70
   7   2   9   68.69    9.10
  -8  -2  -9   34.40    7.00
   8   2   9   27.60    6.70
  -9  -2  -9   41.70    8.50
   9   2   9   43.30    8.80
 -10  -2  -9    1.80    6.20
  10   2   9    2.40    6.60
 -11  -2  -9   41.00    9.40
  11   2   9   30.50    9.80
   9  -3  -9    3.40    7.80
  -9   3   9    5.40    7.30
   8  -3  -9   59.99   10.00
  -8   3   9   63.39   12.80
   7  -3  -9  141.99   13.60
  -7   3   9  132.99   12.60
   6  -3  -9    8.90    5.20
  -6   3   9   -0.60    4.20
  -6   3   9    1.80    5.10
   5  -3  -9    1.30    3.80
   5  -3  -9    6.90    4.30
  -5   3   9    2.90    4.20
  -5   3   9    5.30    3.60
   4  -3  -9   28.50    5.90
   4  -3  -9   14.50    4.10
  -4   3   9   21.80    4.60
  -4   3   9   28.40    5.50
   3  -3  -9  242.08   10.10
   3  -3  -9  223.68   10.30
  -3   3   9  224.18   10.90
  -3   3   9  245.28   10.10
   2  -3  -9   88.39    5.70
   2  -3  -9   72.79    6.70
  -2   3   9   93.69    7.60
  -2   3   9   96.09    6.40
   1  -3  -9  171.88    6.80
   1  -3  -9  178.88    8.70
  -1   3   9  178.58    9.30
  -1   3   9  199.08    8.60
   0  -3  -9    4.20    1.60
   0  -3  -9    6.00    3.00
   0   3   9    1.70    2.40
   0   3   9    6.30    3.00
  -1  -3  -9  466.95   14.40
   1   3   9  465.75   14.60
   1   3   9  451.45   14.70
  -2  -3  -9   85.79    6.50
   2   3   9   95.89    6.50
   2   3   9   90.99    7.30
  -3  -3  -9  163.78    8.10
   3   3   9  155.18    8.40
   3   3   9  151.18    9.30
  -4  -3  -9    1.10    3.00
   4   3   9    7.80    4.20
   4   3   9    8.00    3.80
  -5  -3  -9  103.99    7.30
   5   3   9  104.59    9.90
   5   3   9   99.09    8.60
  -6  -3  -9   63.59    6.40
   6   3   9   52.99    7.90
   6   3   9   56.69    8.30
  -7  -3  -9    5.90    4.90
   7   3   9    8.90    5.10
  -8  -3  -9    3.60    5.50
   8   3   9   19.50    6.40
  -9  -3  -9   48.40    8.90
   9   3   9   35.60    8.30
 -10  -3  -9  -10.10    6.40
  10   3   9   -0.10    6.30
 -11  -3  -9    6.30    6.80
  11   3   9   19.60    9.00
   9  -4  -9    0.20    7.60
  -9   4   9   -0.40    7.30
   8  -4  -9   91.09   14.80
  -8   4   9   94.09   13.40
   7  -4  -9    1.80    6.00
  -7   4   9    2.20    5.40
   6  -4  -9    4.70    5.30
  -6   4   9    3.80    3.80
  -6   4   9    9.20    5.10
   5  -4  -9  101.39    9.10
   5  -4  -9  100.59    8.10
  -5   4   9  107.99    8.60
  -5   4   9  101.99    9.00
   4  -4  -9   35.90    6.60
   4  -4  -9   45.90    6.90
  -4   4   9   42.80    6.80
  -4   4   9   34.40    6.40
   3  -4  -9  157.58    9.00
   3  -4  -9  155.88    8.60
  -3   4   9  165.68    9.10
  -3   4   9  153.28    9.20
   2  -4  -9   -1.90    3.00
   2  -4  -9    1.10    2.50
  -2   4   9   -0.10    3.00
  -2   4   9   -1.60    3.10
   1  -4  -9   76.79    5.20
   1  -4  -9   89.99    7.00
  -1   4   9   96.19    7.10
  -1   4   9   98.89    7.10
   0  -4  -9   39.40    5.60
   0  -4  -9   17.80    3.10
   0   4   9   33.40    5.40
   0   4   9   29.60    4.60
  -1  -4  -9  291.57    8.50
  -1  -4  -9  322.87   11.80
   1   4   9  320.27   12.10
   1   4   9  353.86   11.60
  -2  -4  -9 1363.36   33.50
   2   4   9 1394.56   33.20
   2   4   9 1405.06   34.80
  -3  -4  -9  195.28    9.40
   3   4   9  211.18   10.70
   3   4   9  218.38    9.90
  -4  -4  -9  567.94   17.90
   4   4   9  610.84   18.80
   4   4   9  606.64   20.10
  -5  -4  -9  477.25   15.80
   5   4   9  488.45   18.60
   5   4   9  490.95   17.10
  -6  -4  -9   13.60    3.90
   6   4   9    6.30    4.50
   6   4   9   10.90    6.10
  -7  -4  -9   47.10    8.80
   7   4   9   58.09    9.80
  -8  -4  -9  105.89   12.20
   8   4   9  103.39   12.60
  -9  -4  -9    1.30    6.40
   9   4   9    0.90    6.10
 -10  -4  -9   18.60    7.70
  10   4   9   38.00    9.50
 -11  -4  -9   30.50    8.60
  11   4   9   56.19   11.50
   9  -5  -9    2.20    8.10
  -9   5   9   14.00    7.80
   8  -5  -9   12.70    7.70
  -8   5   9    7.90    6.30
   7  -5  -9   21.80    7.10
  -7   5   9   16.20    6.00
  -7   5   9    9.00    5.50
   6  -5  -9   -0.10    4.90
  -6   5   9    5.40    4.90
  -6   5   9    5.10    4.70
   5  -5  -9   -0.70    4.60
   5  -5  -9    5.40    4.00
  -5   5   9    7.60    4.10
  -5   5   9    1.30    4.10
   4  -5  -9  313.67   12.70
   4  -5  -9  326.27   13.80
  -4   5   9  316.37   13.30
  -4   5   9  317.87   13.90
   3  -5  -9    3.90    3.80
   3  -5  -9    6.80    3.70
  -3   5   9    2.80    3.80
  -3   5   9   -0.50    3.20
   2  -5  -9 1365.76   34.30
   2  -5  -9 1376.06   33.70
  -2   5   9 1419.66   35.50
  -2   5   9 1429.16   35.30
   1  -5  -9    1.10    3.30
   1  -5  -9    2.20    2.80
  -1   5   9    1.60    3.40
  -1   5   9    3.10    2.80
   0  -5  -9  689.03   19.90
   0  -5  -9  657.03   17.60
   0   5   9  665.33   20.10
   0   5   9  715.13   18.90
  -1  -5  -9  327.57   12.50
  -1  -5  -9  313.17    9.80
   1   5   9  355.86   11.50
   1   5   9  322.37   13.00
  -2  -5  -9  121.19    5.90
  -2  -5  -9  113.09    7.60
   2   5   9  105.39    8.30
   2   5   9  118.39    7.20
  -3  -5  -9  180.08    9.60
   3   5   9  174.18   10.60
   3   5   9  183.78    9.20
  -4  -5  -9    0.60    3.70
   4   5   9    0.60    4.70
   4   5   9    2.30    3.50
  -5  -5  -9  461.05   16.00
   5   5   9  461.95   16.80
   5   5   9  440.16   18.40
  -6  -5  -9   23.20    4.90
   6   5   9   39.50    6.50
   6   5   9   23.40    7.20
  -7  -5  -9   25.80    5.10
   7   5   9   19.60    6.20
   7   5   9   22.40    7.90
  -8  -5  -9    1.30    5.30
   8   5   9    5.00    6.10
  -9  -5  -9   -5.10    6.40
   9   5   9    1.90    6.60
 -10  -5  -9   66.89   12.70
  10   5   9   72.39   11.60
   9  -6  -9   -0.40    7.80
   8  -6  -9   -5.90    7.50
   7  -6  -9   14.80    7.20
  -7   6   9    5.40    5.90
   6  -6  -9   -1.00    5.30
  -6   6   9   -1.00    4.80
   5  -6  -9   37.30    6.90
  -5   6   9   39.90    7.20
  -5   6   9   31.00    6.40
   4  -6  -9   85.39    9.20
   4  -6  -9   78.09    8.10
  -4   6   9   89.89    9.90
  -4   6   9   67.09    7.80
   3  -6  -9  470.55   16.40
   3  -6  -9  508.75   17.30
  -3   6   9  479.65   17.70
  -3   6   9  481.95   17.10
   2  -6  -9   54.79    7.30
   2  -6  -9   55.99    6.60
  -2   6   9   60.69    6.60
  -2   6   9   54.79    7.70
   1  -6  -9  398.86   13.70
   1  -6  -9  406.26   14.70
  -1   6   9  417.86   15.60
  -1   6   9  415.36   13.20
   0  -6  -9  154.88    8.00
   0  -6  -9  157.68    9.70
   0   6   9  174.18   10.10
   0   6   9  166.78    7.80
  -1  -6  -9  112.39    8.40
  -1  -6  -9  111.89    6.50
   1   6   9  115.29    6.80
   1   6   9  107.89    8.80
  -2  -6  -9   -1.60    3.20
  -2  -6  -9    0.10    2.90
   2   6   9    0.00    3.80
   2   6   9    1.20    2.90
  -3  -6  -9   64.49    7.50
   3   6   9   75.89    8.90
   3   6   9   77.89    7.10
  -4  -6  -9  316.17   13.50
   4   6   9  328.97   13.10
   4   6   9  320.37   15.30
  -5  -6  -9   10.20    4.50
   5   6   9   10.20    6.60
   5   6   9    4.50    4.10
  -6  -6  -9   52.19    8.50
   6   6   9   50.79    7.20
   6   6   9   45.40    8.60
  -7  -6  -9  117.59   10.20
   7   6   9  100.49   14.00
   7   6   9  118.09   12.20
   8   6   9   67.49   12.10
  -9  -6  -9   18.10    7.70
   9   6   9   40.90    9.10
 -10  -6  -9   17.90    8.40
  10   6   9    8.20    8.60
   8  -7  -9    9.90    8.20
  -8   7   9    5.30    6.50
   7  -7  -9    0.00    7.10
  -7   7   9    6.10    6.20
   6  -7  -9  150.08   14.10
  -6   7   9  136.19   13.00
   5  -7  -9   -3.50    5.50
  -5   7   9   -4.60    5.20
   4  -7  -9  130.69   11.10
   4  -7  -9  131.39    9.90
  -4   7   9  146.59   12.00
   3  -7  -9   91.99    9.00
   3  -7  -9   95.69    8.90
  -3   7   9  107.59   10.20
   2  -7  -9    6.90    4.40
   2  -7  -9    2.30    3.90
  -2   7   9    4.80    4.60
   1  -7  -9   67.69    8.40
   1  -7  -9   69.29    7.40
  -1   7   9   68.79    8.50
   0  -7  -9  159.78    8.70
   0  -7  -9  140.59    9.80
   0   7   9  143.69   10.20
  -1  -7  -9   47.20    7.50
  -1  -7  -9   45.20    5.90
   1   7   9   35.70    6.10
  -2  -7  -9   21.20    5.50
  -2  -7  -9   26.10    5.20
   2   7   9   21.70    5.60
  -3  -7  -9   23.90    5.30
   3   7   9   53.09    9.30
  -4  -7  -9  -10.50    4.20
   4   7   9   -0.30    4.00
   4   7   9   -9.60    5.40
  -5  -7  -9   16.80    5.90
   5   7   9    9.50    4.40
   5   7   9    9.80    6.90
  -6  -7  -9   61.19    9.90
   6   7   9   64.59    9.50
   6   7   9   58.49    9.90
  -7  -7  -9   57.39   10.00
   7   7   9   42.70   10.00
   7   7   9   71.89   10.60
   8   7   9  123.59   13.80
   8   7   9  119.59   16.40
  -9  -7  -9   36.00    8.30
   9   7   9   42.10    9.30
 -10  -7  -9   -0.90    7.70
  10   7   9   43.00   10.50
   7  -8  -9   21.00    8.70
  -7   8   9   10.40    7.70
   6  -8  -9   23.90    8.20
  -6   8   9   24.00    7.90
   5  -8  -9   62.59   12.00
  -5   8   9   81.19   12.80
   4  -8  -9  153.28   11.20
   4  -8  -9  191.38   13.20
  -4   8   9  168.78   13.90
   3  -8  -9   48.20    7.60
   3  -8  -9   53.89    8.80
  -3   8   9   36.90    7.40
   2  -8  -9   37.70    6.60
   2  -8  -9   48.70    8.70
  -2   8   9   47.40    9.40
   1  -8  -9  173.08   11.40
   1  -8  -9  188.48   10.80
  -1   8   9  153.78   11.80
   0  -8  -9  161.18   11.20
   0  -8  -9  177.68   10.00
   0   8   9  178.88   12.20
  -1  -8  -9   85.89    7.90
  -1  -8  -9   96.39    9.80
   1   8   9   88.69   10.10
  -2  -8  -9   -0.50    4.50
   2   8   9   -2.90    5.10
  -3  -8  -9   27.90    6.00
   3   8   9   33.30    7.40
  -4  -8  -9   21.60    6.30
   4   8   9   20.20    7.50
  -5  -8  -9  106.09   11.70
   5   8   9  119.39   15.10
  -6  -8  -9   41.10    7.60
   6   8   9   25.80    9.30
  -7  -8  -9   10.80    6.80
   7   8   9   14.70    9.60
   8   8   9   13.50    9.40
   7  -9  -9   35.70    9.50
  -7   9   9   32.70    9.80
   6  -9  -9    3.20    8.00
  -6   9   9    7.20    8.10
   5  -9  -9   -5.60    6.50
  -5   9   9    6.90    7.50
   4  -9  -9   31.60    7.50
   4  -9  -9   26.70    7.80
  -4   9   9   36.90    8.60
   3  -9  -9  149.99   11.80
   3  -9  -9  156.08   12.70
  -3   9   9  164.58   14.70
   2  -9  -9   17.50    6.20
   2  -9  -9   12.70    5.60
  -2   9   9   -1.10    5.70
   1  -9  -9  257.57   13.10
   1  -9  -9  265.97   14.40
  -1   9   9  237.68   15.40
   0  -9  -9   85.59    8.70
   0  -9  -9   87.69   10.60
   0   9   9   63.89    9.00
  -1  -9  -9    5.70    6.40
  -1  -9  -9   -1.30    5.40
   1   9   9    2.60    5.90
  -2  -9  -9   40.40    7.20
   2   9   9   40.90    8.20
  -3  -9  -9  127.09   12.20
   3   9   9  133.59   14.20
  -4  -9  -9   48.20    8.30
   4   9   9   44.60    9.70
  -5  -9  -9   33.20    7.70
   5   9   9   40.90   10.10
  -6  -9  -9  130.79   13.80
   6   9   9  135.09   17.50
  -7  -9  -9    0.90    7.10
   7   9   9   22.30   10.00
  -8  -9  -9   21.40    8.60
   8   9   9   14.10   10.20
   6 -10  -9   19.20    9.00
  -6  10   9   15.70    9.60
   5 -10  -9   -6.00    6.80
  -5  10   9    1.60    8.00
   4 -10  -9   73.29   13.10
  -4  10   9   89.19   15.00
   3 -10  -9   29.00    8.00
   3 -10  -9   28.10    7.10
  -3  10   9   21.70    8.60
   2 -10  -9   16.20    6.50
   2 -10  -9   19.00    6.50
  -2  10   9   16.90    7.60
   1 -10  -9   16.70    6.70
   1 -10  -9   21.30    6.30
  -1  10   9   13.60    7.40
   0 -10  -9  258.57   15.60
   0 -10  -9  291.07   16.20
   0  10   9  241.58   16.80
  -1 -10  -9    7.90    6.50
   1  10   9   10.00    7.10
  -2 -10  -9  304.37   17.60
   2  10   9  284.17   18.40
  -3 -10  -9    7.40    7.20
   3  10   9    7.00    8.30
  -4 -10  -9   -1.80    6.80
   4  10   9    1.30    9.00
  -5 -10  -9   84.49   13.80
   5  10   9   74.99   12.60
  -6 -10  -9    2.50    8.00
   6  10   9    5.50    9.60
  -7 -10  -9   29.70    9.20
   7  10   9   19.90   10.90
  -8 -10  -9    0.80    8.80
   8  10   9   11.90   12.90
   5 -11  -9   14.20    8.40
  -5  11   9   17.30    9.90
   4 -11  -9    3.30    8.10
  -4  11   9   -0.80    8.30
   3 -11  -9  -14.60    6.80
   3 -11  -9   -0.30    6.20
  -3  11   9  -13.10    7.80
   2 -11  -9   26.40    8.10
   2 -11  -9   13.50    7.00
  -2  11   9   25.40    8.90
   1 -11  -9   11.10    7.30
   1 -11  -9   21.50    8.80
  -1  11   9   30.10    9.50
   0 -11  -9    4.90    7.10
   0  11   9    3.50    8.00
  -1 -11  -9   35.10    8.80
   1  11   9   19.50    8.60
  -2 -11  -9  148.79   15.70
   2  11   9  118.09   16.10
  -3 -11  -9   13.10    8.40
   3  11   9   30.00   10.00
  -4 -11  -9   62.99   11.10
   4  11   9   56.89   12.50
  -5 -11  -9   32.30    9.80
   5  11   9    7.40   10.40
  -6 -11  -9  -13.00    8.10
   6  11   9   -6.40    9.70
   7  11   9   -7.40   10.50
   3 -12  -9    4.50    9.00
  -3  12   9   -1.60    8.70
   2 -12  -9    7.00    7.60
   2 -12  -9    7.90   11.80
  -2  12   9   11.90    9.40
   1 -12  -9   16.80    8.70
  -1  12   9   16.50   10.20
   0 -12  -9   27.10    9.40
   0  12   9    3.00    9.40
  -1 -12  -9   31.00    9.40
   1  12   9   24.00    9.90
  -2 -12  -9    3.90    9.30
   2  12   9   -7.60    8.60
  -3 -12  -9   54.69   13.00
   3  12   9   49.70   12.10
  -4 -12  -9   18.30    9.90
   4  12   9   35.50   12.50
  -5 -12  -9   12.00   10.00
   5  12   9   15.40   11.70
  -1  13   9   -6.40   10.00
   0 -13  -9   55.19   12.30
   0  13   9   45.00   12.10
  -1 -13  -9   10.20    9.90
   1  13   9    4.10   10.40
  -2 -13  -9   47.40   11.60
   2  13   9   51.49   13.10
   1  11 -10   -6.00    8.30
  -1 -11  10   -0.20    9.80
   0  11 -10   -3.50    8.00
   0 -11  10    6.30   10.30
  -1  11 -10   25.60    9.00
   1 -11  10   56.39   12.40
  -2  11 -10   -2.80    7.00
   2 -11  10   -5.80    9.60
   4  10 -10    6.00    9.80
  -4 -10  10   13.10   10.30
   3  10 -10   -7.50    8.90
  -3 -10  10  -11.10    9.60
   2  10 -10   -4.70    8.10
  -2 -10  10    2.00    9.60
   1  10 -10   33.60    9.30
  -1 -10  10   44.60   10.80
   0  10 -10   -5.60    7.00
   0 -10  10   -8.10    8.20
  -1  10 -10   28.40    8.20
   1 -10  10   22.90   10.30
  -2  10 -10   -0.40    6.70
   2 -10  10   -8.30    8.70
   3 -10  10   30.50   11.00
   4 -10  10  -12.60    8.50
  -5  10 -10   -6.30    7.80
   5 -10  10  -12.80    8.90
   5   9 -10    4.50    9.60
  -5  -9  10   17.40   10.60
   4   9 -10    9.30    9.80
  -4  -9  10   10.70   10.00
   3   9 -10  121.49   16.40
  -3  -9  10  147.49   17.80
   2   9 -10   -7.50    7.00
  -2  -9  10    8.60    9.00
   1   9 -10   20.60    7.90
  -1  -9  10   14.30    8.60
   0   9 -10    4.30    6.50
   0  -9  10   10.90    8.50
  -1   9 -10   -6.70    6.20
   1  -9  10    1.60    8.10
  -2   9 -10   12.90    7.00
   2  -9  10   41.40   10.40
  -3   9 -10   57.69   11.00
   3  -9  10   58.79   11.20
  -4   9 -10   88.49   13.90
   4  -9  10   63.19   11.40
  -5   9 -10   10.70    8.50
   5  -9  10   -5.30    8.00
  -6   9 -10    8.10    9.20
   6  -9  10   -3.50    7.50
   6   8 -10    4.70    9.60
  -6  -8  10   22.40   11.60
   5   8 -10   43.20   10.10
  -5  -8  10   37.90   11.70
   4   8 -10   10.70    8.80
  -4  -8  10   10.10    9.00
   3   8 -10   13.40    8.30
  -3  -8  10   13.10    8.90
   2   8 -10   10.30    6.70
  -2  -8  10   -1.20    7.50
   1   8 -10   50.69    8.60
  -1  -8  10   54.69    9.70
   0   8 -10   41.00    8.00
   0  -8  10   48.60    9.20
  -1   8 -10  132.99   12.60
   1  -8  10  177.28   15.70
  -2   8 -10   18.80    6.60
   2  -8  10    3.50    7.30
  -3   8 -10   88.49   11.30
  -3   8 -10   99.79   10.70
   3  -8  10   91.69   14.50
  -4   8 -10    0.30    6.60
   4  -8  10   -6.00    6.90
  -5   8 -10    3.20    7.70
   5  -8  10   -8.40    6.80
  -6   8 -10  118.29   16.10
   6  -8  10  111.09   15.20
  -7   8 -10   -3.10    8.80
   7  -8  10   -2.60    7.30
   7   7 -10   38.00   10.50
   7   7 -10   47.40   10.90
  -7  -7  10   83.39   17.00
   6   7 -10    6.50    8.50
   6   7 -10    2.50    8.20
  -6  -7  10   -3.30    7.90
   5   7 -10   -1.30    7.50
  -5  -7  10    8.50    8.10
  -5  -7  10   -6.50    8.60
   4   7 -10    3.00    7.40
  -4  -7  10    1.60    6.20
  -4  -7  10    0.00    7.90
   3   7 -10   -0.20    6.50
  -3  -7  10   -0.20    6.90
  -3  -7  10   -2.30    5.90
   2   7 -10    8.40    5.90
  -2  -7  10    8.20    5.00
  -2  -7  10    2.80    6.40
   1   7 -10   52.59   10.00
  -1  -7  10   20.10    5.10
  -1  -7  10   27.50    7.50
   0   7 -10  343.47   16.40
   0  -7  10  329.27   15.10
   0  -7  10  373.36   17.50
  -1   7 -10   -1.10    4.90
   1  -7  10   -0.90    4.20
   1  -7  10   -0.20    5.80
  -2   7 -10  236.98   12.90
  -2   7 -10  246.78   13.60
   2  -7  10  202.28   13.20
   2  -7  10  244.08   15.80
  -3   7 -10    4.40    5.50
  -3   7 -10    1.30    4.50
   3  -7  10   -6.70    5.90
   3  -7  10    7.50    6.60
  -4   7 -10    8.20    6.40
   4  -7  10   -6.50    6.00
  -5   7 -10    1.70    6.30
   5  -7  10   -5.70    5.30
  -6   7 -10    6.50    7.30
   6  -7  10    3.40    6.50
  -7   7 -10    4.30    8.00
   7  -7  10   12.10    7.30
  -8   7 -10    5.30    8.90
   8   6 -10   -1.10    9.10
   8   6 -10   -5.30   10.40
  -8  -6  10   -2.20    8.60
   7   6 -10    5.10    8.60
   7   6 -10    2.60    8.00
  -7  -6  10   15.20    9.00
   6   6 -10    0.80    7.30
   6   6 -10   -3.50    7.20
  -6  -6  10    6.60    7.70
   5   6 -10   -5.80    6.60
   5   6 -10   -4.10    5.70
  -5  -6  10   11.50    6.80
   4   6 -10   24.70    7.40
  -4  -6  10   22.40    7.60
  -4  -6  10   29.00    8.60
   3   6 -10  112.89   12.10
  -3  -6  10  116.19   13.20
  -3  -6  10   91.49   12.20
   2   6 -10    6.00    5.00
  -2  -6  10    3.50    5.10
  -2  -6  10    5.80    5.80
   1   6 -10  165.88   11.90
  -1  -6  10  186.48   11.60
  -1  -6  10  189.18   13.20
   0   6 -10   21.40    5.60
   0  -6  10   15.60    5.10
   0  -6  10   15.50    5.70
  -1   6 -10    8.50    5.00
   1  -6  10   -0.20    3.90
   1  -6  10    5.80    5.20
  -2   6 -10  107.79    9.00
  -2   6 -10   90.29    9.40
   2  -6  10  102.29    9.30
   2  -6  10   78.89   10.20
  -3   6 -10  233.28   11.90
  -3   6 -10  218.98   12.90
   3  -6  10  234.98   12.70
   3  -6  10  218.08   13.70
  -4   6 -10   17.40    5.00
  -4   6 -10   20.10    6.90
   4  -6  10   25.30    6.40
   4  -6  10   15.40    5.10
  -5   6 -10    5.20    6.80
   5  -6  10    1.10    4.70
   5  -6  10    2.80    4.60
  -6   6 -10   10.10    7.60
   6  -6  10    1.30    5.10
   6  -6  10    7.80    5.20
  -7   6 -10   28.20    8.80
   7  -6  10   27.20    6.70
   7  -6  10   15.10    6.50
  -8   6 -10   34.80   10.80
   8  -6  10   35.40    7.80
  -9   6 -10   12.40   10.20
   8   5 -10    4.40    9.00
  -8  -5  10   -9.60    8.20
   7   5 -10    4.20    8.00
   7   5 -10   -2.30    7.20
  -7  -5  10   -3.70    7.40
   6   5 -10   31.70    8.40
   6   5 -10    8.40    7.30
  -6  -5  10   37.40    8.70
   5   5 -10    1.50    6.10
   5   5 -10   -0.40    5.60
  -5  -5  10    7.70    6.30
   4   5 -10  211.38   14.10
   4   5 -10  199.78   14.00
  -4  -5  10  206.38   14.90
   3   5 -10    0.30    5.10
  -3  -5  10    5.90    5.70
  -3  -5  10   -3.50    5.00
   2   5 -10  241.08   13.50
  -2  -5  10  274.97   14.70
  -2  -5  10  266.67   13.80
   1   5 -10    3.80    4.60
  -1  -5  10   -0.60    4.50
  -1  -5  10    0.20    3.90
   0   5 -10   89.59    9.30
   0  -5  10   85.39    9.00
   0  -5  10   89.99    9.10
  -1   5 -10   27.60    5.30
  -1   5 -10   34.90    5.20
   1  -5  10   43.30    6.20
   1  -5  10   46.00    7.90
  -2   5 -10   -5.30    4.00
  -2   5 -10    8.90    4.20
   2  -5  10   -3.50    3.50
   2  -5  10    2.30    4.30
  -3   5 -10   20.20    4.80
  -3   5 -10   20.90    5.50
   3  -5  10   28.40    5.40
   3  -5  10   26.10    5.60
  -4   5 -10   52.79    9.30
  -4   5 -10   68.09    7.40
   4  -5  10   60.29    8.60
   4  -5  10   57.99    8.50
  -5   5 -10  195.18   13.90
   5  -5  10  201.48   12.00
   5  -5  10  196.48   12.50
  -6   5 -10   -0.90    6.10
   6  -5  10   -5.20    4.50
   6  -5  10   -0.20    4.40
  -7   5 -10   -2.30    7.20
   7  -5  10   -0.80    5.20
   7  -5  10    0.00    4.80
  -8   5 -10    6.90    8.70
   8  -5  10   -7.00    4.90
  -9   5 -10   -4.60    8.80
   9  -5  10    9.20    6.60
   9   4 -10   -7.00    8.90
  -9  -4  10   13.70    9.90
   8   4 -10   21.90    8.90
  -8  -4  10   42.10   10.60
   7   4 -10   11.30    7.50
   7   4 -10   34.60    8.30
  -7  -4  10   11.50    7.90
   6   4 -10    3.60    6.30
   6   4 -10    6.80    6.10
  -6  -4  10   -4.10    6.00
   5   4 -10  164.88   13.20
   5   4 -10  159.48   13.40
  -5  -4  10  159.48   13.90
   4   4 -10    6.20    5.00
   4   4 -10   11.00    5.50
  -4  -4  10    6.60    5.60
   3   4 -10  112.39   10.30
   3   4 -10  102.29    9.10
  -3  -4  10  101.29   11.30
   2   4 -10   25.70    5.50
  -2  -4  10   15.10    5.20
  -2  -4  10   23.10    5.50
   1   4 -10  734.23   22.80
  -1  -4  10  749.23   22.40
  -1  -4  10  763.12   23.90
   0   4 -10   -0.70    3.70
   0  -4  10    6.00    3.70
   0  -4  10   -3.00    3.90
  -1   4 -10   61.99    6.50
  -1   4 -10   58.99    7.60
   1  -4  10   59.09    7.40
   1  -4  10   58.29    8.20
  -2   4 -10    2.60    3.90
  -2   4 -10    6.30    3.80
   2  -4  10   -2.80    4.00
   2  -4  10   -0.90    3.60
  -3   4 -10  272.77   13.10
  -3   4 -10  279.27   12.00
   3  -4  10  298.27   13.30
   3  -4  10  278.57   12.30
  -4   4 -10  116.19    7.90
  -4   4 -10   89.79    9.90
   4  -4  10  109.89    8.20
   4  -4  10   97.89    9.40
  -5   4 -10   18.90    6.30
   5  -4  10   17.90    4.60
   5  -4  10   17.60    5.20
  -6   4 -10   11.90    6.40
   6  -4  10   17.40    5.00
   6  -4  10    5.30    5.30
  -7   4 -10   28.50    8.10
   7  -4  10   30.40    6.90
   7  -4  10   17.40    6.20
  -8   4 -10   64.79   11.20
   8  -4  10   63.49   10.70
  -9   4 -10    8.50    8.30
   9  -4  10   12.30    6.50
 -10   4 -10   -1.90    8.50
  10  -4  10   19.40    8.00
   9   3 -10   -9.60    8.00
  -9  -3  10    4.00    9.20
   8   3 -10   21.40    8.50
  -8  -3  10    6.80    8.00
   7   3 -10   15.80    6.40
   7   3 -10   24.40    7.60
  -7  -3  10   11.50    7.20
   6   3 -10   49.80    8.30
   6   3 -10   36.20    6.90
  -6  -3  10   35.10    7.50
   5   3 -10  142.89   12.00
   5   3 -10  134.49   11.40
  -5  -3  10  137.89   12.10
   4   3 -10  202.78   11.70
   4   3 -10  199.78   12.40
  -4  -3  10  212.98   13.30
   3   3 -10    5.10    3.90
   3   3 -10    2.80    4.30
  -3  -3  10    0.80    4.20
   2   3 -10  260.47   12.40
   2   3 -10  263.07   11.40
  -2  -3  10  257.07   13.60
   1   3 -10   86.19    8.00
  -1  -3  10   74.69    8.50
  -1  -3  10   69.69    7.30
   0   3 -10   40.90    6.70
   0  -3  10   36.10    6.70
   0  -3  10   41.50    6.10
  -1   3 -10  775.12   20.50
  -1   3 -10  761.72   21.90
   1  -3  10  737.23   23.20
   1  -3  10  783.12   21.00
  -2   3 -10    1.90    3.20
  -2   3 -10    2.60    3.40
   2  -3  10    1.10    2.80
   2  -3  10   -3.70    3.70
  -3   3 -10  473.45   16.40
  -3   3 -10  475.75   15.50
   3  -3  10  494.45   17.40
   3  -3  10  463.95   14.90
  -4   3 -10    5.60    3.50
  -4   3 -10    8.40    4.40
   4  -3  10    8.80    3.30
   4  -3  10    7.90    4.20
  -5   3 -10  215.08   12.40
   5  -3  10  223.38   12.40
   5  -3  10  212.18   10.20
  -6   3 -10   32.40    6.60
   6  -3  10   42.80    6.90
   6  -3  10   36.70    6.40
  -7   3 -10  183.88   14.00
   7  -3  10  191.48   13.50
  -8   3 -10  129.09   14.20
   8  -3  10   96.39   11.60
  -9   3 -10   21.00    8.70
   9  -3  10    7.50    6.20
 -10   3 -10   20.50    9.60
  10  -3  10   37.20    9.00
   9   2 -10   -6.90    8.10
  -9  -2  10    7.80    8.90
   8   2 -10  -10.20    6.70
  -8  -2  10    8.10    8.00
   7   2 -10    1.30    6.00
   7   2 -10    7.50    5.60
  -7  -2  10    4.80    6.60
   6   2 -10   17.10    6.30
   6   2 -10   11.60    6.00
  -6  -2  10   22.00    6.70
   5   2 -10  274.57   13.80
   5   2 -10  258.77   13.40
  -5  -2  10  260.37   14.60
   4   2 -10    3.30    4.20
   4   2 -10    4.20    4.00
  -4  -2  10   -0.60    4.00
   3   2 -10  118.29    8.30
   3   2 -10  110.09    9.40
  -3  -2  10  124.29    9.80
   2   2 -10   28.20    5.20
   2   2 -10   14.20    4.20
  -2  -2  10   18.00    4.90
   1   2 -10  435.26   15.30
   1   2 -10  439.86   13.80
  -1  -2  10  449.95   16.90
   0   2 -10    8.90    3.60
   0  -2  10    4.30    3.50
   0  -2  10   10.40    3.00
  -1   2 -10   18.70    4.10
  -1   2 -10   14.50    3.40
   1  -2  10   17.90    3.20
   1  -2  10   22.90    4.70
  -2   2 -10  140.19    8.00
  -2   2 -10  119.79    7.90
   2  -2  10  134.19    9.00
   2  -2  10  135.29    6.40
  -3   2 -10   88.19    7.90
  -3   2 -10   97.19    7.10
   3  -2  10   85.59    7.80
   3  -2  10   91.39    5.60
  -4   2 -10  779.42   20.90
  -4   2 -10  742.43   22.90
   4  -2  10  764.42   20.10
   4  -2  10  768.72   23.10
  -5   2 -10   43.60    8.10
   5  -2  10   44.80    7.60
   5  -2  10   40.10    5.50
  -6   2 -10   71.79    9.40
   6  -2  10   71.99    9.20
  -7   2 -10   15.40    5.90
   7  -2  10   22.70    6.10
  -8   2 -10    4.10    6.20
   8  -2  10    0.70    5.50
  -9   2 -10   -8.00    6.30
   9  -2  10    3.40    5.80
 -10   2 -10   21.00    9.30
  10  -2  10   10.70    7.60
   9   1 -10   22.30    9.10
  -9  -1  10   21.60    9.70
   8   1 -10   26.90    8.40
  -8  -1  10   22.70    8.80
   7   1 -10    9.30    6.20
  -7  -1  10    1.90    6.50
   6   1 -10  290.67   14.10
   6   1 -10  359.56   17.10
  -6  -1  10  316.67   17.40
   5   1 -10    2.80    4.60
   5   1 -10   -1.20    4.00
  -5  -1  10    4.60    4.30
   4   1 -10   75.99    7.90
   4   1 -10   81.39    8.30
  -4  -1  10   80.59    8.60
   3   1 -10  170.78    9.10
   3   1 -10  158.68    9.70
  -3  -1  10  157.68   10.30
   2   1 -10   35.00    6.30
   2   1 -10   44.50    5.20
  -2  -1  10   46.60    7.30
   1   1 -10  395.86   12.30
   1   1 -10  395.46   14.40
  -1  -1  10  431.06   16.00
   0   1 -10  221.68    8.40
   0   1 -10  209.88   10.20
   0  -1  10  218.48    8.20
   0  -1  10  222.58   10.80
  -1   1 -10  156.18    8.60
  -1   1 -10  164.98    7.90
   1  -1  10  149.59    9.50
  -2   1 -10  465.45   15.00
  -2   1 -10  459.75   15.00
   2  -1  10  447.16   16.10
  -3   1 -10  200.18   10.30
  -3   1 -10  219.88    9.80
   3  -1  10  211.98   10.60
  -4   1 -10   88.89    7.80
  -4   1 -10   76.29    6.60
   4  -1  10   86.79    7.90
   4  -1  10   77.79    5.20
  -5   1 -10  182.08   10.90
   5  -1  10  181.98   10.70
  -6   1 -10   83.89    9.30
   6  -1  10   72.99    8.90
  -7   1 -10    0.50    5.00
   7  -1  10   -1.40    4.30
  -8   1 -10   11.30    6.00
   8  -1  10    4.70    5.40
  -9   1 -10    0.60    6.20
   9  -1  10   -1.10    5.80
 -10   1 -10   -5.10    7.30
  10  -1  10   15.40    8.00
 -11   1 -10    3.10    8.30
  11  -1  10    8.50    7.70
   9   0 -10   93.39   15.70
  -9   0  10  104.39   17.30
   8   0 -10   -3.70    6.80
  -8   0  10    8.60    7.00
   7   0 -10  161.48   13.60
  -7   0  10  160.98   15.10
   6   0 -10   71.79    8.50
   6   0 -10   69.99   10.00
  -6   0  10   69.89   11.20
   5   0 -10   46.20    7.50
   5   0 -10   54.99    8.00
  -5   0  10   23.10    5.90
   4   0 -10   39.20    6.50
   4   0 -10   20.80    4.70
  -4   0  10   21.20    5.00
   3   0 -10   24.00    4.60
   3   0 -10   26.70    5.40
  -3   0  10   21.90    5.00
   2   0 -10   -2.40    3.20
   2   0 -10    0.00    2.50
  -2   0  10   -0.40    3.40
   1   0 -10  284.37    9.40
   1   0 -10  283.87   11.50
  -1   0  10  292.07   12.90
   0   0 -10  952.60   25.30
   0   0 -10  949.11   22.20
   0   0  10 1006.70   26.90
   0   0  10  958.20   23.70
  -1   0 -10   52.19    6.10
   1   0  10   52.19    5.40
   1   0  10   49.80    6.80
  -2   0 -10  713.03   20.00
   2   0  10  675.83   19.80
   2   0  10  757.62   21.60
  -3   0 -10  297.87   11.40
  -3   0 -10  309.57   12.30
   3   0  10  288.47   12.30
  -4   0 -10    2.60    3.70
  -4   0 -10   -4.00    2.80
   4   0  10    1.90    3.30
  -5   0 -10    2.30    3.00
  -5   0 -10   -1.40    3.60
   5   0  10    3.60    3.60
  -6   0 -10    6.40    4.10
   6   0  10    6.80    4.30
  -7   0 -10   91.19   10.10
   7   0  10  110.29   10.50
  -8   0 -10    6.60    5.60
   8   0  10    6.60    5.40
  -9   0 -10   31.50    8.40
   9   0  10   37.20    8.50
 -10   0 -10   -7.30    6.10
  10   0  10    2.10    6.60
 -11   0 -10   14.20    8.70
  11   0  10   14.20    7.60
   9  -1 -10   -6.40    6.90
  -9   1  10   10.90    8.20
   8  -1 -10    4.90    6.60
  -8   1  10    2.60    7.00
   7  -1 -10   16.60    6.90
  -7   1  10   20.40    7.30
   6  -1 -10   58.59    9.90
   6  -1 -10   64.89    8.20
  -6   1  10   57.49   10.80
   5  -1 -10    5.40    3.80
   5  -1 -10    7.90    4.40
  -5   1  10    8.10    4.60
   4  -1 -10   60.39    6.90
   4  -1 -10   55.39    7.40
  -4   1  10   57.99    7.90
   3  -1 -10   35.70    6.50
   3  -1 -10   29.40    5.10
  -3   1  10   18.30    4.50
   2  -1 -10  514.05   14.40
   2  -1 -10  489.75   16.30
  -2   1  10  512.05   18.20
  -2   1  10  487.75   13.90
   1  -1 -10   94.39    4.90
   1  -1 -10  106.49    7.60
  -1   1  10   95.89    5.80
  -1   1  10  109.09    8.30
   0  -1 -10   65.89    6.40
   0  -1 -10   71.89    3.60
   0   1  10   77.49    5.70
   0   1  10   67.49    6.60
  -1  -1 -10  866.11   22.80
   1   1  10  862.51   22.30
   1   1  10  809.52   23.70
  -2  -1 -10  391.06   13.20
   2   1  10  396.46   14.40
   2   1  10  386.66   13.60
  -3  -1 -10  218.88    9.50
   3   1  10  224.58   10.50
   3   1  10  214.88   10.70
  -4  -1 -10  274.67   10.60
   4   1  10  284.07   12.50
  -5  -1 -10   29.40    5.60
  -5  -1 -10   50.59    7.40
   5   1  10   41.80    7.10
  -6  -1 -10  229.18   12.90
   6   1  10  260.47   13.20
  -7  -1 -10  344.97   16.00
   7   1  10  312.37   15.20
  -8  -1 -10   -6.20    4.40
   8   1  10   -2.90    5.00
  -9  -1 -10   13.80    7.10
   9   1  10   24.90    7.60
 -10  -1 -10    6.10    7.10
  10   1  10   17.60    7.70
 -11  -1 -10   13.30    8.10
  11   1  10   21.40    8.30
   9  -2 -10    9.40    8.10
  -9   2  10   17.80    8.40
   8  -2 -10   -8.20    6.50
  -8   2  10    8.10    6.90
   7  -2 -10   77.09   12.20
  -7   2  10   71.89   12.30
   6  -2 -10    8.00    5.40
   6  -2 -10    8.70    4.10
  -6   2  10   10.60    5.50
   5  -2 -10   56.19    7.20
   5  -2 -10   62.19    8.00
  -5   2  10   59.59    8.80
   4  -2 -10   31.50    5.20
   4  -2 -10   29.40    5.00
  -4   2  10   33.60    5.50
  -4   2  10   42.80    7.20
   3  -2 -10    9.90    3.40
   3  -2 -10    6.60    3.70
  -3   2  10    5.40    3.50
  -3   2  10    1.80    2.80
   2  -2 -10  197.18    8.10
   2  -2 -10  219.68   10.30
  -2   2  10  202.58    8.40
  -2   2  10  200.28   11.10
   1  -2 -10  257.47    8.50
   1  -2 -10  287.27   11.40
  -1   2  10  286.47   12.40
  -1   2  10  267.27    9.90
   0  -2 -10  159.18    8.50
   0   2  10  147.69    7.80
   0   2  10  164.78    8.80
  -1  -2 -10   -1.10    2.70
   1   2  10   -1.60    2.80
   1   2  10    3.60    3.00
  -2  -2 -10    7.50    3.10
   2   2  10   16.80    3.70
   2   2  10   10.00    4.00
  -3  -2 -10  696.63   19.60
   3   2  10  708.23   20.60
   3   2  10  720.83   21.20
  -4  -2 -10    3.90    3.00
   4   2  10    5.00    3.70
   4   2  10    3.00    4.10
  -5  -2 -10  363.26   12.40
   5   2  10  331.67   14.20
   5   2  10  347.27   15.30
  -6  -2 -10   91.89    6.80
  -6  -2 -10   89.49    9.10
   6   2  10   72.89    9.00
  -7  -2 -10   -1.60    4.50
   7   2  10    2.00    4.70
  -8  -2 -10    4.20    5.70
   8   2  10    8.50    5.50
  -9  -2 -10   59.49   11.50
   9   2  10   65.59   12.60
 -10  -2 -10    8.80    6.80
  10   2  10   -0.40    6.70
 -11  -2 -10    1.60    7.20
  11   2  10   11.10    8.30
   9  -3 -10   -9.80    7.10
  -9   3  10    2.70    7.50
   8  -3 -10   12.30    7.30
  -8   3  10   10.10    6.90
   7  -3 -10   76.59   11.70
  -7   3  10   69.09   12.10
   6  -3 -10  121.69   11.70
  -6   3  10  118.59   11.60
   5  -3 -10   -0.50    3.70
   5  -3 -10   -0.80    4.30
  -5   3  10    8.00    4.00
  -5   3  10    0.70    4.00
   4  -3 -10   14.40    4.60
   4  -3 -10   13.80    4.60
  -4   3  10   14.80    4.40
  -4   3  10   10.50    3.90
   3  -3 -10  122.29    8.70
   3  -3 -10  119.59    7.80
  -3   3  10  131.09    8.10
  -3   3  10  127.39    9.30
   2  -3 -10   20.00    4.00
   2  -3 -10   15.20    4.10
  -2   3  10   19.00    4.60
  -2   3  10   14.50    3.60
   1  -3 -10  458.15   13.50
   1  -3 -10  533.65   16.40
  -1   3  10  525.85   15.70
  -1   3  10  540.75   17.50
   0  -3 -10  350.96   12.60
   0  -3 -10  317.17    8.80
   0   3  10  327.97   12.50
   0   3  10  331.47   12.00
  -1  -3 -10    0.40    3.00
   1   3  10   10.40    3.20
   1   3  10   11.50    3.70
  -2  -3 -10  614.44   18.40
   2   3  10  659.03   19.40
   2   3  10  634.54   18.70
  -3  -3 -10  685.33   19.40
   3   3  10  673.53   20.00
   3   3  10  682.53   21.00
  -4  -3 -10   16.70    4.00
   4   3  10   18.60    5.00
   4   3  10   22.60    4.60
  -5  -3 -10   20.70    4.20
   5   3  10   19.60    5.90
   5   3  10   29.40    5.40
  -6  -3 -10    8.00    3.70
   6   3  10    7.00    5.80
   6   3  10    7.60    4.60
  -7  -3 -10    2.30    4.70
   7   3  10    4.80    5.00
  -8  -3 -10  131.49   12.70
   8   3  10  148.99   12.80
  -9  -3 -10   40.30    8.60
   9   3  10   69.59   12.90
 -10  -3 -10   -1.30    6.60
  10   3  10    7.90    7.00
 -11  -3 -10   16.20    8.00
  11   3  10   10.80    8.10
   9  -4 -10   -1.50    7.70
  -9   4  10    1.80    7.70
   8  -4 -10   -1.60    6.90
  -8   4  10    4.70    7.00
   7  -4 -10    7.80    6.90
  -7   4  10   -1.10    5.70
   6  -4 -10   59.89   10.70
  -6   4  10   32.20    6.50
  -6   4  10   69.99   11.60
   5  -4 -10    3.20    4.70
   5  -4 -10    0.20    4.10
  -5   4  10    7.40    4.60
  -5   4  10    1.40    4.00
   4  -4 -10  332.57   14.10
   4  -4 -10  334.67   13.80
  -4   4  10  353.46   14.00
  -4   4  10  329.87   14.60
   3  -4 -10   57.69    7.70
   3  -4 -10   68.59    6.90
  -3   4  10   58.29    7.90
  -3   4  10   68.19    7.50
   2  -4 -10   41.00    5.40
   2  -4 -10   44.80    6.80
  -2   4  10   42.70    6.60
  -2   4  10   43.50    7.20
   1  -4 -10   38.10    4.30
   1  -4 -10   52.19    6.60
  -1   4  10   54.69    6.50
  -1   4  10   49.60    6.30
   0  -4 -10   64.09    6.80
   0   4  10   42.00    5.60
   0   4  10   61.79    6.60
  -1  -4 -10  856.61   23.60
   1   4  10  870.71   23.40
   1   4  10  891.51   24.30
  -2  -4 -10   15.20    4.00
   2   4  10   19.40    4.00
   2   4  10   18.10    4.50
  -3  -4 -10   23.50    4.20
   3   4  10   26.50    5.40
   3   4  10   31.90    6.00
  -4  -4 -10  217.58   10.60
   4   4  10  223.58   11.30
   4   4  10  230.48   12.60
  -5  -4 -10   18.20    4.40
   5   4  10   14.60    4.60
   5   4  10    5.10    5.40
  -6  -4 -10   13.20    4.30
   6   4  10    1.90    5.80
   6   4  10   11.40    5.00
   7   4  10   14.80    6.20
  -8  -4 -10   98.59   12.50
   8   4  10  128.49   13.00
  -9  -4 -10    2.00    6.60
   9   4  10    8.20    7.20
 -10  -4 -10   26.20    8.20
  10   4  10   70.49   13.60
   9  -5 -10   -0.10    8.30
  -9   5  10    4.20    7.70
   8  -5 -10    5.80    7.60
  -8   5  10   -3.20    6.60
   7  -5 -10   11.90    7.40
  -7   5  10    2.90    5.60
   6  -5 -10   -0.30    5.20
  -6   5  10   -1.70    4.60
  -6   5  10    7.20    5.40
   5  -5 -10  192.48   11.30
   5  -5 -10  237.78   13.40
  -5   5  10  194.88   12.00
  -5   5  10  240.58   13.10
   4  -5 -10    3.90    4.20
   4  -5 -10    2.40    4.30
  -4   5  10    7.50    4.20
  -4   5  10    2.80    4.50
   3  -5 -10  295.27   12.30
   3  -5 -10  277.87   12.50
  -3   5  10  274.57   13.60
  -3   5  10  292.37   13.30
   2  -5 -10  400.46   15.10
   2  -5 -10  385.06   13.70
  -2   5  10  440.06   15.80
  -2   5  10  444.36   16.00
   1  -5 -10   44.20    5.00
   1  -5 -10   53.29    7.20
  -1   5  10   44.50    7.20
  -1   5  10   31.80    6.00
   0  -5 -10   13.10    4.40
   0  -5 -10   14.00    2.90
   0   5  10   15.80    4.40
   0   5  10   21.80    4.10
  -1  -5 -10   34.10    6.30
[truncated: 190,046 more chars]
