# Supplementary material for: Crystal structure of hexa­kis­(dimethyl sulfoxide-κO)cobalt(II) bis­[tri­chlorido­(quinoline-κN)cobaltate(II)]
Source: Acta Crystallogr E Crystallogr Commun. 2018 Feb 7;74(Pt 3):309–12. doi: 10.1107/S2056989018001652 (PMC5947792; doi:10.1107/S2056989018001652)
Supplement: Supplementary file 2 [file e-74-00309-Isup2.hkl]

data_I                                                                          
_shelx_title ' coclqs10.res in P-1'                                             
_shelx_refln_list_code          4                                               
_shelx_F_calc_maximum      159.89                                               
_exptl_crystal_F_000       571.00                                               
_reflns_d_resolution_high  0.6995                                               
                                                                                
loop_                                                                           
 _space_group_symop_operation_xyz                                               
 'x, y, z'                                                                      
 '-x, -y, -z'                                                                   
                                                                                
_cell_length_a     8.3182                                                       
_cell_length_b     9.6130                                                       
_cell_length_c    15.5948                                                       
_cell_angle_alpha  81.767                                                       
_cell_angle_beta   82.776                                                       
_cell_angle_gamma  87.183                                                       
                                                                                
_shelx_F_squared_multiplier     1.000                                           
                                                                                
loop_                                                                           
 _refln_index_h                                                                 
 _refln_index_k                                                                 
 _refln_index_l                                                                 
 _refln_F_squared_calc                                                          
 _refln_F_squared_meas                                                          
 _refln_F_squared_sigma                                                         
 _refln_observed_status                                                         
   1   0   0        938.41        970.63        12.84 o                         
   2   0   0       5478.37       5623.70        68.16 o                         
   3   0   0        255.53        279.76         7.46 o                         
   4   0   0        669.06        726.67        14.07 o                         
   5   0   0        444.27        484.59        13.15 o                         
   6   0   0        143.16        123.64         8.96 o                         
   7   0   0        417.33        406.65        20.97 o                         
   8   0   0          3.20          5.83         5.53 o                         
   9   0   0        424.44        420.92        22.97 o                         
  10   0   0        122.46        127.63        15.73 o                         
  11   0   0          3.08          7.39        12.18 o                         
 -11   1   0          1.91         -7.27        10.88 o                         
 -10   1   0         87.47         59.89        10.12 o                         
  -9   1   0        122.06        140.02        15.62 o                         
  -8   1   0         51.17         52.25         7.36 o                         
  -7   1   0         62.15         87.62         8.39 o                         
  -6   1   0        118.96        127.57         8.41 o                         
  -5   1   0        240.11        269.56         9.45 o                         
  -4   1   0       1010.22        970.46        17.32 o                         
  -3   1   0       2863.62       2815.85        37.54 o                         
  -2   1   0        519.04        573.54        10.26 o                         
  -1   1   0       6044.68       7730.25        91.34 o                         
   0   1   0        912.62        769.26        11.51 o                         
   1   1   0      10641.77      11273.13       114.27 o                         
   2   1   0        107.11        124.54         4.53 o                         
   3   1   0       7857.77       8480.79       102.64 o                         
   4   1   0        155.77        150.06         6.65 o                         
   5   1   0        279.16        305.14         9.64 o                         
   6   1   0        206.90        230.45         9.71 o                         
   7   1   0         17.29         28.85         5.45 o                         
   8   1   0        681.68        660.83        18.76 o                         
   9   1   0        823.48        803.45        39.69 o                         
  10   1   0        163.72        147.64        20.52 o                         
  11   1   0         25.02         35.25        24.06 o                         
 -11   2   0         67.23         61.23        26.78 o                         
 -10   2   0        107.90        109.73        13.71 o                         
  -9   2   0         63.44         81.96        16.95 o                         
  -8   2   0         63.45         71.41         8.66 o                         
  -7   2   0         16.64         10.96         4.87 o                         
  -6   2   0        362.91        307.19        13.14 o                         
  -5   2   0          5.37          4.30         3.88 o                         
  -4   2   0       7979.63       8071.60       100.36 o                         
  -3   2   0       1342.16       1251.92        19.80 o                         
  -2   2   0        160.52        117.35         5.00 o                         
  -1   2   0       1411.31       1572.77        21.13 o                         
   0   2   0       1285.38       1490.23        19.96 o                         
   1   2   0       2473.79       2517.12        27.54 o                         
   2   2   0        214.54        225.68         5.25 o                         
   3   2   0        331.14        308.60         6.85 o                         
   4   2   0        113.31        121.02         6.31 o                         
   5   2   0        784.93        759.46        15.65 o                         
   6   2   0        118.26         97.83         8.49 o                         
   7   2   0        170.88        165.28        10.26 o                         
   8   2   0        209.06        199.29        20.03 o                         
   9   2   0        289.45        316.86        22.10 o                         
  10   2   0          8.81          9.90        11.04 o                         
  11   2   0         24.38         14.52        16.30 o                         
 -11   3   0          3.36          6.72         9.02 o                         
 -10   3   0        116.85        117.03        12.72 o                         
  -9   3   0         16.57         30.20         7.87 o                         
  -8   3   0        367.50        382.32        15.68 o                         
  -7   3   0        302.64        298.69        12.79 o                         
  -6   3   0          0.28          2.72         4.21 o                         
  -5   3   0       1163.87       1224.70        22.44 o                         
  -4   3   0       1823.23       1789.47        28.00 o                         
  -3   3   0        174.16        162.00         6.80 o                         
  -2   3   0       4720.29       5186.34        64.70 o                         
  -1   3   0       3760.93       3579.54        75.62 o                         
   0   3   0      14193.23      15159.82       178.92 o                         
   1   3   0       3006.97       3059.74        43.01 o                         
   2   3   0       1008.09        993.60        13.77 o                         
   3   3   0       5918.43       6020.72        65.02 o                         
   4   3   0        718.77        728.35        12.61 o                         
   5   3   0       1113.44       1066.19        16.89 o                         
   6   3   0       1344.09       1260.54        29.16 o                         
   7   3   0         82.69        102.49        18.85 o                         
   8   3   0        474.79        466.42        22.40 o                         
   9   3   0         62.49         67.10        12.24 o                         
  10   3   0          1.13          5.18        11.69 o                         
  11   3   0         20.63         15.54        14.50 o                         
 -11   4   0         16.93          8.27         9.39 o                         
 -10   4   0         27.19         29.36         9.30 o                         
  -9   4   0         30.21         25.24         8.31 o                         
  -8   4   0        487.04        464.86        17.33 o                         
  -7   4   0        190.74        187.80        11.84 o                         
  -6   4   0       1154.44       1165.60        23.67 o                         
  -5   4   0        331.00        302.98        11.44 o                         
  -4   4   0       2779.46       2819.38        40.68 o                         
  -3   4   0        322.16        320.44         9.29 o                         
  -2   4   0       1500.38       1404.44        22.43 o                         
  -1   4   0       9165.32       9319.84       113.09 o                         
   0   4   0        770.88        688.46        14.30 o                         
   1   4   0       3976.49       4075.72        55.97 o                         
   2   4   0        384.75        346.90         7.81 o                         
   3   4   0       5227.45       5228.17        57.89 o                         
   4   4   0        388.76        434.78        10.26 o                         
   5   4   0       1900.01       1858.59        25.84 o                         
   6   4   0         59.49         36.10         4.98 o                         
   7   4   0        253.31        228.48        13.62 o                         
   8   4   0       1368.91       1489.97        53.16 o                         
   9   4   0         14.45         13.69        10.97 o                         
  10   4   0          9.62         13.95        17.07 o                         
  11   4   0          1.29         -1.85        15.00 o                         
 -10   5   0          7.14         14.00         8.74 o                         
  -9   5   0         81.02         99.84        14.46 o                         
  -8   5   0        144.71        147.92        17.65 o                         
  -7   5   0          1.40          2.10         5.98 o                         
  -6   5   0         56.20         55.27         7.30 o                         
  -5   5   0       4483.27       4392.58        61.27 o                         
  -4   5   0        466.98        444.53        12.45 o                         
  -3   5   0       2167.00       2088.65        31.22 o                         
  -2   5   0        108.25        101.72        11.45 o                         
  -1   5   0         78.73         57.18         5.61 o                         
   0   5   0        666.38        713.59        14.48 o                         
   1   5   0         30.25         19.97         4.02 o                         
   2   5   0       7988.41       7656.22        82.15 o                         
   3   5   0        145.40        133.76         8.69 o                         
   4   5   0       4880.28       4782.44        55.24 o                         
   5   5   0        257.26        252.03        12.22 o                         
   6   5   0        179.77        182.07        12.64 o                         
   7   5   0        566.69        625.84        23.55 o                         
   8   5   0         58.89         65.14        19.01 o                         
   9   5   0          2.01         -9.72        12.94 o                         
  10   5   0          1.58          9.06        13.72 o                         
  11   5   0         81.85         94.59        19.02 o                         
 -10   6   0         23.09         39.08        14.00 o                         
  -9   6   0         48.21         64.82        13.72 o                         
  -8   6   0        599.00        646.12        56.90 o                         
  -7   6   0        132.94         97.27        12.99 o                         
  -6   6   0        524.88        521.31        26.32 o                         
  -5   6   0         23.44         21.88         4.95 o                         
  -4   6   0         89.03         90.20         9.92 o                         
  -3   6   0        118.90         99.33         8.17 o                         
  -2   6   0        925.20        902.38        18.25 o                         
  -1   6   0        335.64        299.70        10.51 o                         
   0   6   0         98.83         93.17        10.07 o                         
   1   6   0        382.53        418.53        11.98 o                         
   2   6   0        376.97        369.37        15.66 o                         
   3   6   0        442.61        417.07        10.59 o                         
   4   6   0       2694.01       2592.39        34.05 o                         
   5   6   0        875.23        889.89        27.20 o                         
   6   6   0        365.31        416.46        17.81 o                         
   7   6   0         93.29         75.75        10.32 o                         
   8   6   0         51.70         46.41        15.13 o                         
   9   6   0         76.27         60.14        17.72 o                         
  10   6   0         29.37         14.08        14.73 o                         
  -9   7   0        356.45        418.08        37.24 o                         
  -8   7   0        133.92        123.16        16.44 o                         
  -7   7   0        241.04        250.50        21.31 o                         
  -6   7   0         77.07         79.20        12.35 o                         
  -5   7   0         26.30         21.72         8.77 o                         
  -4   7   0        113.90        136.45        33.62 o                         
  -3   7   0         17.74         16.53         5.29 o                         
  -2   7   0        206.47        221.00        14.84 o                         
  -1   7   0          0.17          5.87         4.90 o                         
   0   7   0        638.74        625.36        15.92 o                         
   1   7   0        801.82        776.44        17.90 o                         
   2   7   0        131.15        113.98        10.17 o                         
   3   7   0       1045.99       1036.10        24.92 o                         
   4   7   0         81.12         82.67         9.48 o                         
   5   7   0          3.05         -2.64         6.16 o                         
   6   7   0         23.91         22.62         7.90 o                         
   7   7   0        373.99        375.13        22.18 o                         
   8   7   0          0.11         -8.54         9.09 o                         
   9   7   0         15.61         -6.95        12.99 o                         
  10   7   0          0.86         -7.41        16.69 o                         
  -9   8   0         67.28         61.37        16.94 o                         
  -8   8   0         23.18         30.77        31.82 o                         
  -7   8   0         22.98         62.18        13.90 o                         
  -6   8   0        200.12        243.81        22.03 o                         
  -5   8   0        400.95        398.34        23.40 o                         
  -4   8   0          2.40          7.76        12.81 o                         
  -3   8   0       1323.73       1273.40        26.00 o                         
  -2   8   0        654.85        669.32        18.31 o                         
  -1   8   0        389.84        333.27        14.02 o                         
   0   8   0        596.68        672.54        18.34 o                         
   1   8   0        852.98        891.48        21.08 o                         
   2   8   0       1619.16       1513.97        29.05 o                         
   3   8   0         30.60         41.84         7.94 o                         
   4   8   0        885.64        886.56        24.65 o                         
   5   8   0        440.48        492.97        25.56 o                         
   6   8   0         68.52         82.22        36.61 o                         
   7   8   0          4.47         15.84        12.67 o                         
   8   8   0          0.41        -13.40        13.40 o                         
   9   8   0         18.98         12.16        22.77 o                         
  -8   9   0          2.04         -1.97        14.47 o                         
  -7   9   0         14.88         -2.68        13.74 o                         
  -6   9   0        100.53        136.57        17.56 o                         
  -5   9   0         80.63         98.66        14.70 o                         
  -4   9   0        695.70        686.51        49.53 o                         
  -3   9   0          6.65         14.67         7.14 o                         
  -2   9   0        735.57        709.41        27.16 o                         
  -1   9   0         82.78         85.18        12.64 o                         
   0   9   0       1943.96       1955.79        35.89 o                         
   1   9   0          3.03         15.40         7.60 o                         
   2   9   0         41.54         21.88         8.11 o                         
   3   9   0       1077.09       1034.91        27.58 o                         
   4   9   0         13.80          2.48        11.25 o                         
   5   9   0        483.08        514.74        57.95 o                         
   6   9   0          0.00          7.20        13.53 o                         
   7   9   0         10.72         15.92        16.17 o                         
   8   9   0         12.17         30.62        17.96 o                         
   9   9   0         56.95         94.17        30.79 o                         
  -7  10   0        104.29        143.09        21.04 o                         
  -6  10   0        106.85        112.53        18.84 o                         
  -5  10   0          8.99         -7.47        13.16 o                         
  -4  10   0         36.08         49.15        14.27 o                         
  -3  10   0        443.08        480.33        35.60 o                         
  -2  10   0          3.47          5.01         8.41 o                         
  -1  10   0       1290.14       1331.04        44.30 o                         
   0  10   0         63.64         64.68        12.08 o                         
   1  10   0         32.84         15.99         8.83 o                         
   2  10   0         41.40         34.65         9.38 o                         
   3  10   0         41.73         28.20        12.62 o                         
   4  10   0         12.87         -9.93        13.97 o                         
   5  10   0          7.62         28.08        14.90 o                         
   6  10   0        173.47        242.90        29.02 o                         
   7  10   0         34.93          7.45        18.07 o                         
   8  10   0         53.68         63.27        21.81 o                         
  -6  11   0         31.25        -12.70        15.97 o                         
  -5  11   0         28.00         21.18        16.72 o                         
  -4  11   0        212.25        193.97        46.31 o                         
  -3  11   0         12.91          6.17        10.78 o                         
  -2  11   0          4.40          3.34         9.61 o                         
  -1  11   0        320.26        318.52        31.38 o                         
   0  11   0         71.69         84.58        13.47 o                         
   1  11   0        122.16        123.08        12.90 o                         
   2  11   0         58.02         88.20        28.33 o                         
   3  11   0          2.94        -12.59        12.59 o                         
   4  11   0         69.86         87.47        18.47 o                         
   5  11   0          7.02         15.74        15.90 o                         
   6  11   0         25.88         36.37        19.79 o                         
   7  11   0         10.51         39.61        20.66 o                         
  -5  12   0        160.46        146.48        30.13 o                         
  -4  12   0        210.98        217.15        26.58 o                         
  -3  12   0          7.60         15.54        16.52 o                         
  -2  12   0        229.76        278.68        22.42 o                         
  -1  12   0          0.45          5.07        11.36 o                         
   0  12   0         51.70         31.96        12.57 o                         
   1  12   0         74.96         86.82        15.32 o                         
   2  12   0         99.96         76.10        18.30 o                         
   3  12   0          7.52          2.73        16.46 o                         
   4  12   0          8.77         41.91        27.94 o                         
   5  12   0        113.61         97.92        21.88 o                         
  -3  13   0        126.42        124.56        32.97 o                         
  -2  13   0         44.76         43.60        14.80 o                         
  -1  13   0        401.02        453.53        42.54 o                         
   0  13   0        150.33        183.91        33.53 o                         
   1  13   0        104.97        121.91        21.77 o                         
   2  13   0         17.07         18.08        19.44 o                         
   3  13   0         12.27          6.93        22.51 o                         
  -3 -13   1         57.19         60.08        20.52 o                         
  -2 -13   1         11.92          6.64        20.57 o                         
  -1 -13   1          0.46         -0.75        17.20 o                         
   0 -13   1         74.76         73.13        19.30 o                         
   1 -13   1        202.16        196.16        24.41 o                         
   2 -13   1        148.44        144.11        35.73 o                         
  -5 -12   1         78.83         56.98        20.95 o                         
  -4 -12   1          6.08          2.43        18.96 o                         
  -3 -12   1         45.45         25.51        17.37 o                         
  -2 -12   1          0.49         -2.58        15.02 o                         
  -1 -12   1         94.08        106.44        17.77 o                         
   0 -12   1         16.61         22.57        11.82 o                         
   1 -12   1         14.88          0.62        11.50 o                         
   2 -12   1        222.10        198.96        19.73 o                         
   3 -12   1          0.06          2.78        16.39 o                         
   4 -12   1        230.63        239.37        27.43 o                         
   5 -12   1         13.50          6.70        18.33 o                         
  -7 -11   1          1.05        -11.21        19.21 o                         
  -6 -11   1          5.88         20.90        17.86 o                         
  -5 -11   1          4.90         27.50        17.27 o                         
  -4 -11   1          5.07         -3.81        15.65 o                         
  -3 -11   1         22.91          9.94        19.79 o                         
  -2 -11   1        402.34        380.58        27.17 o                         
  -1 -11   1         89.64         75.03        12.38 o                         
   0 -11   1         13.80         20.81        10.29 o                         
   1 -11   1        199.24        202.63        18.28 o                         
   2 -11   1         12.83          5.67        10.18 o                         
   3 -11   1          1.11         -2.83        11.59 o                         
   4 -11   1          6.37          4.33        15.23 o                         
   5 -11   1        168.45        187.09        26.26 o                         
   6 -11   1         19.30         35.30        25.48 o                         
  -8 -10   1         24.17         17.39        30.14 o                         
  -7 -10   1         14.66          9.29        18.18 o                         
  -6 -10   1         11.30         20.91        16.17 o                         
  -5 -10   1        151.53        158.23        23.80 o                         
  -4 -10   1          9.06         14.13        13.17 o                         
  -3 -10   1         60.22         31.17        12.59 o                         
  -2 -10   1        249.97        238.64        46.50 o                         
  -1 -10   1         29.20         34.95         9.51 o                         
   0 -10   1        641.59        657.66        22.29 o                         
   1 -10   1        667.07        666.63        22.07 o                         
   2 -10   1         42.95         41.38         9.49 o                         
   3 -10   1        123.23        135.34        21.53 o                         
   4 -10   1          1.78         -0.85        12.61 o                         
   5 -10   1         20.08         37.16        15.07 o                         
   6 -10   1         11.72         -6.41        13.99 o                         
   7 -10   1        176.89        211.77        26.16 o                         
  -8  -9   1          2.01         -7.14        17.41 o                         
  -7  -9   1          7.06          9.32        15.69 o                         
  -6  -9   1        378.22        409.87        30.64 o                         
  -5  -9   1         53.74         67.45        15.02 o                         
  -4  -9   1        130.12        118.20        15.15 o                         
  -3  -9   1        708.35        706.26        31.69 o                         
  -2  -9   1         18.70         10.27         7.47 o                         
  -1  -9   1        577.67        550.02        18.86 o                         
   0  -9   1          0.52         12.99         7.45 o                         
   1  -9   1       1073.47       1037.71        25.07 o                         
   2  -9   1         43.57         52.97         9.01 o                         
   3  -9   1        121.84        103.41        11.00 o                         
   4  -9   1        516.16        580.44        27.40 o                         
   5  -9   1         51.19         53.68        24.96 o                         
   6  -9   1         20.20         25.08        13.53 o                         
   7  -9   1          2.27          2.28        13.99 o                         
   8  -9   1         63.38         78.26        24.32 o                         
  -9  -8   1         90.93         89.25        27.42 o                         
  -8  -8   1         15.79         -4.38        13.90 o                         
  -7  -8   1         30.02         15.85        12.56 o                         
  -6  -8   1          4.10          7.96        12.71 o                         
  -5  -8   1          2.50         38.76        12.04 o                         
  -4  -8   1        340.56        400.86        41.12 o                         
  -3  -8   1       2125.24       2043.57        56.27 o                         
  -2  -8   1       1195.42       1226.32        25.60 o                         
  -1  -8   1        339.74        352.89        14.31 o                         
   0  -8   1        808.91        793.33        19.71 o                         
   1  -8   1        142.35        127.79        11.32 o                         
   2  -8   1         22.59         16.53         6.51 o                         
   3  -8   1        502.45        488.61        16.70 o                         
   4  -8   1         23.55         36.12        12.68 o                         
   5  -8   1        499.15        580.01        26.04 o                         
   6  -8   1         72.32         61.50        13.72 o                         
   7  -8   1        658.18        725.15        32.87 o                         
   8  -8   1         11.40          7.28        12.98 o                         
   9  -8   1        105.01        122.59        20.12 o                         
 -10  -7   1         35.87         17.24        17.08 o                         
  -9  -7   1          0.18         -6.30        22.77 o                         
  -8  -7   1         20.26         10.89        10.05 o                         
  -7  -7   1         98.43         98.64        18.24 o                         
  -6  -7   1        234.09        274.05        16.28 o                         
  -5  -7   1         93.12         90.94         9.83 o                         
  -4  -7   1          2.02          0.18        10.87 o                         
  -3  -7   1       1288.54       1230.18        31.16 o                         
  -2  -7   1        774.50        786.04        18.67 o                         
  -1  -7   1       1392.78       1392.90        25.47 o                         
   0  -7   1        180.87        180.28        10.44 o                         
   1  -7   1         87.35         87.54         8.84 o                         
   2  -7   1        481.18        486.33        14.49 o                         
   3  -7   1         82.39         62.23         6.68 o                         
   4  -7   1         29.85         38.38         9.31 o                         
   5  -7   1         23.30          8.41         8.96 o                         
   6  -7   1       1328.63       1358.37        39.45 o                         
   7  -7   1         70.91         51.18        11.70 o                         
   8  -7   1        106.61        105.14        15.73 o                         
   9  -7   1         60.93         52.98        15.05 o                         
 -10  -6   1          0.58         -4.46        14.35 o                         
  -9  -6   1          0.23         15.78        13.08 o                         
  -8  -6   1         23.04         14.07        11.53 o                         
  -7  -6   1        801.66        814.20        23.21 o                         
  -6  -6   1       1064.63       1042.11        24.69 o                         
  -5  -6   1          4.31         -0.48         5.75 o                         
  -4  -6   1       1615.63       1708.18        29.69 o                         
  -3  -6   1          8.19          6.53         3.67 o                         
  -2  -6   1         16.90         16.46         4.68 o                         
  -1  -6   1         51.13         42.84         5.45 o                         
   0  -6   1        259.62        239.76         9.80 o                         
   1  -6   1          1.41         -1.45         3.96 o                         
   2  -6   1        127.30        124.62         8.34 o                         
   3  -6   1        596.12        602.83        11.86 o                         
   4  -6   1         30.69         25.00         4.75 o                         
   5  -6   1         73.27         61.03         7.30 o                         
   6  -6   1         95.50         82.07         9.13 o                         
   7  -6   1          3.09          2.15         5.77 o                         
   8  -6   1         48.75         38.38         8.87 o                         
   9  -6   1        166.00        187.55        23.05 o                         
  10  -6   1          0.34          3.64        11.64 o                         
 -10  -5   1        114.18         98.10        17.18 o                         
  -9  -5   1         25.64         17.88        12.16 o                         
  -8  -5   1        128.86        140.36        20.03 o                         
  -7  -5   1        925.15        901.70        26.11 o                         
  -6  -5   1        121.27        141.96        12.45 o                         
  -5  -5   1       1545.52       1525.24        27.92 o                         
  -4  -5   1        992.33        988.28        20.26 o                         
  -3  -5   1       2847.42       2694.63        39.01 o                         
  -2  -5   1          1.90          0.98         2.91 o                         
  -1  -5   1        305.18        386.87        10.71 o                         
   0  -5   1         10.34         20.20         4.02 o                         
   1  -5   1         10.57         13.24         4.58 o                         
   2  -5   1       6885.85       6980.42        88.07 o                         
   3  -5   1        855.80        889.70        17.20 o                         
   4  -5   1       1515.81       1488.85        25.70 o                         
   5  -5   1        361.00        346.19        12.59 o                         
   6  -5   1         59.03         64.29         7.61 o                         
   7  -5   1         23.26         18.61         6.17 o                         
   8  -5   1          4.20         12.00         6.58 o                         
   9  -5   1         85.62         71.45        13.58 o                         
  10  -5   1         75.89         80.03        11.74 o                         
 -11  -4   1         76.06         94.18        40.73 o                         
 -10  -4   1        119.50         92.20        16.00 o                         
  -9  -4   1         78.99         94.34        14.52 o                         
  -8  -4   1        637.63        625.76        34.91 o                         
  -7  -4   1        153.01        168.19        13.43 o                         
  -6  -4   1          2.03         -2.68         5.35 o                         
  -5  -4   1         15.57         18.33         5.10 o                         
  -4  -4   1       2222.27       2306.53        47.17 o                         
  -3  -4   1        660.54        630.51        13.94 o                         
  -2  -4   1         51.03         28.74         3.58 o                         
  -1  -4   1       4916.20       4784.60        52.12 o                         
   0  -4   1        218.42        264.51         8.05 o                         
   1  -4   1       4637.13       4802.23        61.07 o                         
   2  -4   1         24.42          8.89         2.43 o                         
   3  -4   1        846.61        912.14        16.92 o                         
   4  -4   1        189.36        175.70         8.45 o                         
   5  -4   1       3663.24       3561.73        50.95 o                         
   6  -4   1        629.92        622.55        17.52 o                         
   7  -4   1          7.21         17.79         5.70 o                         
   8  -4   1        208.68        223.09        13.85 o                         
   9  -4   1        149.32        176.99        15.05 o                         
  10  -4   1          1.21         12.49         8.37 o                         
  11  -4   1         31.03         25.52        10.12 o                         
 -11  -3   1        103.47         82.56        17.47 o                         
 -10  -3   1         22.29         16.93        12.90 o                         
  -9  -3   1         56.02         32.00        11.07 o                         
  -8  -3   1        644.32        616.25        25.60 o                         
  -7  -3   1       1067.21        975.77        28.63 o                         
  -6  -3   1          4.49         -0.04         4.44 o                         
  -5  -3   1         30.83         44.88         5.20 o                         
  -4  -3   1        582.15        507.67        12.41 o                         
  -3  -3   1        493.59        495.01        11.37 o                         
  -2  -3   1       2641.62       2749.26        36.77 o                         
  -1  -3   1        293.19        284.53         5.93 o                         
   0  -3   1       5469.39       5350.79        65.92 o                         
   1  -3   1        550.04        530.40        10.26 o                         
   2  -3   1       7662.21       7254.62        88.69 o                         
   3  -3   1        449.47        399.06        10.05 o                         
   4  -3   1       2513.71       2519.43        36.67 o                         
   5  -3   1         41.50         52.07         5.81 o                         
   6  -3   1        294.12        317.16        12.09 o                         
   7  -3   1        286.84        275.04        14.68 o                         
   8  -3   1        299.56        268.47        14.07 o                         
   9  -3   1        138.88        147.30        13.93 o                         
  10  -3   1          0.05         -4.89        12.16 o                         
  11  -3   1         51.82         58.66        11.25 o                         
 -11  -2   1        170.85        185.63        28.59 o                         
 -10  -2   1          9.63          8.94        26.13 o                         
  -9  -2   1         43.17         54.19        11.32 o                         
  -8  -2   1        511.21        443.51        21.68 o                         
  -7  -2   1        222.07        199.23        10.87 o                         
  -6  -2   1          8.38          5.73         4.22 o                         
  -5  -2   1        674.84        665.42        14.64 o                         
  -4  -2   1        459.87        469.16        11.18 o                         
  -3  -2   1       2430.36       2457.01        33.63 o                         
  -2  -2   1        221.85        238.15         6.70 o                         
  -1  -2   1       3082.76       3148.46        39.72 o                         
   0  -2   1        834.36       1035.68        12.85 o                         
   1  -2   1      18102.94      19033.07       192.69 o                         
   2  -2   1        601.98        712.96        14.74 o                         
   3  -2   1        135.40        119.54         5.82 o                         
   4  -2   1        188.32        171.46         7.50 o                         
   5  -2   1        115.40        120.88         7.46 o                         
   6  -2   1        262.13        246.99        10.35 o                         
   7  -2   1          0.02          1.64         4.46 o                         
   8  -2   1        223.17        218.65        12.82 o                         
   9  -2   1          6.01         -4.14         5.95 o                         
  10  -2   1        165.02        194.87        19.59 o                         
  11  -2   1        133.34        127.57        14.07 o                         
 -11  -1   1        217.10        251.66        31.04 o                         
 -10  -1   1         18.29         23.59        21.21 o                         
  -9  -1   1        472.63        510.09        29.75 o                         
  -8  -1   1          1.47         17.01         6.17 o                         
  -7  -1   1        105.43        102.20         9.38 o                         
  -6  -1   1         10.10          8.21         4.66 o                         
  -5  -1   1         18.20         28.77         4.07 o                         
  -4  -1   1       2496.09       2647.88        36.69 o                         
  -3  -1   1         36.18         32.64         3.70 o                         
  -2  -1   1      23707.23      24305.35       284.06 o                         
  -1  -1   1       2335.22       2170.13        27.43 o                         
   0  -1   1      10921.97      11426.75       176.90 o                         
   1  -1   1       4670.56       4595.69        55.31 o                         
   2  -1   1       3667.18       3866.46        48.29 o                         
   3  -1   1         82.74        116.04         5.51 o                         
   4  -1   1          2.15          7.61         3.38 o                         
   5  -1   1        761.52        758.71        15.93 o                         
   6  -1   1          2.82          7.21         3.96 o                         
   7  -1   1         36.80         21.75         5.36 o                         
   8  -1   1         29.24         20.39         6.12 o                         
   9  -1   1          0.99         -4.47         5.77 o                         
  10  -1   1        216.18        238.97        20.13 o                         
  11  -1   1         31.92         32.67        12.51 o                         
 -11   0   1          2.27         -6.05        11.81 o                         
 -10   0   1         37.65         23.22        11.06 o                         
  -9   0   1         79.17         57.11         8.37 o                         
  -8   0   1        248.42        268.55        13.80 o                         
  -7   0   1        108.36        113.66        10.93 o                         
  -6   0   1        260.88        273.16        10.52 o                         
  -5   0   1          1.82          7.51         3.32 o                         
  -4   0   1        294.40        279.30         8.46 o                         
  -3   0   1       7482.28       7814.13        94.97 o                         
  -2   0   1      16912.65      19068.55       223.32 o                         
  -1   0   1      13589.22      14039.21       205.41 o                         
   0   0   1       1985.68       1696.74        25.33 o                         
   1   0   1       2262.67       2652.27        32.71 o                         
   2   0   1        465.58        600.11        10.20 o                         
   3   0   1        195.21        161.13         6.07 o                         
   4   0   1       5856.20       5995.25        75.61 o                         
   5   0   1       1274.95       1248.41        21.75 o                         
   6   0   1       1594.62       1526.86        26.62 o                         
   7   0   1        408.78        443.25        14.38 o                         
   8   0   1        455.14        412.34        19.14 o                         
   9   0   1        291.70        324.39        15.96 o                         
  10   0   1         65.83         53.33        11.37 o                         
  11   0   1          3.34         -5.40        11.38 o                         
 -11   1   1          8.90          5.29        12.01 o                         
 -10   1   1          5.36          6.71        10.35 o                         
  -9   1   1         55.73         55.63         8.67 o                         
  -8   1   1         24.53         28.79         6.66 o                         
  -7   1   1          9.62          3.25         5.66 o                         
  -6   1   1       1364.27       1316.02        24.26 o                         
  -5   1   1          0.32          7.84         3.42 o                         
  -4   1   1       5061.51       5134.81        99.52 o                         
  -3   1   1       2630.34       2771.02        36.99 o                         
  -2   1   1        302.49        256.09         6.42 o                         
  -1   1   1        149.95         79.38         3.28 o                         
   0   1   1        508.64        732.99        24.23 o                         
   1   1   1       2918.20       3223.45        33.89 o                         
   2   1   1         49.29         59.67         3.36 o                         
   3   1   1       6187.00       6372.23        78.40 o                         
   4   1   1       1466.60       1286.01        20.85 o                         
   5   1   1        515.50        582.61        13.52 o                         
   6   1   1        249.71        244.41        10.14 o                         
   7   1   1       1547.75       1429.92        26.85 o                         
   8   1   1        584.89        581.68        17.81 o                         
   9   1   1        403.26        352.84        16.58 o                         
  10   1   1        163.21        218.94        22.87 o                         
  11   1   1          8.65         11.19        12.66 o                         
 -11   2   1          0.73          0.21        11.97 o                         
 -10   2   1         58.16         47.35         9.44 o                         
  -9   2   1          3.82         -2.34         6.27 o                         
  -8   2   1        281.88        282.03        14.26 o                         
  -7   2   1        117.78        126.89         9.75 o                         
  -6   2   1        186.87        162.89         9.11 o                         
  -5   2   1       1758.51       1678.79        27.48 o                         
  -4   2   1       2500.65       2732.02        38.53 o                         
  -3   2   1       1161.73       1177.49        18.76 o                         
  -2   2   1          0.97          1.24         2.13 o                         
  -1   2   1         29.72         65.44         3.95 o                         
   0   2   1       1610.62       1630.35        30.70 o                         
   1   2   1       9162.18       9260.24        94.96 o                         
   2   2   1        575.58        682.28         9.95 o                         
   3   2   1        751.70        717.85        11.15 o                         
   4   2   1       3567.25       3809.91        43.20 o                         
   5   2   1        242.89        193.87         8.16 o                         
   6   2   1       1396.12       1378.42        24.70 o                         
   7   2   1         16.99         14.08         5.32 o                         
   8   2   1         22.07         12.64         6.14 o                         
   9   2   1        236.75        228.59        17.67 o                         
  10   2   1         23.16         25.45        11.12 o                         
  11   2   1         27.93         21.90        14.23 o                         
 -11   3   1          1.33        -11.32        11.32 o                         
 -10   3   1         94.35         95.17        11.61 o                         
  -9   3   1          0.09          8.20         7.17 o                         
  -8   3   1        721.61        741.40        21.23 o                         
  -7   3   1        204.88        177.77        23.93 o                         
  -6   3   1        465.25        493.62        14.33 o                         
  -5   3   1        382.95        370.47        11.53 o                         
  -4   3   1       4260.03       4386.32        58.29 o                         
  -3   3   1       2232.17       2331.05        33.07 o                         
  -2   3   1       1283.02       1411.99        20.83 o                         
  -1   3   1       5784.18       5864.72        71.94 o                         
   0   3   1       1276.45       1373.74        19.71 o                         
   1   3   1        119.34        103.03         5.03 o                         
   2   3   1        546.79        584.86         9.52 o                         
   3   3   1       2423.15       2558.15        30.32 o                         
   4   3   1        413.49        411.11         9.34 o                         
   5   3   1        449.88        420.21        11.76 o                         
   6   3   1       1516.58       1453.62        25.98 o                         
   7   3   1         16.48         20.38         5.71 o                         
   8   3   1        727.29        709.63        20.01 o                         
   9   3   1         12.81         11.42        15.78 o                         
  10   3   1        119.65        103.97        15.68 o                         
  11   3   1          0.15          2.70        14.04 o                         
 -11   4   1          9.84          8.33         9.27 o                         
 -10   4   1          4.95         10.84         8.43 o                         
  -9   4   1         50.16         48.06         8.78 o                         
  -8   4   1        272.45        288.58        15.42 o                         
  -7   4   1       1621.45       1626.59        78.50 o                         
  -6   4   1         17.95         42.27         6.24 o                         
  -5   4   1       1829.08       1871.30        30.93 o                         
  -4   4   1        766.93        750.51        22.95 o                         
  -3   4   1         24.38         37.60         4.42 o                         
  -2   4   1        427.81        512.70        11.17 o                         
  -1   4   1        984.28        964.88        16.46 o                         
   0   4   1       8499.77       8450.81       129.73 o                         
   1   4   1         36.15         23.19         5.22 o                         
   2   4   1       4474.23       4710.67        51.75 o                         
   3   4   1        548.80        580.37        11.06 o                         
   4   4   1         48.31         71.83         6.78 o                         
   5   4   1       1541.35       1455.07        21.75 o                         
   6   4   1          9.00          5.37         4.20 o                         
   7   4   1        804.49        813.94        17.08 o                         
   8   4   1        177.59        186.68        45.14 o                         
   9   4   1         21.33         15.13        10.83 o                         
  10   4   1        130.96        111.82        16.73 o                         
  11   4   1          2.36        -14.54        14.54 o                         
 -10   5   1         49.02         36.16         9.96 o                         
  -9   5   1         39.83         35.09         8.85 o                         
  -8   5   1        415.27        364.74        17.08 o                         
  -7   5   1         74.21         74.37         8.37 o                         
  -6   5   1        329.31        329.18        17.10 o                         
  -5   5   1       1123.40       1118.52        28.81 o                         
  -4   5   1        507.58        524.34        18.02 o                         
  -3   5   1         78.47         86.96         9.51 o                         
  -2   5   1        242.24        283.45        10.05 o                         
  -1   5   1        560.74        493.38        14.31 o                         
   0   5   1         76.23         84.63         6.32 o                         
   1   5   1       2317.99       2449.50        34.90 o                         
   2   5   1       1646.35       1643.11        26.07 o                         
   3   5   1        183.19        190.06        10.29 o                         
   4   5   1       4519.86       4519.96        52.53 o                         
   5   5   1        338.46        347.15        11.00 o                         
   6   5   1        140.22        175.27        11.17 o                         
   7   5   1        181.72        206.41        14.66 o                         
   8   5   1        242.84        251.63        31.04 o                         
   9   5   1          9.69          3.27        15.26 o                         
  10   5   1         45.58         20.77        14.03 o                         
  11   5   1         91.87         91.57        18.38 o                         
 -10   6   1          8.83         11.61        12.85 o                         
  -9   6   1        107.70        102.90        26.00 o                         
  -8   6   1        269.42        285.13        22.13 o                         
  -7   6   1          1.62         -4.75         5.74 o                         
  -6   6   1         26.45         42.23         6.82 o                         
  -5   6   1         33.45         26.18         5.49 o                         
  -4   6   1        477.95        476.99        13.43 o                         
  -3   6   1          9.47          7.40         4.20 o                         
  -2   6   1       3588.99       3582.47        49.89 o                         
  -1   6   1         11.09         24.40         4.75 o                         
   0   6   1         19.57         10.91         4.12 o                         
   1   6   1         22.24         18.02         4.66 o                         
   2   6   1        357.81        362.01        11.80 o                         
   3   6   1       1473.17       1476.78        21.64 o                         
   4   6   1       1375.10       1396.65        21.90 o                         
   5   6   1        555.19        574.83        14.58 o                         
   6   6   1        168.06        199.24        19.03 o                         
   7   6   1        163.57        186.59        19.55 o                         
   8   6   1          6.24         -6.20        10.12 o                         
   9   6   1          6.55         12.25        15.00 o                         
  10   6   1         17.79         17.74        14.60 o                         
  -9   7   1        213.91        251.60        27.11 o                         
  -8   7   1        119.78        107.75        22.49 o                         
  -7   7   1          7.43          4.96         9.97 o                         
  -6   7   1        113.18        133.46        16.92 o                         
  -5   7   1        455.45        458.93        24.19 o                         
  -4   7   1        435.39        387.61        18.48 o                         
  -3   7   1        371.02        334.77        12.37 o                         
  -2   7   1         21.75          7.86         4.94 o                         
  -1   7   1        105.05        119.00         9.32 o                         
   0   7   1       1913.42       1841.82        30.61 o                         
   1   7   1        796.90        819.35        18.47 o                         
   2   7   1        312.49        349.25        13.14 o                         
   3   7   1        374.82        384.84        15.10 o                         
   4   7   1        152.42        155.28        11.88 o                         
   5   7   1         36.67         49.61         8.53 o                         
   6   7   1         34.73         21.44         7.72 o                         
   7   7   1        244.41        240.35        36.23 o                         
   8   7   1          2.01          4.95         8.92 o                         
   9   7   1         14.32         20.01        13.74 o                         
  10   7   1         22.38         22.05        19.79 o                         
  -9   8   1         14.45         18.86        15.28 o                         
  -8   8   1         44.35         36.48        14.27 o                         
  -7   8   1          9.65         16.57        12.25 o                         
  -6   8   1        729.70        805.56        38.42 o                         
  -5   8   1         16.13         24.66        10.35 o                         
  -4   8   1        159.47        163.85        13.12 o                         
  -3   8   1         52.49         70.82         8.07 o                         
  -2   8   1        532.05        543.71        16.81 o                         
  -1   8   1        125.70        180.49        11.94 o                         
   0   8   1       1050.64        971.67        21.89 o                         
   1   8   1       1284.31       1349.13        26.63 o                         
   2   8   1        131.69        121.49        10.73 o                         
   3   8   1       1388.71       1331.51        27.80 o                         
   4   8   1         53.73         61.06         8.76 o                         
   5   8   1         31.68         32.63        17.46 o                         
   6   8   1         18.41         19.64        20.83 o                         
   7   8   1          3.31         26.44        12.71 o                         
   8   8   1         66.52         66.74        21.73 o                         
   9   8   1          9.16         -7.50        21.73 o                         
  -8   9   1          7.36         -5.06        14.00 o                         
  -7   9   1          0.65         24.42        13.80 o                         
  -6   9   1          5.40          9.66        12.35 o                         
  -5   9   1        189.61        239.99        23.42 o                         
  -4   9   1        125.42        155.28        19.66 o                         
  -3   9   1       1141.04       1174.13        26.81 o                         
  -2   9   1        298.93        307.71        15.59 o                         
  -1   9   1         11.46         18.57         7.67 o                         
   0   9   1        889.91        893.56        27.29 o                         
   1   9   1        167.63        180.53        17.02 o                         
   2   9   1        556.58        566.24        19.65 o                         
   3   9   1        242.97        262.82        16.20 o                         
   4   9   1        549.00        539.06        22.29 o                         
   5   9   1         27.87         21.24        12.80 o                         
   6   9   1         10.88          4.60        13.81 o                         
   7   9   1        111.38        120.88        18.07 o                         
   8   9   1          0.75         -7.66        15.87 o                         
   9   9   1        154.55        175.63        35.96 o                         
  -7  10   1          1.84          4.28        15.23 o                         
  -6  10   1          2.35          3.08        14.27 o                         
  -5  10   1          4.87        -12.85        12.85 o                         
  -4  10   1        188.84        181.60        23.40 o                         
  -3  10   1        473.74        503.21        33.15 o                         
  -2  10   1          5.97         22.90         8.87 o                         
  -1  10   1        578.66        574.35        23.27 o                         
   0  10   1         31.83         49.83         9.74 o                         
   1  10   1         39.02         43.45         9.59 o                         
   2  10   1        120.23        140.01        14.19 o                         
   3  10   1         96.39        102.84        11.98 o                         
   4  10   1         12.06         -1.15        12.35 o                         
   5  10   1         63.96         62.17        16.17 o                         
   6  10   1        434.86        516.79        32.51 o                         
   7  10   1         53.33         40.22        19.11 o                         
   8  10   1         51.19         21.25        19.30 o                         
  -6  11   1         84.43         68.19        19.25 o                         
  -5  11   1          3.83        -17.03        17.33 o                         
  -4  11   1        193.28        178.62        30.40 o                         
  -3  11   1         76.77         74.59        11.99 o                         
  -2  11   1         95.01        104.26        20.79 o                         
  -1  11   1         64.56         57.59        11.26 o                         
   0  11   1        298.11        330.28        19.76 o                         
   1  11   1         37.01         18.53        10.45 o                         
   2  11   1          2.22         -2.08        10.03 o                         
   3  11   1         37.83         18.74        14.07 o                         
   4  11   1         38.73         29.96        15.46 o                         
   5  11   1         70.41         71.21        17.02 o                         
   6  11   1         39.24         68.90        19.56 o                         
   7  11   1         35.93         16.30        23.67 o                         
  -5  12   1        172.03        181.83        40.75 o                         
  -4  12   1         89.08        112.57        26.37 o                         
  -3  12   1        174.94        220.36        35.18 o                         
  -2  12   1         62.77         72.24        13.78 o                         
  -1  12   1         83.01         64.50        13.36 o                         
   0  12   1         52.91         44.58        14.84 o                         
   1  12   1          2.68          5.46        13.30 o                         
   2  12   1        347.65        344.90        29.19 o                         
   3  12   1          8.35         28.68        16.68 o                         
   4  12   1         69.11         45.10        18.83 o                         
   5  12   1          4.17        -18.12        18.12 o                         
   6  12   1         17.61         20.33        20.32 o                         
  -3  13   1          0.11         10.39        17.90 o                         
  -2  13   1         92.92         95.08        15.54 o                         
  -1  13   1         10.64         16.16        14.16 o                         
   0  13   1          0.44         22.17        14.09 o                         
   1  13   1          1.08         -2.12        23.93 o                         
   2  13   1          9.59         44.60        19.83 o                         
   3  13   1         83.84         69.50        34.41 o                         
   4  13   1         12.32         26.11        20.20 o                         
  -2 -13   2          4.80         12.10        25.35 o                         
  -1 -13   2         41.70         38.88        19.00 o                         
   0 -13   2        269.81        338.92        32.51 o                         
   1 -13   2          9.87         -2.44        28.07 o                         
   2 -13   2        220.11        178.96        22.57 o                         
  -5 -12   2          8.68         33.04        20.32 o                         
  -4 -12   2        205.76        281.86        57.56 o                         
  -3 -12   2          0.97         -0.10        17.45 o                         
  -2 -12   2         24.55         33.77        16.94 o                         
  -1 -12   2         59.70         77.66        17.40 o                         
   0 -12   2         83.92        106.99        35.17 o                         
   1 -12   2        128.10        149.78        17.17 o                         
   2 -12   2         32.13         35.84        12.72 o                         
   3 -12   2         99.16         71.90        18.95 o                         
   4 -12   2          1.52         17.00        18.51 o                         
  -6 -11   2         84.07         63.35        19.65 o                         
  -5 -11   2         79.29         93.04        19.08 o                         
  -4 -11   2         19.42         36.64        16.07 o                         
  -3 -11   2         89.01         67.29        16.87 o                         
  -2 -11   2        146.20        187.71        24.19 o                         
  -1 -11   2         90.01         78.37        15.60 o                         
   0 -11   2         15.08          9.36        10.07 o                         
   1 -11   2          0.04          6.66         9.98 o                         
   2 -11   2          2.66          1.25        10.09 o                         
   3 -11   2        105.32         98.90        18.09 o                         
   4 -11   2          1.35         -7.09        15.28 o                         
   5 -11   2        277.38        278.62        30.60 o                         
   6 -11   2         12.76         34.29        18.63 o                         
  -7 -10   2         21.81          1.68        18.56 o                         
  -6 -10   2         13.07         17.33        27.42 o                         
  -5 -10   2        114.47        110.69        18.27 o                         
  -4 -10   2         13.43         -5.04        13.32 o                         
  -3 -10   2        144.95        161.06        23.67 o                         
  -2 -10   2        209.67        207.34        21.33 o                         
  -1 -10   2        442.68        437.89        19.21 o                         
   0 -10   2         23.45         21.22         9.09 o                         
   1 -10   2        114.58         97.10        11.16 o                         
   2 -10   2          7.89          8.37         8.64 o                         
   3 -10   2        298.91        297.06        17.93 o                         
   4 -10   2        111.50        119.23        34.01 o                         
   5 -10   2          1.63         -5.49        13.74 o                         
   6 -10   2         69.58         88.84        18.80 o                         
   7 -10   2         22.79         28.92        17.38 o                         
  -8  -9   2         17.65         -9.99        17.70 o                         
  -7  -9   2          2.81         15.68        16.27 o                         
  -6  -9   2        280.65        349.15        27.80 o                         
  -5  -9   2        110.40         99.77        16.17 o                         
  -4  -9   2        496.70        504.67        27.19 o                         
  -3  -9   2          4.10         10.34        10.96 o                         
  -2  -9   2        587.77        529.39        26.37 o                         
  -1  -9   2        376.03        352.01        16.53 o                         
   0  -9   2         12.81         16.22         9.74 o                         
   1  -9   2        473.98        462.01        18.11 o                         
   2  -9   2          5.55         -7.21         7.21 o                         
   3  -9   2        345.46        382.49        17.47 o                         
   4  -9   2          6.52         14.13        21.08 o                         
   5  -9   2        116.12         94.18        43.19 o                         
   6  -9   2         39.38         43.09        14.90 o                         
   7  -9   2        205.28        235.64        28.08 o                         
   8  -9   2         35.51         32.55        15.82 o                         
  -9  -8   2         17.23         -9.05        24.32 o                         
  -8  -8   2          0.15        -11.34        14.40 o                         
  -7  -8   2         14.01         -0.70        12.42 o                         
  -6  -8   2          2.42          2.10        12.74 o                         
  -5  -8   2       1435.21       1484.33        41.06 o                         
  -4  -8   2         22.32         28.99        10.61 o                         
  -3  -8   2       2085.14       2037.68        45.92 o                         
  -2  -8   2        132.80        156.58        15.02 o                         
  -1  -8   2          2.25          2.75         5.90 o                         
   0  -8   2          3.70          6.08         7.53 o                         
   1  -8   2         42.91         49.93         7.99 o                         
   2  -8   2          9.58          5.67         6.32 o                         
   3  -8   2         17.04          8.87         6.53 o                         
   4  -8   2        987.03        988.97        31.46 o                         
   5  -8   2        250.52        240.10        21.08 o                         
   6  -8   2        268.21        288.12        23.77 o                         
   7  -8   2        131.18        144.26        17.84 o                         
   8  -8   2         24.77         22.90        14.18 o                         
   9  -8   2         19.27         21.26        15.08 o                         
 -10  -7   2          0.92        -19.40        24.32 o                         
  -9  -7   2         82.35         43.11        16.17 o                         
  -8  -7   2         45.87         26.30        10.70 o                         
  -7  -7   2        165.45        221.96        17.39 o                         
  -6  -7   2        346.84        317.97        17.16 o                         
  -5  -7   2        124.82        138.65        12.52 o                         
  -4  -7   2         48.50         42.96         6.91 o                         
  -3  -7   2         13.54         13.23         4.60 o                         
  -2  -7   2        530.22        502.79        29.36 o                         
  -1  -7   2         28.34         16.56         5.33 o                         
   0  -7   2        582.59        587.81        15.85 o                         
   1  -7   2         83.18         74.00         7.95 o                         
   2  -7   2        771.86        678.39        17.36 o                         
   3  -7   2        563.29        504.18        15.15 o                         
   4  -7   2        275.33        248.61        17.19 o                         
   5  -7   2        340.93        354.64        39.96 o                         
   6  -7   2        317.55        300.80        36.48 o                         
   7  -7   2         21.81         24.97        11.25 o                         
   8  -7   2         20.61         26.13        20.70 o                         
   9  -7   2          2.81         -7.85        12.71 o                         
 -10  -6   2          9.71          5.43        15.16 o                         
  -9  -6   2        131.40        141.62        35.43 o                         
  -8  -6   2         47.90         22.60        12.24 o                         
  -7  -6   2        618.93        611.96        21.50 o                         
  -6  -6   2         80.93         71.17         9.46 o                         
  -5  -6   2          1.14          1.37         6.05 o                         
  -4  -6   2         80.58         86.49         8.92 o                         
  -3  -6   2         68.36         84.22         7.73 o                         
  -2  -6   2        461.06        426.46        12.03 o                         
  -1  -6   2        660.25        590.92        14.46 o                         
   0  -6   2       1184.39       1147.12        21.22 o                         
   1  -6   2         91.73         82.94         7.87 o                         
   2  -6   2       1291.44       1343.16        23.94 o                         
   3  -6   2         85.55         81.72         5.98 o                         
   4  -6   2         25.60         23.57         4.85 o                         
   5  -6   2          2.63         -4.59         4.59 o                         
   6  -6   2         10.84          3.53         5.61 o                         
   7  -6   2        162.71        165.13        13.02 o                         
   8  -6   2         53.35         38.16         8.02 o                         
   9  -6   2        160.25        171.40        24.84 o                         
  10  -6   2         45.39         38.96        15.52 o                         
 -10  -5   2        200.99        194.62        48.12 o                         
  -9  -5   2         11.59          2.45        11.98 o                         
  -8  -5   2         27.78         23.54        11.34 o                         
  -7  -5   2        255.77        215.68        15.03 o                         
  -6  -5   2        256.12        277.05        14.48 o                         
  -5  -5   2        239.34        222.54        12.39 o                         
  -4  -5   2        379.55        378.75        16.41 o                         
  -3  -5   2       1137.73       1153.70        21.23 o                         
  -2  -5   2       4104.82       3974.07        53.30 o                         
  -1  -5   2       3436.32       3340.20        39.05 o                         
   0  -5   2         18.26          3.24         4.48 o                         
   1  -5   2       3283.42       3331.20        45.58 o                         
   2  -5   2         61.26         52.93         5.53 o                         
   3  -5   2       2661.31       2585.25        37.65 o                         
   4  -5   2        289.55        301.26        14.35 o                         
   5  -5   2        814.36        765.96        18.12 o                         
   6  -5   2         15.66         14.61         6.37 o                         
   7  -5   2        678.81        632.56        19.13 o                         
   8  -5   2         21.10         17.51         7.00 o                         
   9  -5   2         31.21         32.55        13.43 o                         
  10  -5   2          5.77         15.42        11.59 o                         
 -11  -4   2        149.32        156.42        21.10 o                         
 -10  -4   2         84.32         96.56        20.31 o                         
  -9  -4   2        113.14         88.27        24.06 o                         
  -8  -4   2         46.17         34.76        11.04 o                         
  -7  -4   2        546.07        552.85        18.08 o                         
  -6  -4   2        170.28        198.56        17.11 o                         
  -5  -4   2        174.45        205.49        10.88 o                         
  -4  -4   2        826.22        819.86        17.54 o                         
  -3  -4   2        135.66        124.55         9.23 o                         
  -2  -4   2       8263.54       8117.61       100.19 o                         
  -1  -4   2        713.33        683.18        11.15 o                         
   0  -4   2       8944.30       9144.41        95.85 o                         
   1  -4   2       1136.95       1167.73        15.89 o                         
   2  -4   2       1301.42       1246.81        17.16 o                         
   3  -4   2        422.96        406.13        10.80 o                         
   4  -4   2        559.67        568.78        15.05 o                         
   5  -4   2       2849.67       2832.47        42.63 o                         
   6  -4   2          2.37         -4.53         5.64 o                         
   7  -4   2         60.13         54.51         9.92 o                         
   8  -4   2         29.47         32.11         7.18 o                         
   9  -4   2         71.22         85.82        10.27 o                         
  10  -4   2          0.43         -0.53         7.51 o                         
  11  -4   2         61.94         63.76        11.79 o                         
 -11  -3   2         39.20         29.59        15.97 o                         
 -10  -3   2         81.00         57.47        14.42 o                         
  -9  -3   2          6.44          3.23        10.06 o                         
  -8  -3   2        651.46        632.48        26.24 o                         
  -7  -3   2          0.19          3.58         7.59 o                         
  -6  -3   2        330.91        297.07        12.16 o                         
  -5  -3   2         34.70         26.37         4.72 o                         
  -4  -3   2         51.09         43.54         5.02 o                         
  -3  -3   2       1383.03       1480.39        23.53 o                         
  -2  -3   2        883.83        987.61        16.74 o                         
  -1  -3   2       5680.56       5957.59       103.10 o                         
   0  -3   2        894.56        962.36        13.07 o                         
   1  -3   2       5823.99       5902.94        62.63 o                         
   2  -3   2        385.50        362.27         8.89 o                         
   3  -3   2        778.42        886.33        16.19 o                         
   4  -3   2        122.55        147.29         7.85 o                         
   5  -3   2         14.46         20.71         4.66 o                         
   6  -3   2          9.66         14.44         5.24 o                         
   7  -3   2        174.91        160.62        14.82 o                         
   8  -3   2        635.75        641.04        19.81 o                         
   9  -3   2         49.70         46.54         9.38 o                         
  10  -3   2         13.20         17.33         8.41 o                         
  11  -3   2        103.34        147.10        15.24 o                         
 -11  -2   2        182.35        213.83        27.72 o                         
 -10  -2   2          8.68         13.32        12.16 o                         
  -9  -2   2          3.47          9.44         9.59 o                         
  -8  -2   2          2.37         -3.41         7.77 o                         
  -7  -2   2         19.25         22.26        10.87 o                         
  -6  -2   2         41.40         33.68         6.94 o                         
  -5  -2   2       1355.55       1264.21        22.14 o                         
  -4  -2   2        843.75        921.24        17.07 o                         
  -3  -2   2         49.00         48.09         5.15 o                         
  -2  -2   2        130.70        148.88         5.91 o                         
  -1  -2   2       2818.28       2826.95        36.39 o                         
   0  -2   2       1595.07       1845.55        23.04 o                         
   1  -2   2       9826.55      10058.67       103.37 o                         
   2  -2   2       1163.99       1420.88        20.75 o                         
   3  -2   2          3.62          3.22         2.83 o                         
   4  -2   2        105.83         97.51         8.90 o                         
   5  -2   2        573.92        606.93        14.43 o                         
   6  -2   2        886.89        834.56        18.61 o                         
   7  -2   2         26.29         20.90         5.51 o                         
   8  -2   2        230.53        240.71        13.19 o                         
   9  -2   2         79.98         91.38         9.94 o                         
  10  -2   2        297.26        335.84        18.36 o                         
  11  -2   2         60.32         52.15        13.11 o                         
 -11  -1   2         88.47         71.98        16.28 o                         
 -10  -1   2          5.77         -8.16        15.00 o                         
  -9  -1   2         12.15         10.74         9.70 o                         
  -8  -1   2         21.04         17.46         8.65 o                         
  -7  -1   2          6.57         14.62         5.52 o                         
  -6  -1   2         87.35         88.44        11.76 o                         
  -5  -1   2       1037.03       1017.93        18.82 o                         
  -4  -1   2        377.47        362.48        12.99 o                         
  -3  -1   2       2719.16       2658.52        35.80 o                         
  -2  -1   2      10444.86      11117.58       132.37 o                         
  -1  -1   2          0.51         14.88         2.48 o                         
   0  -1   2         11.55         37.98         2.50 o                         
   1  -1   2       6951.71       7283.39        74.94 o                         
   2  -1   2       1728.97       1842.52        25.08 o                         
   3  -1   2        832.43        847.58        14.72 o                         
   4  -1   2      11878.41      11861.61       143.87 o                         
   5  -1   2        595.43        592.01        13.87 o                         
   6  -1   2         79.47         70.86         7.25 o                         
   7  -1   2        147.05        165.23        10.40 o                         
   8  -1   2         89.34         87.74         9.34 o                         
   9  -1   2         31.00         27.88         7.27 o                         
  10  -1   2         64.89         76.08        10.23 o                         
  11  -1   2         68.42         54.77        20.44 o                         
 -11   0   2          0.60         12.37        20.18 o                         
 -10   0   2          0.27         -1.71        10.70 o                         
  -9   0   2        184.70        199.39        51.48 o                         
  -8   0   2        487.31        434.69        15.98 o                         
  -7   0   2        338.73        339.41        13.06 o                         
  -6   0   2        866.87        878.97        18.81 o                         
  -5   0   2         77.66         59.52         5.36 o                         
  -4   0   2       3269.67       3242.21        43.86 o                         
  -3   0   2       4934.56       5108.80        63.90 o                         
  -2   0   2       4634.47       5003.63        61.33 o                         
  -1   0   2       5345.04       6249.10        74.58 o                         
   0   0   2        168.78        168.65         4.15 o                         
   1   0   2       4529.01       4589.09        57.13 o                         
   2   0   2      17565.93      19666.95       230.73 o                         
   3   0   2       1340.34       1504.55        22.09 o                         
   4   0   2         13.01         22.10         3.75 o                         
   5   0   2       1358.71       1426.45        24.09 o                         
   6   0   2        652.70        660.80        15.83 o                         
   7   0   2       1417.42       1311.49        25.68 o                         
   8   0   2        276.26        300.21        13.78 o                         
   9   0   2         17.92         15.65         6.94 o                         
  10   0   2         27.95         46.92        13.88 o                         
  11   0   2         13.13          6.45        12.06 o                         
 -11   1   2          8.48         14.64        12.51 o                         
 -10   1   2         76.89         62.74        13.63 o                         
  -9   1   2         72.76         64.85        11.56 o                         
  -8   1   2          1.83          3.98         5.62 o                         
  -7   1   2       1084.99       1010.58        22.34 o                         
  -6   1   2        350.31        329.31        11.77 o                         
  -5   1   2       4877.73       4888.74        65.09 o                         
  -4   1   2          4.86         10.00         3.34 o                         
  -3   1   2       4393.38       4490.81        69.97 o                         
  -2   1   2       1654.70       1608.46        22.35 o                         
  -1   1   2       2557.34       2599.59        28.08 o                         
   0   1   2      25564.33      25184.14       334.68 o                         
   1   1   2        760.10        725.74        13.45 o                         
   2   1   2       1802.88       1874.02        21.48 o                         
   3   1   2        504.72        511.01        10.53 o                         
   4   1   2       2202.81       2243.19        32.35 o                         
   5   1   2        424.03        435.70        11.69 o                         
   6   1   2        643.72        605.92        15.12 o                         
   7   1   2       1467.90       1479.16        38.18 o                         
   8   1   2          6.94          6.27         5.36 o                         
   9   1   2        373.49        384.52        17.06 o                         
  10   1   2         47.81         54.88         9.82 o                         
  11   1   2         18.64         18.31        13.30 o                         
 -11   2   2         11.31         -9.96        11.34 o                         
 -10   2   2         10.23          7.57        11.25 o                         
  -9   2   2         16.82         16.21         7.17 o                         
  -8   2   2         59.05         44.56         7.36 o                         
  -7   2   2         69.04         75.65         8.00 o                         
  -6   2   2       1384.96       1346.69        25.20 o                         
  -5   2   2         16.13         13.91         4.02 o                         
  -4   2   2       1909.33       1898.41        29.01 o                         
  -3   2   2        628.49        561.37        11.70 o                         
  -2   2   2        791.53        848.43        22.08 o                         
  -1   2   2         75.60         30.72         2.95 o                         
   0   2   2        875.60        930.26        13.78 o                         
   1   2   2       5310.13       5566.77        67.31 o                         
   2   2   2        575.21        669.24         9.94 o                         
   3   2   2       4258.04       4218.21        46.36 o                         
   4   2   2       5667.31       5604.84        71.39 o                         
   5   2   2        460.27        402.03        11.44 o                         
   6   2   2        466.16        489.25        13.62 o                         
   7   2   2        288.55        264.90        12.13 o                         
   8   2   2        141.34        122.04        11.99 o                         
   9   2   2        226.93        223.63        14.69 o                         
  10   2   2          0.53          9.96        10.86 o                         
  11   2   2         12.82         14.06        13.24 o                         
 -11   3   2          4.68         -4.70        11.82 o                         
 -10   3   2        130.02        150.49        14.98 o                         
  -9   3   2        338.41        356.15        17.47 o                         
  -8   3   2         61.40         70.46         9.47 o                         
  -7   3   2        233.16        256.41        12.59 o                         
  -6   3   2          0.64         -3.97         4.13 o                         
  -5   3   2         70.10         69.46         7.31 o                         
  -4   3   2       3463.40       3464.51        47.74 o                         
  -3   3   2          0.35          1.27         2.84 o                         
  -2   3   2        350.80        368.11         7.24 o                         
  -1   3   2        594.43        615.53        11.29 o                         
   0   3   2          9.44         18.82         2.69 o                         
   1   3   2       1201.80       1270.07        15.78 o                         
   2   3   2        322.59        369.60         7.36 o                         
   3   3   2       2528.80       2416.46        29.00 o                         
   4   3   2        133.01        135.52         6.26 o                         
   5   3   2       3005.62       2916.03        51.20 o                         
   6   3   2        117.08        127.31         9.68 o                         
   7   3   2         41.04         31.26         6.01 o                         
   8   3   2        400.94        408.23        16.21 o                         
   9   3   2          2.89         -6.90         6.90 o                         
  10   3   2         77.18         73.96        14.28 o                         
  11   3   2          5.75         -0.23        13.73 o                         
 -11   4   2          8.47          0.58        11.87 o                         
 -10   4   2        165.86        189.71        18.25 o                         
  -9   4   2         55.82         45.88         9.01 o                         
  -8   4   2        261.05        251.74        14.78 o                         
  -7   4   2       1641.31       1522.58        30.06 o                         
  -6   4   2          8.42         20.43         5.25 o                         
  -5   4   2       1027.95       1026.22        20.89 o                         
  -4   4   2        532.21        506.16        13.03 o                         
  -3   4   2         57.63         80.82         5.92 o                         
  -2   4   2       1170.22       1172.50        16.06 o                         
  -1   4   2       8103.92       8034.65        98.36 o                         
   0   4   2       4157.47       4315.68        55.16 o                         
   1   4   2        178.91        185.13         6.89 o                         
   2   4   2       6099.81       5963.42        64.27 o                         
   3   4   2        560.27        579.14        11.07 o                         
   4   4   2       2203.50       2130.06        27.80 o                         
   5   4   2        226.40        226.16         8.78 o                         
   6   4   2        590.74        567.97        15.67 o                         
   7   4   2        169.78        156.57        12.64 o                         
   8   4   2        103.95         94.02        24.23 o                         
   9   4   2          5.79         10.61        15.00 o                         
  10   4   2         31.51         27.17        13.66 o                         
  11   4   2          9.01         -4.19        14.44 o                         
 -10   5   2         11.15          5.26         8.76 o                         
  -9   5   2          4.06          7.68         7.84 o                         
  -8   5   2        452.45        444.92        18.54 o                         
  -7   5   2          6.97         26.30         7.85 o                         
  -6   5   2        464.96        471.43        15.32 o                         
  -5   5   2        163.17        155.67         9.86 o                         
  -4   5   2       3481.28       3347.28        47.71 o                         
  -3   5   2       2685.37       2624.27        37.70 o                         
  -2   5   2        829.43        786.87        15.66 o                         
  -1   5   2         44.51         35.26         4.31 o                         
   0   5   2        659.26        652.79        13.63 o                         
   1   5   2       1229.85       1121.51        19.41 o                         
   2   5   2       2311.31       2502.46        36.10 o                         
   3   5   2       3338.95       3240.28        38.67 o                         
   4   5   2         28.19         46.42         7.61 o                         
   5   5   2        321.89        320.07        10.84 o                         
   6   5   2        547.87        531.60        14.23 o                         
   7   5   2         28.44         38.00         6.48 o                         
   8   5   2        451.94        478.46        24.87 o                         
   9   5   2         41.94         30.38        12.42 o                         
  10   5   2         20.24          7.48        13.79 o                         
  11   5   2         43.44         56.58        17.27 o                         
 -10   6   2         20.98         30.06        13.81 o                         
  -9   6   2         20.45         22.21        12.03 o                         
  -8   6   2         48.57         55.17        12.08 o                         
  -7   6   2         29.01         38.80         7.84 o                         
  -6   6   2        450.82        433.57        15.40 o                         
  -5   6   2        818.45        754.88        18.64 o                         
  -4   6   2         79.99         90.66         8.21 o                         
  -3   6   2        576.27        572.60        14.50 o                         
  -2   6   2         22.48         25.01         7.76 o                         
  -1   6   2        798.70        840.09        17.33 o                         
   0   6   2         14.65         11.04         5.57 o                         
   1   6   2        837.55        854.77        17.52 o                         
   2   6   2       1402.22       1414.36        42.29 o                         
   3   6   2         82.16        105.92         6.95 o                         
   4   6   2        677.24        617.05        13.87 o                         
   5   6   2         40.20         32.80        10.23 o                         
   6   6   2        108.32         96.70        14.95 o                         
   7   6   2         25.09         31.83         8.35 o                         
   8   6   2         12.39         10.92        10.86 o                         
   9   6   2          2.51         21.99        12.40 o                         
  10   6   2         13.70          4.40        14.09 o                         
  -9   7   2         31.97         32.65        13.85 o                         
  -8   7   2        143.86        186.70        22.86 o                         
  -7   7   2         97.60         96.15        14.23 o                         
  -6   7   2          1.34         -7.56         9.05 o                         
  -5   7   2         10.12          8.28         8.41 o                         
  -4   7   2         10.13         40.36         8.76 o                         
  -3   7   2          2.51         -1.67         4.95 o                         
  -2   7   2        661.38        640.94        30.34 o                         
  -1   7   2       2400.67       2358.39        36.77 o                         
   0   7   2        310.17        310.22        11.79 o                         
   1   7   2        729.88        729.98        17.27 o                         
   2   7   2        906.95        902.16        19.81 o                         
   3   7   2        131.20        116.98        10.74 o                         
   4   7   2        484.86        442.92        12.87 o                         
   5   7   2          0.38          4.06         5.52 o                         
   6   7   2         49.70         50.48         7.45 o                         
   7   7   2         10.65          9.55        12.69 o                         
   8   7   2        284.46        308.18        19.09 o                         
   9   7   2         18.02          1.29        12.95 o                         
  10   7   2         54.94         36.40        16.83 o                         
  -9   8   2         26.87         41.58        18.37 o                         
  -8   8   2         81.89         98.19        21.99 o                         
  -7   8   2          4.05          2.58        11.43 o                         
  -6   8   2        126.79        136.92        17.45 o                         
  -5   8   2          2.53         -2.60         9.42 o                         
  -4   8   2        159.84        170.35        14.31 o                         
  -3   8   2        128.85        145.13        11.95 o                         
  -2   8   2       2190.14       2207.27        37.02 o                         
  -1   8   2        743.44        701.29        18.53 o                         
   0   8   2       1540.98       1642.22        30.01 o                         
   1   8   2         93.24         72.38        11.09 o                         
   2   8   2         27.61         24.23         6.90 o                         
   3   8   2          2.59         18.64         7.36 o                         
   4   8   2          0.09         -3.56         7.21 o                         
   5   8   2         94.80         72.41         9.85 o                         
   6   8   2        155.10        171.17        18.86 o                         
   7   8   2        532.95        557.41        28.82 o                         
   8   8   2         82.73         92.34        16.02 o                         
   9   8   2         49.92         45.01        23.54 o                         
  -8   9   2          0.21         -1.81        13.63 o                         
  -7   9   2         13.15         10.75        13.07 o                         
  -6   9   2        229.84        240.65        24.51 o                         
  -5   9   2        673.21        699.06        32.08 o                         
  -4   9   2        102.51        119.27        14.73 o                         
  -3   9   2       1466.76       1494.61        30.69 o                         
  -2   9   2        447.01        493.45        25.45 o                         
  -1   9   2        442.69        454.03        17.51 o                         
   0   9   2         65.73         66.28         8.73 o                         
   1   9   2        700.77        711.23        21.92 o                         
   2   9   2         11.09         24.84         8.03 o                         
   3   9   2         41.19         52.52         9.34 o                         
   4   9   2        482.77        494.37        20.33 o                         
   5   9   2         62.65         33.40        13.17 o                         
   6   9   2        201.66        206.11        24.84 o                         
   7   9   2         47.96         74.03        20.95 o                         
   8   9   2         34.45         32.27        17.52 o                         
   9   9   2         14.16         48.38        29.49 o                         
  -7  10   2          5.73         -3.71        15.00 o                         
  -6  10   2        103.20        117.12        28.06 o                         
  -5  10   2          2.41          4.26        15.00 o                         
  -4  10   2        319.05        346.41        33.24 o                         
  -3  10   2        137.50        164.29        15.89 o                         
  -2  10   2        463.97        466.98        22.58 o                         
  -1  10   2          8.48         11.16         8.76 o                         
   0  10   2        404.27        421.01        18.80 o                         
   1  10   2        296.50        320.98        18.00 o                         
   2  10   2         59.64         51.75        10.10 o                         
   3  10   2        181.55        181.75        17.27 o                         
   4  10   2        206.43        202.47        23.87 o                         
   5  10   2        141.84        152.24        18.93 o                         
   6  10   2        176.64        185.45        24.06 o                         
   7  10   2         89.04         73.50        19.27 o                         
   8  10   2          0.26        -18.17        18.17 o                         
  -6  11   2         37.69          4.83        16.55 o                         
  -5  11   2          1.91        -15.42        15.42 o                         
  -4  11   2          8.05         -5.55        13.99 o                         
  -3  11   2          3.27         -8.66         9.32 o                         
  -2  11   2          0.31         -9.50         9.50 o                         
  -1  11   2         17.95          2.66        11.94 o                         
   0  11   2        164.96        188.14        24.31 o                         
   1  11   2         63.10         66.07        11.83 o                         
   2  11   2         33.73         21.91        11.04 o                         
   3  11   2         24.70         21.87        13.75 o                         
   4  11   2         13.73         10.76        24.96 o                         
   5  11   2          1.44         -0.24        15.07 o                         
   6  11   2        173.26        174.17        57.55 o                         
   7  11   2         31.74         16.97        19.37 o                         
  -5  12   2         30.04         27.97        23.15 o                         
  -4  12   2        106.59         94.18        19.18 o                         
  -3  12   2          2.84         13.11        15.82 o                         
  -2  12   2        203.36        190.29        19.82 o                         
  -1  12   2         40.21         33.36        12.86 o                         
   0  12   2          3.43         12.90        12.28 o                         
   1  12   2        177.11        158.83        22.67 o                         
   2  12   2         15.73         23.04        12.97 o                         
   3  12   2        277.75        323.74        29.09 o                         
   4  12   2         16.62          2.58        17.18 o                         
   5  12   2         25.97         41.99        20.16 o                         
   6  12   2         22.37         36.41        20.71 o                         
  -3  13   2          0.54          0.91        18.11 o                         
  -2  13   2         47.68         50.06        14.81 o                         
  -1  13   2          0.30          6.62        13.97 o                         
   0  13   2         61.62         48.14        14.79 o                         
   1  13   2        125.47        108.91        27.00 o                         
   2  13   2        313.29        353.33        80.19 o                         
   3  13   2         10.88         24.80        33.24 o                         
   4  13   2        134.30        172.96        23.96 o                         
  -2 -13   3         21.47         32.35        21.60 o                         
  -1 -13   3        242.85        250.64        30.66 o                         
   0 -13   3         27.39         28.54        18.27 o                         
   1 -13   3         47.64         16.13        17.33 o                         
  -4 -12   3        192.86        265.78        32.95 o                         
  -3 -12   3          4.52         -1.93        24.84 o                         
  -2 -12   3         63.90         58.87        18.37 o                         
  -1 -12   3         35.82         26.41        15.98 o                         
   0 -12   3        109.36         71.32        21.47 o                         
   1 -12   3          0.75          5.29        15.39 o                         
   2 -12   3        121.38        102.40        14.51 o                         
   3 -12   3         45.78         51.25        19.13 o                         
   4 -12   3         55.79         16.90        18.44 o                         
  -6 -11   3         11.52         27.51        18.88 o                         
  -5 -11   3         31.69         38.50        18.29 o                         
  -4 -11   3         42.45         55.01        21.21 o                         
  -3 -11   3         93.40         48.59        20.44 o                         
  -2 -11   3          8.49          8.85        17.33 o                         
  -1 -11   3        152.59        131.32        31.03 o                         
   0 -11   3        183.94        152.56        20.56 o                         
   1 -11   3         42.75         46.28        11.11 o                         
   2 -11   3          0.57         -9.90         9.90 o                         
   3 -11   3         19.19         16.45        15.48 o                         
   4 -11   3         97.80         91.66        18.53 o                         
   5 -11   3         95.60         69.54        19.14 o                         
   6 -11   3         15.38          9.85        17.38 o                         
  -7 -10   3         11.20        -19.04        19.04 o                         
  -6 -10   3         27.14         17.90        17.15 o                         
  -5 -10   3          2.09         15.28        17.46 o                         
  -4 -10   3         96.73         62.53        16.25 o                         
  -3 -10   3         25.68          6.97        13.22 o                         
  -2 -10   3        136.49        135.99        25.99 o                         
  -1 -10   3         35.69         30.26        12.94 o                         
   0 -10   3         54.79         42.98        10.84 o                         
   1 -10   3         66.49         72.95        10.85 o                         
   2 -10   3          8.63          5.92         9.17 o                         
   3 -10   3         52.50         53.87        10.44 o                         
   4 -10   3          5.18         -5.70        13.03 o                         
   5 -10   3        114.57        128.56        18.85 o                         
   6 -10   3         67.79         33.83        16.78 o                         
   7 -10   3         63.11         54.53        18.63 o                         
  -8  -9   3         27.34         24.02        21.21 o                         
  -7  -9   3        169.07        136.32        46.68 o                         
  -6  -9   3         49.08         35.27        16.10 o                         
  -5  -9   3        660.64        696.65        32.95 o                         
  -4  -9   3         15.38          8.89        11.98 o                         
  -3  -9   3         54.21         61.22        12.79 o                         
  -2  -9   3         59.26        139.16        24.58 o                         
  -1  -9   3        316.10        298.61        15.72 o                         
   0  -9   3        304.57        302.98        16.06 o                         
   1  -9   3        181.15        155.53        20.89 o                         
   2  -9   3        271.77        282.73        25.06 o                         
   3  -9   3         35.74         42.11         8.63 o                         
   4  -9   3        209.77        263.55        22.81 o                         
   5  -9   3        147.90        166.63        32.34 o                         
   6  -9   3         21.41         31.40        14.76 o                         
   7  -9   3        204.93        268.69        29.54 o                         
   8  -9   3          8.49         20.57        15.92 o                         
  -9  -8   3         11.03        -16.30        25.35 o                         
  -8  -8   3         51.80         52.94        16.68 o                         
  -7  -8   3          1.97        -12.77        12.77 o                         
  -6  -8   3        370.46        424.57        28.70 o                         
  -5  -8   3          0.33         37.47        12.63 o                         
  -4  -8   3        114.79         97.18        14.36 o                         
  -3  -8   3        116.48        137.50        40.22 o                         
  -2  -8   3          0.74         12.48        10.26 o                         
  -1  -8   3          5.99          9.44         6.41 o                         
   0  -8   3       1194.91       1162.77        25.00 o                         
   1  -8   3       1645.28       1641.97        30.98 o                         
   2  -8   3        244.84        269.61        14.34 o                         
   3  -8   3       1188.88       1205.47        40.49 o                         
   4  -8   3        630.59        693.08        27.15 o                         
   5  -8   3         39.65         23.67        11.34 o                         
   6  -8   3         12.05          3.54        11.59 o                         
   7  -8   3         18.85         28.44        13.44 o                         
   8  -8   3          5.88          0.22        13.44 o                         
   9  -8   3          7.36          1.42        14.36 o                         
  -9  -7   3        202.75        211.44        43.07 o                         
  -8  -7   3         37.54         30.18        14.11 o                         
  -7  -7   3         24.75         22.16         9.65 o                         
  -6  -7   3          1.11         12.12         7.99 o                         
  -5  -7   3         43.75         19.93         7.33 o                         
  -4  -7   3         62.43         55.09         7.72 o                         
  -3  -7   3        332.84        303.64        12.92 o                         
  -2  -7   3        332.26        324.44        14.71 o                         
  -1  -7   3        748.90        747.30        18.13 o                         
   0  -7   3       1135.39       1138.86        22.81 o                         
   1  -7   3         85.69         85.17         8.80 o                         
   2  -7   3        550.14        526.74        15.60 o                         
   3  -7   3         47.21         48.54         6.93 o                         
   4  -7   3        627.32        603.61        23.60 o                         
   5  -7   3         43.26         37.37        16.17 o                         
   6  -7   3         25.12          0.39         9.51 o                         
   7  -7   3        166.92        182.34        21.65 o                         
   8  -7   3         90.19         89.21        20.18 o                         
   9  -7   3          0.49         -0.48        12.89 o                         
 -10  -6   3         65.83         56.94        18.25 o                         
  -9  -6   3         57.30         32.77        15.13 o                         
  -8  -6   3         42.39         29.41        11.15 o                         
  -7  -6   3         79.10         61.90         9.72 o                         
  -6  -6   3        141.89        118.28        12.14 o                         
  -5  -6   3         25.08         18.35         6.65 o                         
  -4  -6   3        463.96        442.56        15.08 o                         
  -3  -6   3         82.74         60.37         6.44 o                         
  -2  -6   3       1757.15       1707.58        28.44 o                         
  -1  -6   3        476.28        472.50        10.92 o                         
   0  -6   3       1248.38       1332.87        23.75 o                         
   1  -6   3       2011.06       1944.87        31.16 o                         
   2  -6   3         51.88         41.79         5.34 o                         
   3  -6   3         84.10         72.45         6.21 o                         
   4  -6   3        138.84        133.68        14.37 o                         
   5  -6   3          7.42          6.12         5.27 o                         
   6  -6   3        251.40        259.64        13.59 o                         
   7  -6   3          1.78          4.45         7.61 o                         
   8  -6   3         46.27         44.54         8.91 o                         
   9  -6   3         53.62         31.56        13.07 o                         
  10  -6   3          4.12         -5.80        12.25 o                         
 -10  -5   3         22.48          8.19        15.63 o                         
  -9  -5   3         37.69         22.65        13.80 o                         
  -8  -5   3          4.80         -1.29        10.79 o                         
  -7  -5   3        263.68        270.01        16.43 o                         
  -6  -5   3        315.23        276.58        17.33 o                         
  -5  -5   3        485.09        481.75        16.21 o                         
  -4  -5   3        796.14        765.89        18.12 o                         
  -3  -5   3         43.17         23.87         4.94 o                         
  -2  -5   3        229.24        234.82         9.47 o                         
  -1  -5   3        117.17         94.00         5.97 o                         
   0  -5   3         11.67         20.82         3.22 o                         
   1  -5   3       1397.15       1517.25        20.71 o                         
   2  -5   3          3.65          8.35         3.01 o                         
   3  -5   3       5062.01       5002.92        66.28 o                         
   4  -5   3        254.24        249.52        11.74 o                         
   5  -5   3        114.94        115.14         9.57 o                         
   6  -5   3         61.12         47.77         9.43 o                         
   7  -5   3        157.64        188.23        15.77 o                         
   8  -5   3         10.81         18.90         7.38 o                         
   9  -5   3        290.21        321.32        18.29 o                         
  10  -5   3         57.04         58.48        12.92 o                         
 -11  -4   3         21.33         -4.40        21.21 o                         
 -10  -4   3        216.02        217.34        28.23 o                         
  -9  -4   3          4.88         -2.31        17.46 o                         
  -8  -4   3          1.50         -9.20         9.20 o                         
  -7  -4   3         92.58         64.52        12.04 o                         
  -6  -4   3       1028.59        992.11        22.71 o                         
  -5  -4   3        357.94        379.79        13.70 o                         
  -4  -4   3        795.34        808.88        19.15 o                         
  -3  -4   3       4345.16       4234.83        57.03 o                         
  -2  -4   3          0.31          4.12         3.38 o                         
  -1  -4   3       1703.54       1612.68        24.96 o                         
   0  -4   3       1014.47        990.29        14.53 o                         
   1  -4   3        421.38        372.67         8.06 o                         
   2  -4   3       6165.79       6241.48        67.67 o                         
   3  -4   3        626.75        607.51        13.69 o                         
   4  -4   3        872.25        813.74        17.30 o                         
   5  -4   3         20.35         17.34         7.14 o                         
   6  -4   3        556.11        553.98        16.35 o                         
   7  -4   3         26.61         25.50         6.55 o                         
   8  -4   3         12.44          7.43         6.55 o                         
   9  -4   3        257.20        273.26        17.21 o                         
  10  -4   3          0.05          2.37         7.59 o                         
  11  -4   3        131.89        162.50        18.71 o                         
 -11  -3   3         37.79         37.76        17.04 o                         
 -10  -3   3          9.86          9.69        13.25 o                         
  -9  -3   3         43.63         46.46        12.70 o                         
  -8  -3   3         23.06          8.26         9.42 o                         
  -7  -3   3         70.97         77.16        23.19 o                         
  -6  -3   3         77.58         64.39         7.13 o                         
  -5  -3   3        105.24         91.07         9.39 o                         
  -4  -3   3        732.67        747.86        16.12 o                         
  -3  -3   3         97.10         96.70         6.85 o                         
  -2  -3   3        397.36        302.10         8.83 o                         
  -1  -3   3       5655.13       5234.21        57.20 o                         
   0  -3   3        265.13        309.58         7.51 o                         
   1  -3   3       2458.26       2369.16        27.67 o                         
   2  -3   3       3952.51       3993.20        44.37 o                         
   3  -3   3        355.36        400.18        10.46 o                         
   4  -3   3       3815.49       3625.30        49.82 o                         
   5  -3   3       3070.00       3128.53        45.55 o                         
   6  -3   3          9.90          6.53         4.72 o                         
   7  -3   3         84.19         68.33         7.81 o                         
   8  -3   3        398.20        460.37        22.30 o                         
   9  -3   3         74.57         65.97         9.51 o                         
  10  -3   3          0.68          1.23         7.91 o                         
  11  -3   3         33.78         45.91        10.50 o                         
 -11  -2   3         54.27         61.47        18.63 o                         
 -10  -2   3        104.11         95.18        18.89 o                         
  -9  -2   3         51.89         26.87        24.71 o                         
  -8  -2   3          7.22         14.55         8.87 o                         
  -7  -2   3        632.38        623.96        23.31 o                         
  -6  -2   3        117.63         93.46        11.51 o                         
  -5  -2   3        909.39        912.40        18.27 o                         
  -4  -2   3         21.50         26.49         4.13 o                         
  -3  -2   3        134.76        163.28         7.19 o                         
  -2  -2   3        175.22        137.05         5.96 o                         
  -1  -2   3        485.35        469.41         9.66 o                         
   0  -2   3        115.78        139.12         4.57 o                         
   1  -2   3          8.00          4.25         2.00 o                         
   2  -2   3       2075.63       2131.82        29.36 o                         
   3  -2   3       2053.64       2158.06        30.85 o                         
   4  -2   3        384.87        345.42        10.10 o                         
   5  -2   3         15.13          9.74         4.72 o                         
   6  -2   3        446.37        394.11        13.12 o                         
   7  -2   3         95.43         87.64         8.07 o                         
   8  -2   3        776.70        802.13        21.60 o                         
   9  -2   3        358.02        355.71        16.96 o                         
  10  -2   3          2.79          7.66         9.29 o                         
  11  -2   3         22.83         14.70         9.22 o                         
 -11  -1   3         57.75         70.19        27.29 o                         
 -10  -1   3          3.55          7.86        11.56 o                         
  -9  -1   3          8.50         14.19        10.09 o                         
  -8  -1   3        405.94        456.26        37.25 o                         
  -7  -1   3        116.46        130.31        10.42 o                         
  -6  -1   3         87.44        112.96        11.30 o                         
  -5  -1   3       1708.21       1688.02        35.02 o                         
  -4  -1   3       2130.70       2065.42        30.48 o                         
  -3  -1   3       5366.72       5459.26        68.84 o                         
  -2  -1   3        899.76        964.34        15.52 o                         
  -1  -1   3       3674.82       3662.86        46.05 o                         
   0  -1   3       5299.93       5739.27        73.95 o                         
   1  -1   3       5406.60       5568.89        58.33 o                         
   2  -1   3       2523.24       2670.98        34.89 o                         
   3  -1   3        361.87        367.54         9.10 o                         
   4  -1   3        577.74        541.22        12.37 o                         
   5  -1   3        260.12        272.97         9.69 o                         
   6  -1   3        183.38        148.95         8.76 o                         
   7  -1   3          9.68          5.66         5.18 o                         
   8  -1   3        422.68        419.03        15.93 o                         
   9  -1   3         28.39         25.64         7.70 o                         
  10  -1   3          1.77         -1.39         9.73 o                         
  11  -1   3         71.56         70.26        11.03 o                         
 -11   0   3         47.94         34.75        14.62 o                         
 -10   0   3         23.03         18.62        12.35 o                         
  -9   0   3        232.36        244.80        21.06 o                         
  -8   0   3         38.80         30.92         9.33 o                         
  -7   0   3        513.63        531.57        15.71 o                         
  -6   0   3         79.21         56.08         6.25 o                         
  -5   0   3       1887.72       1928.94        30.19 o                         
  -4   0   3          2.07          5.19         2.82 o                         
  -3   0   3        210.92        190.54         6.68 o                         
  -2   0   3      16772.56      16820.52       198.54 o                         
  -1   0   3      10768.12      11814.03       139.74 o                         
   0   0   3        480.10        575.04         9.31 o                         
   1   0   3        319.19        466.54         8.43 o                         
   2   0   3      11617.35      11839.00       140.43 o                         
   3   0   3       1785.36       1686.35        24.46 o                         
   4   0   3         13.18         34.46         4.14 o                         
   5   0   3       7675.93       7490.25        94.93 o                         
   6   0   3        143.83        162.56         9.12 o                         
   7   0   3       1172.98       1103.54        23.10 o                         
   8   0   3         63.47         46.74         8.82 o                         
   9   0   3         16.98         16.15         7.07 o                         
  10   0   3          4.31          3.43         7.61 o                         
  11   0   3          0.26         -7.53         7.53 o                         
 -11   1   3         30.84         14.88        13.72 o                         
 -10   1   3         22.83         46.45        12.62 o                         
  -9   1   3        137.20        127.55        16.91 o                         
  -8   1   3        461.10        435.66        16.28 o                         
  -7   1   3        633.29        591.07        16.96 o                         
  -6   1   3        642.11        731.01        17.22 o                         
  -5   1   3        241.23        227.93        13.42 o                         
  -4   1   3       1634.76       1662.56        25.98 o                         
  -3   1   3       2192.34       2302.15        31.94 o                         
  -2   1   3         29.72         64.59         3.63 o                         
  -1   1   3       1501.27       1633.72        24.34 o                         
   0   1   3          9.00          9.71         2.92 o                         
   1   1   3       3973.75       3922.77        48.24 o                         
   2   1   3        801.49        788.79        10.78 o                         
   3   1   3         29.00         47.19         5.83 o                         
   4   1   3       5881.49       5723.76        72.83 o                         
   5   1   3        955.56       1035.24        19.45 o                         
   6   1   3        700.80        658.73        16.03 o                         
   7   1   3        209.78        195.22        11.00 o                         
   8   1   3        307.48        307.57        14.18 o                         
   9   1   3          3.62          9.41         7.84 o                         
  10   1   3          3.84          9.95         7.92 o                         
  11   1   3         18.91         11.78        11.92 o                         
 -11   2   3          0.37         17.85        13.52 o                         
 -10   2   3          1.55         -6.83        10.15 o                         
  -9   2   3        173.12        166.07        14.43 o                         
  -8   2   3         14.56         21.35         6.77 o                         
  -7   2   3          8.15          7.14         5.27 o                         
  -6   2   3       1199.30       1203.86        40.49 o                         
  -5   2   3         76.30         73.63         6.98 o                         
  -4   2   3        566.08        573.94        13.08 o                         
  -3   2   3        144.18        122.11         8.10 o                         
  -2   2   3       2108.91       2244.49        43.57 o                         
  -1   2   3       5703.55       6340.69       154.31 o                         
   0   2   3       5210.52       5669.61        59.30 o                         
   1   2   3       6670.11       6659.52        79.83 o                         
   2   2   3       1330.84       1321.24        16.63 o                         
   3   2   3       4884.56       5086.39        55.25 o                         
   4   2   3          0.34          0.69         3.68 o                         
   5   2   3         68.66         53.94         5.54 o                         
   6   2   3         99.21        105.07         8.21 o                         
   7   2   3        298.17        315.10        20.07 o                         
   8   2   3        130.71        140.29        12.02 o                         
   9   2   3          5.21         11.79         7.17 o                         
  10   2   3        146.66        146.55        16.43 o                         
  11   2   3          2.92          2.33        16.04 o                         
 -11   3   3         16.68          4.79        12.44 o                         
 -10   3   3        156.86        173.00        20.83 o                         
  -9   3   3        302.03        309.39        16.96 o                         
  -8   3   3         47.42         55.69         8.15 o                         
  -7   3   3        435.02        507.33        24.80 o                         
  -6   3   3        234.12        219.14        16.03 o                         
  -5   3   3         73.44        101.35         7.70 o                         
  -4   3   3        477.67        429.76        11.63 o                         
  -3   3   3        399.25        370.40         9.72 o                         
  -2   3   3       2541.58       2750.35        31.67 o                         
  -1   3   3         20.41         28.64         2.80 o                         
   0   3   3       1939.00       1849.97        25.47 o                         
   1   3   3        535.28        499.96         8.08 o                         
   2   3   3         64.64         90.27         4.56 o                         
   3   3   3       1416.46       1375.43        18.57 o                         
   4   3   3        428.72        415.48         9.40 o                         
   5   3   3        176.42        166.55         7.47 o                         
   6   3   3          2.65          2.37         4.40 o                         
   7   3   3        183.50        184.38        11.58 o                         
   8   3   3        382.02        365.02        15.69 o                         
   9   3   3          7.56          7.18         7.39 o                         
  10   3   3          3.39          7.66        10.85 o                         
  11   3   3         50.03         45.25        15.43 o                         
 -10   4   3        124.09         90.11        20.07 o                         
  -9   4   3         96.77         97.88        18.39 o                         
  -8   4   3        519.55        515.24        18.90 o                         
  -7   4   3        233.81        226.99        13.07 o                         
  -6   4   3        112.71        146.18        10.28 o                         
  -5   4   3       1977.83       1915.59        31.85 o                         
  -4   4   3        387.72        369.83        11.31 o                         
  -3   4   3        661.26        682.99        14.24 o                         
  -2   4   3         35.85         49.91         4.63 o                         
  -1   4   3       5890.61       5686.20        71.39 o                         
   0   4   3        295.50        272.88         8.15 o                         
   1   4   3        913.35        930.86        16.01 o                         
   2   4   3        383.91        435.01         8.73 o                         
   3   4   3       3377.25       3489.69        40.54 o                         
   4   4   3        127.98        191.38        10.23 o                         
   5   4   3        425.97        495.56        11.97 o                         
   6   4   3        299.09        328.32        12.67 o                         
   7   4   3        251.51        278.56        13.63 o                         
   8   4   3        506.00        541.30        21.98 o                         
   9   4   3         13.11          6.97        10.96 o                         
  10   4   3          6.25         14.23        16.56 o                         
  11   4   3          1.61         -8.47        14.88 o                         
 -10   5   3         44.51         35.20        10.83 o                         
  -9   5   3          3.10         12.58         8.23 o                         
  -8   5   3         25.44         27.27         8.02 o                         
  -7   5   3        236.18        255.34        19.27 o                         
  -6   5   3        115.54        125.82        10.30 o                         
  -5   5   3        343.10        315.49        12.13 o                         
  -4   5   3        534.36        526.45        14.08 o                         
  -3   5   3          7.85         20.29         5.20 o                         
  -2   5   3         29.25         27.38         5.76 o                         
  -1   5   3          1.99          3.27         3.58 o                         
   0   5   3      10790.94      10934.84       152.55 o                         
   1   5   3         20.49         15.88         3.82 o                         
   2   5   3       6251.63       6028.59        65.75 o                         
   3   5   3        666.67        685.11        15.75 o                         
   4   5   3        372.38        337.47        10.06 o                         
   5   5   3         81.77         78.88         6.58 o                         
   6   5   3        129.69        172.38        13.14 o                         
   7   5   3        216.40        231.04        15.12 o                         
   8   5   3         71.42         67.34         9.19 o                         
   9   5   3        344.65        289.46        34.15 o                         
  10   5   3          7.32         -8.73        13.19 o                         
  11   5   3         62.13         59.05        17.09 o                         
 -10   6   3         11.59         18.77        13.16 o                         
  -9   6   3        102.75         85.11        14.99 o                         
  -8   6   3          1.10         -2.44         9.57 o                         
  -7   6   3          0.11         -6.16         6.16 o                         
  -6   6   3        136.87        125.59        13.68 o                         
  -5   6   3        247.91        268.11        12.59 o                         
  -4   6   3         54.83         21.37         6.43 o                         
  -3   6   3        481.21        474.48        13.43 o                         
  -2   6   3         35.86         26.33         4.94 o                         
  -1   6   3       4058.34       3942.64        53.75 o                         
   0   6   3        463.54        502.27        12.94 o                         
   1   6   3        377.20        349.81        11.13 o                         
   2   6   3         21.76         21.26         4.78 o                         
   3   6   3         65.64         71.50         5.92 o                         
   4   6   3        163.84        137.49         9.96 o                         
   5   6   3         24.47         12.76         8.63 o                         
   6   6   3          1.28          1.16         6.39 o                         
   7   6   3        242.24        272.53        13.78 o                         
   8   6   3        355.15        368.63        34.92 o                         
   9   6   3         89.37         47.71        13.62 o                         
  10   6   3         57.51         61.33        16.45 o                         
  -9   7   3         16.27         19.27        13.17 o                         
  -8   7   3         85.08         93.26        35.31 o                         
  -7   7   3         29.21         31.98        11.77 o                         
  -6   7   3         45.68         53.05        10.51 o                         
  -5   7   3         53.45         40.14         9.67 o                         
  -4   7   3        864.46        911.17        27.53 o                         
  -3   7   3         39.12         55.75         9.05 o                         
  -2   7   3       2677.45       2647.59        40.48 o                         
  -1   7   3         22.25         26.70         5.54 o                         
   0   7   3         13.42         13.05         5.05 o                         
   1   7   3         21.71         23.65         6.68 o                         
   2   7   3         34.76         30.09         5.96 o                         
   3   7   3        155.58        136.99        10.93 o                         
   4   7   3         53.55         47.80         6.03 o                         
   5   7   3        186.82        179.56        10.93 o                         
   6   7   3          2.50          0.22         7.39 o                         
   7   7   3        256.81        256.10        16.85 o                         
   8   7   3        154.63        175.33        24.76 o                         
   9   7   3          0.45          5.43        12.93 o                         
  10   7   3          1.44        -10.35        14.76 o                         
  -9   8   3          3.75         21.99        13.54 o                         
  -8   8   3        189.77        193.33        24.69 o                         
  -7   8   3         19.03         27.71        12.51 o                         
  -6   8   3         13.38         15.46        11.34 o                         
  -5   8   3        676.85        684.74        27.90 o                         
  -4   8   3         66.02         57.35         7.96 o                         
  -3   8   3        253.17        263.83        17.65 o                         
  -2   8   3          4.75          8.24         6.14 o                         
  -1   8   3         32.13         33.76         6.85 o                         
   0   8   3        283.63        301.88        13.57 o                         
   1   8   3         15.02          9.58         6.24 o                         
   2   8   3        432.24        522.84        17.17 o                         
   3   8   3       1497.19       1562.51        30.37 o                         
   4   8   3         85.33         87.64        14.89 o                         
   5   8   3          3.74          3.87         8.00 o                         
   6   8   3         91.04         76.97        11.44 o                         
   7   8   3        405.72        571.61        28.55 o                         
   8   8   3        130.37         99.45        14.81 o                         
   9   8   3          2.47          3.36        21.21 o                         
  -8   9   3         11.27         18.06        15.55 o                         
  -7   9   3          5.51         -7.47        12.87 o                         
  -6   9   3        483.33        561.79        30.34 o                         
  -5   9   3        377.16        371.47        24.88 o                         
  -4   9   3        127.11        124.81        16.80 o                         
  -3   9   3          0.00         22.11        10.93 o                         
  -2   9   3        143.29        169.50        14.06 o                         
  -1   9   3         26.52         25.31         7.88 o                         
   0   9   3          8.48         16.44         7.53 o                         
   1   9   3        233.09        224.24        14.82 o                         
   2   9   3        411.80        393.85        17.51 o                         
   3   9   3        923.93        937.77        24.89 o                         
   4   9   3         69.33         67.32        10.32 o                         
   5   9   3        138.70        126.23        13.46 o                         
   6   9   3         24.59         21.36        19.40 o                         
   7   9   3         61.61         69.17        16.35 o                         
   8   9   3         38.49         43.64        16.50 o                         
   9   9   3          1.34         -0.52        26.39 o                         
  -7  10   3          0.68         -6.95        14.88 o                         
  -6  10   3         22.41         38.59        15.36 o                         
  -5  10   3         17.43          1.29        13.61 o                         
  -4  10   3        101.56        125.48        20.68 o                         
  -3  10   3        358.42        370.96        24.76 o                         
  -2  10   3        118.19        121.25        12.93 o                         
  -1  10   3        101.49        111.87        21.36 o                         
   0  10   3         61.90         64.69        10.49 o                         
   1  10   3         81.56         73.76        10.56 o                         
   2  10   3        291.57        290.67        18.19 o                         
   3  10   3         30.18         37.05        11.66 o                         
   4  10   3        923.83        965.30        40.75 o                         
   5  10   3          0.30         -8.85        13.37 o                         
   6  10   3        103.54        106.61        18.01 o                         
   7  10   3         96.94         64.40        18.10 o                         
   8  10   3         16.50         -0.01        18.84 o                         
  -6  11   3         53.78         41.51        17.45 o                         
  -5  11   3         40.02         20.05        15.92 o                         
  -4  11   3         15.32         16.70        15.27 o                         
  -3  11   3          3.90          7.11        13.72 o                         
  -2  11   3         71.89         53.71        11.07 o                         
  -1  11   3        102.25        102.00        14.77 o                         
   0  11   3        109.72        106.78        12.88 o                         
   1  11   3         42.99         51.47        15.42 o                         
   2  11   3         33.51         34.64        11.34 o                         
   3  11   3         70.16         70.58        12.45 o                         
   4  11   3         22.98         18.93        14.63 o                         
   5  11   3          4.11         -5.99        15.89 o                         
   6  11   3        182.86        212.76        29.92 o                         
   7  11   3          6.02          7.53        18.49 o                         
  -5  12   3          0.16         -2.98        17.72 o                         
  -4  12   3         10.85         -0.65        16.55 o                         
  -3  12   3         87.78         64.88        18.17 o                         
  -2  12   3          1.38         12.70        11.55 o                         
  -1  12   3         19.78          5.41        12.13 o                         
   0  12   3        272.68        317.67        41.58 o                         
   1  12   3          0.94         18.07        11.98 o                         
   2  12   3         37.34         32.77        13.40 o                         
   3  12   3        162.42        174.76        46.37 o                         
   4  12   3         28.39          3.89        17.42 o                         
   5  12   3          9.77         27.17        18.37 o                         
   6  12   3         13.51         32.65        20.56 o                         
  -3  13   3         63.45         59.23        19.48 o                         
  -2  13   3         14.81         14.86        13.59 o                         
  -1  13   3        120.94        104.97        16.48 o                         
   0  13   3          3.12         -2.04        13.89 o                         
   1  13   3          2.21          6.81        14.24 o                         
   2  13   3        192.88        218.53        85.90 o                         
   3  13   3         25.04         59.02        21.34 o                         
   4  13   3         46.88         57.63        21.20 o                         
   0 -13   4        110.07         88.48        25.87 o                         
  -4 -12   4          7.62         18.71        20.03 o                         
  -3 -12   4         60.16         28.01        18.05 o                         
  -2 -12   4         25.82         35.82        17.42 o                         
  -1 -12   4         15.57          9.96        16.78 o                         
   0 -12   4         46.15         29.12        17.70 o                         
   1 -12   4          3.31         20.71        16.47 o                         
   2 -12   4        179.12        157.33        18.01 o                         
   3 -12   4         18.51         -7.90        17.47 o                         
   4 -12   4          3.97         -3.48        34.28 o                         
  -6 -11   4          3.06        -10.80        18.51 o                         
  -5 -11   4          0.08         14.21        17.52 o                         
  -4 -11   4        220.92        231.23        30.26 o                         
  -3 -11   4          2.36        -14.95        14.95 o                         
  -2 -11   4          0.09         10.76        14.99 o                         
  -1 -11   4         24.22         19.08        14.47 o                         
   0 -11   4         81.51         57.23        18.89 o                         
   1 -11   4         26.07         29.35        11.03 o                         
   2 -11   4         33.24         18.87        11.05 o                         
   3 -11   4         96.33        131.25        41.12 o                         
   4 -11   4         18.67         15.36        16.62 o                         
   5 -11   4         95.26         72.04        18.74 o                         
   6 -11   4         38.37         48.21        18.78 o                         
  -7 -10   4         69.17         63.44        21.38 o                         
  -6 -10   4          0.28        -13.81        16.15 o                         
  -5 -10   4          7.98          7.73        15.51 o                         
  -4 -10   4         88.30         44.81        16.45 o                         
  -3 -10   4         72.58         42.62        15.08 o                         
  -2 -10   4         83.22         66.58        14.58 o                         
  -1 -10   4          0.05        -10.27        11.37 o                         
   0 -10   4         15.70         20.80        12.55 o                         
   1 -10   4         23.74         11.16         9.45 o                         
   2 -10   4         72.82         71.03        12.11 o                         
   3 -10   4        113.61         85.07        11.39 o                         
   4 -10   4          3.31         -1.92        13.17 o                         
   5 -10   4        405.41        458.69        53.16 o                         
   6 -10   4         20.87         23.73        15.83 o                         
   7 -10   4         14.57          5.42        16.49 o                         
  -8  -9   4        217.07        269.95        35.92 o                         
  -7  -9   4         80.11         75.15        19.67 o                         
  -6  -9   4        103.32         88.98        17.57 o                         
  -5  -9   4         83.43         40.62        19.40 o                         
  -4  -9   4        126.49        114.52        16.02 o                         
  -3  -9   4         27.07         17.70        11.75 o                         
  -2  -9   4        105.92        111.73        15.13 o                         
  -1  -9   4        993.50        968.82        31.81 o                         
   0  -9   4         88.94         83.47        18.94 o                         
   1  -9   4        814.58        829.95        23.50 o                         
   2  -9   4        207.60        211.42        31.79 o                         
   3  -9   4          0.31        -11.03        11.03 o                         
   4  -9   4        182.26        152.44        21.40 o                         
   5  -9   4         12.81          6.82        12.95 o                         
   6  -9   4          1.15          6.61        14.36 o                         
   7  -9   4          0.35         12.51        14.97 o                         
   8  -9   4        156.89        156.95        21.44 o                         
  -9  -8   4         26.40        -22.25        25.87 o                         
  -8  -8   4         60.12         31.32        17.07 o                         
  -7  -8   4          4.88          2.94        13.55 o                         
  -6  -8   4          6.96         19.07        13.99 o                         
  -5  -8   4         47.24         52.60        13.85 o                         
  -4  -8   4        123.56        116.57        15.98 o                         
  -3  -8   4        189.35        232.70        34.80 o                         
  -2  -8   4        691.01        701.72        25.99 o                         
  -1  -8   4       1357.21       1329.58        36.89 o                         
   0  -8   4        367.91        369.63        15.48 o                         
   1  -8   4        585.79        619.49        18.90 o                         
   2  -8   4        931.34        991.10        30.58 o                         
   3  -8   4        155.66        181.86        20.98 o                         
   4  -8   4        106.36         88.05        13.44 o                         
   5  -8   4         37.62         21.96        11.41 o                         
   6  -8   4        144.88        128.23        16.80 o                         
   7  -8   4          1.96        -11.47        12.40 o                         
   8  -8   4         15.17          2.54        14.62 o                         
   9  -8   4          0.32          9.12        14.99 o                         
  -9  -7   4         26.01         28.72        17.21 o                         
  -8  -7   4         29.22          6.76        11.22 o                         
  -7  -7   4         69.58         63.55        14.13 o                         
  -6  -7   4         23.54         28.13         9.01 o                         
  -5  -7   4         50.27         31.95         8.10 o                         
  -4  -7   4        414.31        375.02        15.95 o                         
  -3  -7   4        416.94        430.93        15.34 o                         
  -2  -7   4          5.44          9.95         5.74 o                         
  -1  -7   4        116.51        127.11        10.16 o                         
   0  -7   4        231.82        235.14        11.57 o                         
   1  -7   4        347.18        370.11        13.68 o                         
   2  -7   4          1.66          9.84         7.19 o                         
   3  -7   4         57.55         51.46         7.29 o                         
   4  -7   4       1190.60       1224.45        32.95 o                         
   5  -7   4          4.35          1.52         9.57 o                         
   6  -7   4         11.42         11.99        10.22 o                         
   7  -7   4          1.51          0.62        10.75 o                         
   8  -7   4         26.95         29.57        12.89 o                         
   9  -7   4          2.26        -12.71        12.71 o                         
 -10  -6   4          0.79         17.64        17.27 o                         
  -9  -6   4         74.86         89.48        17.56 o                         
  -8  -6   4         53.31         51.12        11.45 o                         
  -7  -6   4          1.73          7.18         8.43 o                         
  -6  -6   4        109.17         94.92        19.50 o                         
  -5  -6   4        441.26        475.43        17.40 o                         
  -4  -6   4        360.84        332.45        19.10 o                         
  -3  -6   4        406.38        419.30        14.51 o                         
  -2  -6   4         70.06         70.15         8.36 o                         
  -1  -6   4        884.48        857.68        15.47 o                         
   0  -6   4        279.91        247.01         8.56 o                         
   1  -6   4       1448.13       1536.39        29.79 o                         
   2  -6   4       1435.50       1414.95        28.44 o                         
   3  -6   4        110.16        110.96         7.37 o                         
   4  -6   4         18.43         22.18         6.02 o                         
   5  -6   4          7.79          0.87         5.40 o                         
   6  -6   4          5.28          9.23         6.23 o                         
   7  -6   4        199.57        223.54        14.88 o                         
   8  -6   4         19.33          8.35         7.59 o                         
   9  -6   4         64.68         77.97        15.34 o                         
  10  -6   4         61.64         82.27        24.71 o                         
 -10  -5   4          6.72          6.43        15.63 o                         
  -9  -5   4         35.31         29.81        14.52 o                         
  -8  -5   4         72.00         67.06        15.78 o                         
  -7  -5   4        136.97        136.95        25.82 o                         
  -6  -5   4          5.54          7.35         7.02 o                         
  -5  -5   4         11.27         23.84         6.82 o                         
  -4  -5   4        270.13        261.08        12.14 o                         
  -3  -5   4        609.55        595.75        16.16 o                         
  -2  -5   4         31.98         20.52         6.36 o                         
  -1  -5   4       1338.26       1302.51        23.13 o                         
   0  -5   4       5728.18       5622.09        62.51 o                         
   1  -5   4        412.73        451.44        10.12 o                         
   2  -5   4       2254.84       2301.56        29.44 o                         
   3  -5   4       1009.86        968.11        16.07 o                         
   4  -5   4          9.23         14.71         4.95 o                         
   5  -5   4       1055.99       1040.85        22.26 o                         
   6  -5   4         14.05         20.09         6.28 o                         
   7  -5   4        148.73        159.05        12.81 o                         
   8  -5   4         42.64         41.57         8.62 o                         
   9  -5   4        393.71        427.48        20.27 o                         
  10  -5   4         32.27         37.82         9.75 o                         
 -10  -4   4         80.58         68.97        16.88 o                         
  -9  -4   4         21.52         12.52        14.23 o                         
  -8  -4   4         90.72         73.17        13.17 o                         
  -7  -4   4          5.55          0.05         7.23 o                         
  -6  -4   4        547.98        584.95        21.97 o                         
  -5  -4   4          5.11         12.53         5.64 o                         
  -4  -4   4       2087.01       2075.42        33.48 o                         
  -3  -4   4       2590.76       2695.27        39.66 o                         
  -2  -4   4        402.90        416.84        11.56 o                         
  -1  -4   4       3437.18       3273.88        45.15 o                         
   0  -4   4         94.62        103.85         5.71 o                         
   1  -4   4       2177.86       2257.23        27.80 o                         
   2  -4   4       2923.02       2992.29        35.54 o                         
   3  -4   4        990.58       1161.05        20.90 o                         
   4  -4   4          0.52         13.73         4.58 o                         
   5  -4   4        803.98        812.67        18.91 o                         
   6  -4   4        413.03        443.65        15.32 o                         
   7  -4   4        183.71        178.03        12.48 o                         
   8  -4   4         23.06         14.88         7.26 o                         
   9  -4   4        280.21        332.06        18.68 o                         
  10  -4   4         91.84         75.27        11.37 o                         
  11  -4   4         16.38         28.92        10.20 o                         
 -11  -3   4          4.30          6.12        15.99 o                         
 -10  -3   4          0.11         20.18        14.29 o                         
  -9  -3   4          0.60         -6.84        10.61 o                         
  -8  -3   4         11.59          7.60        10.35 o                         
  -7  -3   4        654.19        629.23        19.36 o                         
  -6  -3   4        238.91        211.75        12.54 o                         
  -5  -3   4         25.12         26.60         5.54 o                         
  -4  -3   4        203.77        206.91         9.48 o                         
  -3  -3   4       1471.09       1426.67        23.88 o                         
  -2  -3   4       1442.69       1367.06        22.34 o                         
  -1  -3   4        543.06        565.63        15.00 o                         
   0  -3   4       1054.56       1053.68        14.93 o                         
   1  -3   4       2671.89       2604.47        30.56 o                         
   2  -3   4         70.02         66.06         4.67 o                         
   3  -3   4        130.06        100.96         7.24 o                         
   4  -3   4          8.25         20.68         4.40 o                         
   5  -3   4       2113.38       2137.11        34.18 o                         
   6  -3   4         91.71         94.84         9.21 o                         
   7  -3   4        630.76        642.28        18.66 o                         
   8  -3   4        131.55        134.59        12.78 o                         
   9  -3   4        269.46        294.51        17.13 o                         
  10  -3   4         53.34         57.94        10.18 o                         
  11  -3   4          0.44          7.72         8.92 o                         
 -11  -2   4          0.29         -9.82        14.47 o                         
 -10  -2   4          3.69         -1.96        12.55 o                         
  -9  -2   4         76.26         37.04        11.98 o                         
  -8  -2   4        262.33        282.85        36.09 o                         
  -7  -2   4        181.76        184.29        29.75 o                         
  -6  -2   4          1.57          1.12         4.77 o                         
  -5  -2   4        121.25        129.11         8.63 o                         
  -4  -2   4        360.37        393.69        17.56 o                         
  -3  -2   4         32.32         19.17         3.86 o                         
  -2  -2   4       4000.49       4212.03        54.62 o                         
  -1  -2   4         49.21         61.18         4.98 o                         
   0  -2   4          4.00         14.13         5.65 o                         
   1  -2   4        293.63        395.36         7.50 o                         
   2  -2   4       1036.44        917.75        13.09 o                         
   3  -2   4       2709.91       2866.41        39.36 o                         
   4  -2   4          9.81         12.23         3.66 o                         
   5  -2   4         13.20         10.59         4.07 o                         
   6  -2   4       1169.45       1223.77        27.87 o                         
   7  -2   4         11.11          0.96         6.54 o                         
   8  -2   4        824.77        838.00        22.33 o                         
   9  -2   4         63.71         74.22        10.05 o                         
  10  -2   4         70.79         79.20        10.82 o                         
  11  -2   4          0.96         -8.20         8.20 o                         
 -11  -1   4        104.72         88.94        18.09 o                         
 -10  -1   4          5.21          5.92        12.25 o                         
  -9  -1   4          5.51         -9.59         9.59 o                         
  -8  -1   4        141.28        113.30        26.63 o                         
  -7  -1   4        262.24        245.82        17.20 o                         
  -6  -1   4        685.94        665.89        34.01 o                         
  -5  -1   4        592.84        541.88        13.65 o                         
  -4  -1   4       3185.77       3262.45        45.11 o                         
  -3  -1   4       3993.11       3756.37        49.77 o                         
  -2  -1   4         21.08         11.04         2.84 o                         
  -1  -1   4        819.52        873.28        17.72 o                         
   0  -1   4       6010.43       5664.90        69.68 o                         
   1  -1   4       5709.84       5900.98        71.78 o                         
   2  -1   4       5817.11       6522.00        79.78 o                         
   3  -1   4       4220.80       4217.13        54.50 o                         
   4  -1   4          0.25          2.31         3.23 o                         
   5  -1   4       3227.76       2988.48        42.99 o                         
   6  -1   4        547.75        510.99        14.42 o                         
   7  -1   4         11.36          8.40         4.77 o                         
   8  -1   4          4.53          6.94         5.80 o                         
   9  -1   4          7.18          5.83         6.91 o                         
  10  -1   4         14.07         12.14         7.80 o                         
  11  -1   4         27.71         31.29         9.75 o                         
 -11   0   4         57.26         60.47        16.33 o                         
 -10   0   4          0.48        -11.04        11.04 o                         
  -9   0   4        191.40        170.36        21.28 o                         
  -8   0   4        345.68        355.96        21.24 o                         
  -7   0   4        447.77        395.53        14.53 o                         
  -6   0   4        456.76        438.39        13.09 o                         
  -5   0   4       1740.58       1691.00        27.55 o                         
  -4   0   4         88.92         94.85         6.93 o                         
  -3   0   4       1759.45       1712.28        25.65 o                         
  -2   0   4        203.90        156.15         7.03 o                         
  -1   0   4       9105.74       9825.32       117.48 o                         
   0   0   4        293.86        364.29         7.60 o                         
   1   0   4        597.73        770.40        12.58 o                         
   2   0   4        552.28        599.50         9.06 o                         
   3   0   4        251.08        248.87         9.02 o                         
   4   0   4      10294.40      10248.98       125.34 o                         
   5   0   4        149.89        145.80         7.83 o                         
   6   0   4         16.59         19.19         4.64 o                         
   7   0   4          1.11          6.83         5.22 o                         
   8   0   4         13.58          7.87         5.73 o                         
   9   0   4         19.20         11.69         7.00 o                         
  10   0   4         32.83         32.32        11.40 o                         
  11   0   4         58.21         57.16        10.51 o                         
 -11   1   4         17.94         12.70        16.17 o                         
 -10   1   4          1.39          2.70        11.12 o                         
  -9   1   4        270.64        304.36        23.42 o                         
  -8   1   4       1000.66        986.63        31.65 o                         
  -7   1   4        181.47        166.86        11.10 o                         
  -6   1   4        134.50        115.94         8.62 o                         
  -5   1   4        402.60        371.63        11.34 o                         
  -4   1   4        437.02        433.63        11.21 o                         
  -3   1   4        507.21        451.06         8.77 o                         
  -2   1   4          2.16          5.53         2.05 o                         
  -1   1   4        648.05        739.12        16.88 o                         
   0   1   4       5223.79       5147.43       136.69 o                         
   1   1   4      17082.95      16882.65       198.69 o                         
   2   1   4        136.04        148.24         6.12 o                         
   3   1   4        104.20         98.14         5.45 o                         
   4   1   4        125.95        110.88         6.47 o                         
   5   1   4        353.27        406.65        11.62 o                         
   6   1   4        228.04        236.17        10.37 o                         
   7   1   4        355.02        306.38        14.78 o                         
   8   1   4        104.83        131.31        11.64 o                         
   9   1   4        240.52        281.95        15.62 o                         
  10   1   4         34.28         31.61         8.88 o                         
  11   1   4          1.03          0.86         8.70 o                         
 -11   2   4         33.53         35.25        15.65 o                         
 -10   2   4          6.15        -10.48        10.48 o                         
  -9   2   4        112.78        102.22        14.10 o                         
  -8   2   4          0.80         -1.55         5.93 o                         
  -7   2   4        134.50        121.34        10.42 o                         
  -6   2   4         27.98         38.04         5.77 o                         
  -5   2   4        294.52        252.99         9.90 o                         
  -4   2   4       1945.94       1866.04        28.96 o                         
  -3   2   4         85.34         75.72         6.16 o                         
  -2   2   4        650.04        719.19        11.01 o                         
  -1   2   4       1939.80       2076.87        52.16 o                         
   0   2   4       2505.92       2127.20        35.86 o                         
   1   2   4       3263.88       3251.84        35.43 o                         
   2   2   4         26.47         47.73         3.63 o                         
   3   2   4        960.42        920.64        13.46 o                         
   4   2   4        980.18       1079.28        18.93 o                         
   5   2   4          1.96          5.19         3.78 o                         
   6   2   4        915.01        897.81        19.45 o                         
   7   2   4        112.69         87.06         8.82 o                         
   8   2   4          6.46         10.66         5.99 o                         
   9   2   4        453.11        479.32        21.53 o                         
  10   2   4         79.75         62.54        10.04 o                         
  11   2   4         38.74         42.75        14.03 o                         
 -11   3   4         23.34         15.45        14.23 o                         
 -10   3   4         37.84         30.80        12.56 o                         
  -9   3   4        132.84        150.78        15.91 o                         
  -8   3   4          0.72          3.25         6.42 o                         
  -7   3   4         51.76         49.80         8.51 o                         
  -6   3   4         35.70         29.36         5.66 o                         
  -5   3   4         51.26         43.31         9.49 o                         
  -4   3   4        155.15        168.93         8.29 o                         
  -3   3   4       5402.48       5400.43        72.54 o                         
  -2   3   4       1638.22       1721.43        21.67 o                         
  -1   3   4        697.78        611.02         9.94 o                         
   0   3   4       1214.57       1195.76        19.67 o                         
   1   3   4        961.64        935.51        14.49 o                         
   2   3   4       1231.01       1508.27        19.20 o                         
   3   3   4        250.74        221.25         6.79 o                         
   4   3   4       1692.20       1730.42        23.17 o                         
   5   3   4       1783.04       1684.95        23.60 o                         
   6   3   4        155.02        165.12         9.72 o                         
   7   3   4        611.71        597.62        17.40 o                         
   8   3   4          9.54          5.20         6.24 o                         
   9   3   4        220.18        217.87        15.70 o                         
  10   3   4         82.97         88.77        11.26 o                         
  11   3   4         15.12         36.15        14.60 o                         
 -10   4   4         89.49        103.95        15.83 o                         
  -9   4   4        176.14        172.55        16.17 o                         
  -8   4   4         18.22         38.59         8.21 o                         
  -7   4   4         11.14         21.23         6.51 o                         
  -6   4   4          6.28         21.22         6.77 o                         
  -5   4   4        303.93        301.09        13.41 o                         
  -4   4   4       2306.07       2356.46        35.82 o                         
  -3   4   4         53.24         54.28         4.89 o                         
  -2   4   4       6788.57       6758.42        72.82 o                         
  -1   4   4        275.20        216.04         7.80 o                         
   0   4   4       8015.00       7699.83       129.92 o                         
   1   4   4        205.47        268.78         6.52 o                         
   2   4   4        516.85        604.66        14.60 o                         
   3   4   4        164.92        206.67        12.85 o                         
   4   4   4       2066.79       1993.24        26.62 o                         
   5   4   4        398.31        428.97        11.23 o                         
   6   4   4         45.19         25.76         6.57 o                         
   7   4   4        440.63        416.18        15.87 o                         
   8   4   4         34.96         25.26        10.27 o                         
   9   4   4         75.21         37.46        13.28 o                         
  10   4   4          2.88        -12.68        12.68 o                         
  11   4   4          1.23         20.44        20.44 o                         
 -10   5   4         25.57         13.59        10.03 o                         
  -9   5   4          4.31          0.17         8.15 o                         
  -8   5   4         15.95          4.84         7.24 o                         
  -7   5   4        301.19        280.11        20.84 o                         
  -6   5   4          0.37          2.85         5.10 o                         
  -5   5   4        618.81        560.35        15.93 o                         
  -4   5   4         10.45         17.81         4.70 o                         
  -3   5   4       1705.60       1701.82        23.31 o                         
  -2   5   4       1017.52       1009.14        18.89 o                         
  -1   5   4      11221.26      11101.67       166.26 o                         
   0   5   4       1070.36       1040.52        18.59 o                         
   1   5   4        476.61        463.51        11.60 o                         
   2   5   4         43.55         35.85         3.63 o                         
   3   5   4        123.58        120.57         7.46 o                         
   4   5   4         37.18         26.67         4.49 o                         
   5   5   4          1.34         -5.60         5.60 o                         
   6   5   4        439.69        468.95        13.72 o                         
   7   5   4          0.12         -6.43         6.43 o                         
   8   5   4        480.06        475.62        19.31 o                         
   9   5   4        494.84        574.77        29.13 o                         
  10   5   4          0.22         12.70        13.77 o                         
  11   5   4          7.41         29.26        36.87 o                         
 -10   6   4         12.92         15.68        13.48 o                         
  -9   6   4         14.31         17.11        12.06 o                         
  -8   6   4          6.57          1.78        10.12 o                         
  -7   6   4         21.19         30.37         9.09 o                         
  -6   6   4          5.82          7.30         5.68 o                         
  -5   6   4          4.55          0.44         4.79 o                         
  -4   6   4       1586.94       1612.17        28.32 o                         
  -3   6   4         67.54         45.76         4.87 o                         
  -2   6   4        163.91        166.54         9.16 o                         
  -1   6   4         25.61         22.45         4.82 o                         
   0   6   4        297.89        281.28        10.24 o                         
   1   6   4        102.51        111.50         7.81 o                         
   2   6   4        461.06        463.11        13.68 o                         
   3   6   4        618.27        626.06        15.68 o                         
   4   6   4         12.46         -3.54         4.59 o                         
   5   6   4        190.09        236.51        10.93 o                         
   6   6   4         13.86          3.42         5.81 o                         
   7   6   4        103.08         75.18         8.14 o                         
   8   6   4        464.52        491.38        20.00 o                         
   9   6   4        124.92         95.92        21.86 o                         
  10   6   4          8.76          5.28        14.36 o                         
  -9   7   4          0.16          2.19        23.67 o                         
  -8   7   4         15.71         10.94        18.37 o                         
  -7   7   4          1.12          1.93        10.00 o                         
  -6   7   4         67.94         69.86        11.70 o                         
  -5   7   4        404.73        381.75        20.76 o                         
  -4   7   4        751.85        803.84        25.88 o                         
  -3   7   4         28.31         10.27         5.99 o                         
  -2   7   4        204.13        225.68        14.36 o                         
  -1   7   4        171.07        160.61         9.98 o                         
   0   7   4         79.56        100.63        11.40 o                         
   1   7   4       1432.27       1414.01        25.57 o                         
   2   7   4         10.18         11.96         5.56 o                         
   3   7   4        407.32        387.70        14.19 o                         
   4   7   4        270.16        318.45        25.35 o                         
   5   7   4        955.06        957.09        19.67 o                         
   6   7   4         94.27         83.66         8.55 o                         
   7   7   4         74.48         84.13        21.11 o                         
   8   7   4         40.70         40.08        12.42 o                         
   9   7   4          1.76        -10.35        12.44 o                         
  10   7   4         38.07         29.35        16.42 o                         
  -9   8   4          8.93          3.99        13.37 o                         
  -8   8   4        264.09        334.83        48.89 o                         
  -7   8   4         88.89         86.46        15.58 o                         
  -6   8   4         52.83         49.63        12.25 o                         
  -5   8   4        194.44        176.49        34.15 o                         
  -4   8   4          0.40          5.67         6.39 o                         
  -3   8   4         11.06          8.22         7.55 o                         
  -2   8   4          0.09         -5.05         7.47 o                         
  -1   8   4       1118.43       1148.51        25.73 o                         
   0   8   4        685.94        675.19        18.35 o                         
   1   8   4       1091.29       1027.44        22.89 o                         
   2   8   4       1719.97       1686.74        31.24 o                         
   3   8   4        102.36        120.54        18.16 o                         
   4   8   4         83.04         88.75        11.77 o                         
   5   8   4        254.08        278.13        16.51 o                         
   6   8   4        103.05        105.69        17.77 o                         
   7   8   4          4.94          3.46        12.70 o                         
   8   8   4        225.20        264.64        24.54 o                         
   9   8   4         53.02         22.25        21.73 o                         
  -8   9   4         32.01         34.82        17.20 o                         
  -7   9   4         87.92         77.52        19.40 o                         
  -6   9   4         36.07         48.10        14.17 o                         
  -5   9   4        373.05        391.32        25.51 o                         
  -4   9   4         19.90          3.98        10.64 o                         
  -3   9   4         44.56         39.76         8.71 o                         
  -2   9   4        271.16        256.03        15.13 o                         
  -1   9   4        723.23        716.97        20.86 o                         
   0   9   4        508.80        508.74        25.59 o                         
   1   9   4          0.47          7.24         7.40 o                         
   2   9   4       1049.24       1100.74        44.44 o                         
   3   9   4          9.86         17.53         9.62 o                         
   4   9   4        317.09        357.50        18.43 o                         
   5   9   4          8.74          1.49         9.41 o                         
   6   9   4        156.57        143.11        16.48 o                         
   7   9   4        232.46        215.97        26.13 o                         
   8   9   4          7.80         -4.49        14.97 o                         
   9   9   4          0.34        -19.92        29.23 o                         
  -7  10   4         64.76         59.48        17.62 o                         
  -6  10   4         62.25         42.24        18.50 o                         
  -5  10   4         27.54         43.57        25.61 o                         
  -4  10   4         35.42         46.00        15.00 o                         
  -3  10   4         94.98         84.05        10.96 o                         
  -2  10   4         21.88         26.32        11.78 o                         
  -1  10   4          2.04         -3.66         8.79 o                         
   0  10   4          1.83         -8.33         8.33 o                         
   1  10   4        454.31        484.77        20.23 o                         
   2  10   4          3.51          8.97        15.90 o                         
   3  10   4        286.03        295.34        19.26 o                         
   4  10   4        514.91        590.39        50.87 o                         
   5  10   4          6.24         14.07        10.94 o                         
   6  10   4         46.91         52.27        15.90 o                         
   7  10   4          0.10         -1.18        15.13 o                         
   8  10   4          4.65         -9.66        17.15 o                         
  -6  11   4          3.51          4.01        15.92 o                         
  -5  11   4         40.96         22.59        16.01 o                         
  -4  11   4         39.47         28.77        14.91 o                         
  -3  11   4          1.76         -9.86         9.86 o                         
  -2  11   4         58.47         42.33        14.05 o                         
  -1  11   4         75.56         69.59        11.73 o                         
   0  11   4         62.92         57.64        11.45 o                         
   1  11   4         34.56         26.25        11.16 o                         
   2  11   4        151.04        110.87        13.42 o                         
   3  11   4        231.21        227.12        20.75 o                         
   4  11   4         54.03         47.37        12.83 o                         
   5  11   4         17.00         44.19        17.33 o                         
   6  11   4          5.31         25.92        16.87 o                         
   7  11   4         11.89        -15.96        16.88 o                         
  -5  12   4          0.59         -0.07        26.91 o                         
  -4  12   4          8.08          6.40        17.10 o                         
  -3  12   4         21.88          4.03        16.18 o                         
  -2  12   4         19.73          1.22        19.92 o                         
  -1  12   4          0.55         -8.60        11.95 o                         
   0  12   4        414.29        405.60        24.41 o                         
   1  12   4         17.83         19.62        12.52 o                         
   2  12   4        156.01        156.32        17.57 o                         
   3  12   4         11.39         -1.28        13.48 o                         
   4  12   4          1.33         -9.80        20.70 o                         
   5  12   4        132.59        137.69        23.20 o                         
   6  12   4         17.60         15.51        18.74 o                         
  -3  13   4          4.38         -6.60        17.37 o                         
  -2  13   4          6.66         -5.80        12.96 o                         
  -1  13   4         27.53         16.42        14.25 o                         
   0  13   4         32.77         25.96        14.76 o                         
   1  13   4         40.21         13.93        19.34 o                         
   2  13   4          0.88         13.16        14.85 o                         
   3  13   4        164.04        153.09        33.62 o                         
   4  13   4         45.13         52.81        22.94 o                         
  -3 -12   5         53.22         30.88        38.55 o                         
  -2 -12   5         89.91         89.91        19.45 o                         
  -1 -12   5         49.26         64.06        18.65 o                         
   0 -12   5          2.81        -12.25        19.27 o                         
   1 -12   5        216.20        272.98        29.37 o                         
   2 -12   5         15.69         24.19        15.55 o                         
   3 -12   5        107.09         66.88        20.70 o                         
  -5 -11   5          5.07         -3.60        29.88 o                         
  -4 -11   5         74.29         79.96        26.00 o                         
  -3 -11   5          3.27        -15.39        15.39 o                         
  -2 -11   5          5.66          0.99        14.97 o                         
  -1 -11   5         96.02         53.45        16.09 o                         
   0 -11   5         98.67         95.43        17.25 o                         
   1 -11   5         61.87         32.46        14.44 o                         
   2 -11   5        216.35        199.92        18.51 o                         
   3 -11   5         84.53         57.70        31.17 o                         
   4 -11   5         31.19         15.72        17.27 o                         
   5 -11   5         77.22         78.26        19.37 o                         
  -7 -10   5         65.32         47.08        27.94 o                         
  -6 -10   5         10.02         25.20        17.97 o                         
  -5 -10   5          8.61          3.66        16.57 o                         
  -4 -10   5          1.02          1.67        21.86 o                         
  -3 -10   5         37.62         35.14        14.62 o                         
  -2 -10   5          5.64          5.00        13.23 o                         
  -1 -10   5        102.31         67.26        15.21 o                         
   0 -10   5          0.37         -5.80        11.36 o                         
   1 -10   5         77.45         49.18        10.75 o                         
   2 -10   5         90.63         85.79        11.67 o                         
   3 -10   5          2.65         -8.53         8.53 o                         
   4 -10   5         27.70          2.35        30.14 o                         
   5 -10   5         76.91         70.10        17.46 o                         
   6 -10   5         50.02         49.56        17.41 o                         
   7 -10   5         25.81         22.01        17.37 o                         
  -7  -9   5         37.50         33.51        20.95 o                         
  -6  -9   5          4.89         -3.28        22.77 o                         
  -5  -9   5         38.56         25.51        14.58 o                         
  -4  -9   5        122.87        118.93        16.83 o                         
  -3  -9   5         44.08         51.99        13.73 o                         
  -2  -9   5        128.07         96.67        16.43 o                         
  -1  -9   5        473.50        484.80        25.25 o                         
   0  -9   5         17.57         14.10         9.60 o                         
   1  -9   5       1193.51       1246.92        46.06 o                         
   2  -9   5         56.98         48.43         9.38 o                         
   3  -9   5         48.37         26.75         9.09 o                         
   4  -9   5        112.73         71.34        14.70 o                         
   5  -9   5         66.63         60.33        18.76 o                         
   6  -9   5          0.74        -13.35        13.35 o                         
   7  -9   5          8.26          3.68        15.16 o                         
   8  -9   5        129.60        149.91        22.06 o                         
  -8  -8   5          2.60         -2.37        29.10 o                         
  -7  -8   5         62.68         39.18        16.06 o                         
  -6  -8   5         67.84         56.15        15.66 o                         
  -5  -8   5        345.61        389.15        27.73 o                         
  -4  -8   5          0.26         -8.05        10.97 o                         
  -3  -8   5          7.69         12.95        12.29 o                         
  -2  -8   5        187.01        224.07        21.73 o                         
  -1  -8   5         14.13         31.15         9.54 o                         
   0  -8   5       1223.24       1271.89        38.47 o                         
   1  -8   5        140.79        140.32        24.23 o                         
   2  -8   5       2150.69       2058.45        36.98 o                         
   3  -8   5        416.24        437.42        17.75 o                         
   4  -8   5        443.57        485.06        26.39 o                         
   5  -8   5          0.02         -4.87        10.88 o                         
   6  -8   5          0.41          3.21        14.23 o                         
   7  -8   5          0.29        -11.70        12.90 o                         
   8  -8   5         58.55         73.91        17.16 o                         
  -9  -7   5          1.95         19.00        17.04 o                         
  -8  -7   5         22.89         -0.74        11.45 o                         
  -7  -7   5         91.56         87.72        12.50 o                         
  -6  -7   5          1.10         10.54         9.09 o                         
  -5  -7   5         57.00         47.34         8.94 o                         
  -4  -7   5         61.42         57.21        14.70 o                         
  -3  -7   5         91.49        105.72        10.94 o                         
  -2  -7   5       1321.47       1307.64        26.70 o                         
  -1  -7   5         52.57         46.86         7.28 o                         
   0  -7   5        482.93        437.75        14.74 o                         
   1  -7   5        567.28        555.41        16.60 o                         
   2  -7   5        515.72        522.37        16.32 o                         
   3  -7   5        492.04        472.15        17.33 o                         
   4  -7   5         66.09         50.79        10.96 o                         
   5  -7   5        173.36        179.20        18.56 o                         
   6  -7   5         48.10         48.10        12.34 o                         
   7  -7   5         21.49         25.03        12.35 o                         
   8  -7   5         49.08         42.11        14.47 o                         
   9  -7   5          5.26          5.80        13.33 o                         
  -9  -6   5         60.93         64.93        35.44 o                         
  -8  -6   5          9.07          1.72        11.00 o                         
  -7  -6   5         13.71         -0.96         8.97 o                         
  -6  -6   5          5.89         10.84         9.40 o                         
  -5  -6   5          7.86         10.94         7.02 o                         
  -4  -6   5         25.26         24.82         6.77 o                         
  -3  -6   5        655.44        628.36        17.61 o                         
  -2  -6   5       1055.47        963.85        21.36 o                         
  -1  -6   5         66.46         57.65         6.28 o                         
   0  -6   5        821.23        795.21        15.31 o                         
   1  -6   5         17.46         19.25         4.16 o                         
   2  -6   5         36.66         31.39         4.49 o                         
   3  -6   5        864.57        843.60        18.11 o                         
   4  -6   5         53.08         45.45         6.99 o                         
   5  -6   5        149.58        147.50        16.72 o                         
   6  -6   5        144.75        165.97        13.21 o                         
   7  -6   5        631.54        636.18        21.24 o                         
   8  -6   5         11.71          6.99         9.57 o                         
   9  -6   5          2.97          4.47        11.61 o                         
  10  -6   5         52.20         45.87        15.17 o                         
 -10  -5   5          0.46          4.82        16.56 o                         
  -9  -5   5          1.28          7.72        16.04 o                         
  -8  -5   5          4.20          4.40        25.48 o                         
  -7  -5   5          2.74         -6.06         7.80 o                         
  -6  -5   5        769.72        818.27        27.48 o                         
  -5  -5   5        248.18        236.44        14.01 o                         
  -4  -5   5          4.00          0.85         5.25 o                         
  -3  -5   5       1083.22       1048.51        25.65 o                         
  -2  -5   5          0.27          1.30         4.42 o                         
  -1  -5   5         49.59         27.80         5.11 o                         
   0  -5   5       1035.73       1023.42        16.57 o                         
   1  -5   5        108.61        159.53         9.90 o                         
   2  -5   5          0.52          7.47         3.48 o                         
   3  -5   5        434.67        453.24        11.00 o                         
   4  -5   5         79.32         94.02        14.42 o                         
   5  -5   5        557.22        502.13        15.87 o                         
   6  -5   5       1060.55       1031.34        23.96 o                         
   7  -5   5         21.09         22.65         7.16 o                         
   8  -5   5        169.94        155.08        15.05 o                         
   9  -5   5         84.84         90.17        11.44 o                         
  10  -5   5         65.41         69.10        11.21 o                         
 -10  -4   5          1.64         -3.32        15.36 o                         
  -9  -4   5          6.88         18.76        13.54 o                         
  -8  -4   5         14.40          6.79        10.69 o                         
  -7  -4   5        102.70        115.62        11.33 o                         
  -6  -4   5        520.39        547.73        18.55 o                         
  -5  -4   5          0.18          1.71         5.60 o                         
  -4  -4   5       2490.69       2293.35        36.68 o                         
  -3  -4   5        102.28         98.72         8.50 o                         
  -2  -4   5       2598.66       2501.60        37.19 o                         
  -1  -4   5        784.74        824.88        17.17 o                         
   0  -4   5         20.97         18.88         3.81 o                         
   1  -4   5         62.29         67.12         5.57 o                         
   2  -4   5        709.91        623.20        11.79 o                         
   3  -4   5       7002.19       6812.21        87.10 o                         
   4  -4   5         32.51         41.10         5.51 o                         
   5  -4   5       1313.33       1290.01        24.81 o                         
   6  -4   5         13.37         17.18         5.84 o                         
   7  -4   5        136.11        128.14        12.41 o                         
   8  -4   5          1.13          3.34         6.90 o                         
   9  -4   5        302.16        313.14        29.97 o                         
  10  -4   5         42.42         24.13         9.62 o                         
  11  -4   5         12.43         11.98         9.09 o                         
 -10  -3   5         87.14         62.70        16.44 o                         
  -9  -3   5          6.20          1.01        11.80 o                         
  -8  -3   5         38.00         28.67        11.15 o                         
  -7  -3   5        264.87        260.01        15.86 o                         
  -6  -3   5         69.77         61.88         7.90 o                         
  -5  -3   5        214.59        215.98        11.18 o                         
  -4  -3   5        158.69        145.98         9.05 o                         
  -3  -3   5       5121.21       5194.11        68.55 o                         
  -2  -3   5       1146.07       1150.89        20.36 o                         
  -1  -3   5        215.32        189.51         7.99 o                         
   0  -3   5          0.56          3.04         3.10 o                         
   1  -3   5        343.66        390.28         8.66 o                         
   2  -3   5       2153.32       2174.64        26.99 o                         
   3  -3   5         30.14         35.75         4.42 o                         
   4  -3   5       2070.00       2059.13        32.13 o                         
   5  -3   5        465.96        408.51        13.18 o                         
   6  -3   5       3920.90       3834.82        55.92 o                         
   7  -3   5         31.92         30.77         6.73 o                         
   8  -3   5         31.59         29.53         9.14 o                         
   9  -3   5          5.49          0.12         7.27 o                         
  10  -3   5         32.64         38.21         9.50 o                         
  11  -3   5          2.12         -2.38         8.61 o                         
 -11  -2   5          0.91        -11.53        14.42 o                         
 -10  -2   5         31.15         45.30        14.90 o                         
  -9  -2   5         11.82         -1.20        11.14 o                         
  -8  -2   5        213.37        225.51        20.93 o                         
  -7  -2   5        374.92        382.60        20.87 o                         
  -6  -2   5        561.23        605.89        17.25 o                         
  -5  -2   5        192.99        199.08        10.29 o                         
  -4  -2   5        204.30        182.55         9.59 o                         
  -3  -2   5       2178.87       2179.74        32.70 o                         
  -2  -2   5        238.17        282.91         9.11 o                         
  -1  -2   5        119.01        103.07         6.07 o                         
   0  -2   5        436.25        446.92        10.90 o                         
   1  -2   5         95.27         94.47         4.83 o                         
   2  -2   5        570.74        679.34        14.19 o                         
   3  -2   5         32.62         76.95         5.82 o                         
   4  -2   5          3.11          3.76         3.58 o                         
   5  -2   5       2339.98       2334.88        46.60 o                         
   6  -2   5        327.53        300.41        12.11 o                         
   7  -2   5          8.50          5.34         5.02 o                         
   8  -2   5        243.07        250.26        22.17 o                         
   9  -2   5         10.82         10.61         7.33 o                         
  10  -2   5         10.12         10.79         7.70 o                         
  11  -2   5          8.39          9.93         9.35 o                         
 -11  -1   5         43.99         24.28        16.46 o                         
 -10  -1   5          3.61         -1.64        12.80 o                         
  -9  -1   5          7.04         12.76        11.52 o                         
  -8  -1   5        177.43        140.17        24.56 o                         
  -7  -1   5       1136.45       1107.57        31.94 o                         
  -6  -1   5         67.18         92.81        19.79 o                         
  -5  -1   5        156.30        154.18         8.96 o                         
  -4  -1   5        193.25        170.69         8.39 o                         
  -3  -1   5        326.17        297.27         9.64 o                         
  -2  -1   5        838.17        855.65        16.26 o                         
  -1  -1   5        772.00        745.75        13.64 o                         
   0  -1   5        737.32        845.71        12.12 o                         
   1  -1   5        312.22        306.94         6.57 o                         
   2  -1   5       6954.36       7164.56        75.83 o                         
   3  -1   5         31.37         13.77         3.22 o                         
   4  -1   5         16.84         21.32         4.00 o                         
   5  -1   5        622.71        564.48        14.18 o                         
   6  -1   5       1254.51       1198.38        23.51 o                         
   7  -1   5          1.63          3.61         4.70 o                         
   8  -1   5         24.92         34.93         7.06 o                         
   9  -1   5        192.25        169.35        14.30 o                         
  10  -1   5         80.82         62.44        10.35 o                         
  11  -1   5         74.72         73.38        11.42 o                         
 -11   0   5        157.67        222.08        42.94 o                         
 -10   0   5        119.42         95.09        15.84 o                         
  -9   0   5          7.10         14.23        10.61 o                         
  -8   0   5        496.24        534.25        25.30 o                         
  -7   0   5         33.17         27.90         8.68 o                         
  -6   0   5         11.07          5.55         6.70 o                         
  -5   0   5        165.96        148.81         8.62 o                         
  -4   0   5         78.60         95.88         7.23 o                         
  -3   0   5       4950.01       5039.82        64.96 o                         
  -2   0   5         28.20         28.87         3.62 o                         
  -1   0   5        904.68        881.99        14.75 o                         
   0   0   5       1033.51        860.04        11.95 o                         
   1   0   5       9855.69      10346.14       106.81 o                         
   2   0   5       2436.70       2305.44        26.72 o                         
   3   0   5        296.13        323.74         9.73 o                         
   4   0   5       2107.22       2104.27        31.18 o                         
   5   0   5        141.45        128.93         8.38 o                         
   6   0   5        242.08        244.40        10.52 o                         
   7   0   5        507.28        456.98        15.46 o                         
   8   0   5        181.34        179.82        19.38 o                         
   9   0   5        182.18        180.94        14.11 o                         
  10   0   5         25.65         38.38         8.88 o                         
  11   0   5        159.17        192.38        23.15 o                         
 -11   1   5         98.27        136.28        19.55 o                         
 -10   1   5          7.39         14.39        12.71 o                         
  -9   1   5         80.04         59.94        26.00 o                         
  -8   1   5        113.72        114.78        15.15 o                         
  -7   1   5         41.08         36.93         6.65 o                         
  -6   1   5        145.34        138.24         9.39 o                         
  -5   1   5          0.93          2.04         3.54 o                         
  -4   1   5        264.94        284.79         7.99 o                         
  -3   1   5       1413.65       1366.39        18.67 o                         
  -2   1   5       9972.48      10076.17       105.08 o                         
  -1   1   5        490.46        485.67        11.39 o                         
   0   1   5      15078.78      14337.81       166.63 o                         
   1   1   5         90.24         74.75         5.18 o                         
   2   1   5        153.46        173.79         6.34 o                         
   3   1   5        405.79        386.33         9.93 o                         
   4   1   5        809.84        850.73        16.19 o                         
   5   1   5       3334.77       3231.45        45.79 o                         
   6   1   5        485.64        493.94        19.36 o                         
   7   1   5        564.04        608.48        17.13 o                         
   8   1   5          2.57          2.21         5.70 o                         
   9   1   5         22.24         23.25         7.56 o                         
  10   1   5         51.95         31.24         9.08 o                         
  11   1   5        106.53        101.87        13.27 o                         
 -11   2   5         10.51         37.37        17.85 o                         
 -10   2   5         14.60         26.44        13.03 o                         
  -9   2   5         12.67          5.90        18.24 o                         
  -8   2   5         95.40         83.78        12.52 o                         
  -7   2   5          2.32         -3.02         5.11 o                         
  -6   2   5          5.26          3.73         5.39 o                         
  -5   2   5        136.65        140.76         8.49 o                         
  -4   2   5       1486.91       1638.91        26.59 o                         
  -3   2   5       3820.13       3858.93        43.99 o                         
  -2   2   5        550.63        650.95        10.76 o                         
  -1   2   5       1627.74       1692.11        37.08 o                         
   0   2   5        738.14        643.34        27.25 o                         
   1   2   5       5653.66       5457.15        67.71 o                         
   2   2   5          4.83          7.03         2.01 o                         
   3   2   5         18.15         16.87         2.68 o                         
   4   2   5        373.65        340.57         8.25 o                         
   5   2   5       1418.43       1419.47        24.51 o                         
   6   2   5         10.56          6.45         4.44 o                         
   7   2   5        637.47        607.54        17.28 o                         
   8   2   5        302.42        283.38        13.93 o                         
   9   2   5        313.68        309.57        16.51 o                         
  10   2   5        138.44        142.91        14.23 o                         
  11   2   5         26.43         31.14        10.64 o                         
 -10   3   5          2.97         -2.56        11.87 o                         
  -9   3   5         62.17         56.52        12.78 o                         
  -8   3   5         70.95         72.83         8.96 o                         
  -7   3   5        289.29        280.15        14.08 o                         
  -6   3   5        209.45        231.28        11.66 o                         
  -5   3   5         49.02         27.95         5.15 o                         
  -4   3   5       2886.96       2910.86        42.12 o                         
  -3   3   5        543.61        509.96        10.28 o                         
  -2   3   5         60.99         57.98         4.36 o                         
  -1   3   5        852.19        868.99        30.96 o                         
   0   3   5        173.33        163.24         5.08 o                         
   1   3   5       1219.91       1199.39        15.69 o                         
   2   3   5        446.88        474.75         8.84 o                         
   3   3   5         63.55         44.28         4.03 o                         
   4   3   5         30.18         27.11         4.41 o                         
   5   3   5          5.96         -2.06         3.29 o                         
   6   3   5         15.77         16.24         5.87 o                         
   7   3   5        520.28        522.41        26.99 o                         
   8   3   5          0.32          6.58         6.35 o                         
   9   3   5         17.95         28.32         8.27 o                         
  10   3   5        469.61        495.13        21.70 o                         
  11   3   5         13.30         17.77        13.47 o                         
 -10   4   5          6.13          9.62        12.00 o                         
  -9   4   5         32.97         31.74         9.32 o                         
  -8   4   5         39.49         42.88         8.56 o                         
  -7   4   5         75.09         61.18         8.14 o                         
  -6   4   5          0.44         -4.17         4.87 o                         
  -5   4   5         57.69         54.33        10.61 o                         
  -4   4   5         87.79         69.37         7.37 o                         
  -3   4   5       3225.80       3250.23        38.81 o                         
  -2   4   5        733.07        703.11        18.64 o                         
  -1   4   5        231.82        212.66         6.84 o                         
   0   4   5       3498.06       3370.27        57.65 o                         
   1   4   5       6830.85       6657.87        71.23 o                         
   2   4   5        440.59        463.20         9.28 o                         
   3   4   5         39.10         44.16         6.01 o                         
   4   4   5       1002.07        947.46        16.04 o                         
   5   4   5         79.18         73.98         6.82 o                         
   6   4   5        261.55        280.10        10.86 o                         
   7   4   5        106.57        155.15        14.50 o                         
   8   4   5         11.07         17.41         7.38 o                         
   9   4   5        219.90        234.71        16.93 o                         
  10   4   5          0.15          8.87        11.36 o                         
  11   4   5          1.46         11.38        22.25 o                         
 -10   5   5          0.72         -3.86        11.74 o                         
  -9   5   5         14.76          4.40         8.77 o                         
  -8   5   5         49.35         41.87         8.78 o                         
  -7   5   5        226.40        233.79        14.74 o                         
  -6   5   5        259.39        244.84        12.90 o                         
  -5   5   5         21.87         22.17         5.61 o                         
  -4   5   5        582.11        587.25        13.78 o                         
  -3   5   5       1579.36       1489.13        21.47 o                         
  -2   5   5        131.15        163.86         6.74 o                         
  -1   5   5       2229.67       2254.33        33.34 o                         
   0   5   5         90.46         74.71        11.88 o                         
   1   5   5       2366.84       2241.10        32.71 o                         
   2   5   5       1834.38       1824.28        28.15 o                         
   3   5   5       3236.19       3355.39        40.25 o                         
   4   5   5        361.55        323.16        10.02 o                         
   5   5   5        386.34        347.05        12.44 o                         
   6   5   5        700.18        690.92        16.08 o                         
   7   5   5        332.48        345.02        15.67 o                         
   8   5   5        424.01        535.04        20.16 o                         
   9   5   5        101.58         90.39        11.15 o                         
  10   5   5          0.39          3.69        12.85 o                         
  -9   6   5          4.19         13.33        11.68 o                         
  -8   6   5          3.68         -2.97        10.14 o                         
  -7   6   5        359.45        335.30        25.35 o                         
  -6   6   5         53.63         68.71         8.37 o                         
  -5   6   5        444.05        396.88        14.50 o                         
  -4   6   5        950.46        938.20        27.22 o                         
  -3   6   5          0.47         -3.20         3.20 o                         
  -2   6   5        687.15        665.87        15.94 o                         
  -1   6   5        561.38        554.68        23.70 o                         
   0   6   5        881.15        925.15        18.43 o                         
   1   6   5        429.34        410.08        12.10 o                         
   2   6   5       2986.56       3032.16        43.68 o                         
   3   6   5          0.01         -1.99         3.98 o                         
   4   6   5        215.59        211.18        13.22 o                         
   5   6   5        549.70        558.23        17.10 o                         
   6   6   5        317.81        334.53        13.26 o                         
   7   6   5        137.38        170.56        13.37 o                         
   8   6   5         39.62         33.14        15.80 o                         
   9   6   5        215.40        248.71        25.09 o                         
  10   6   5          6.93          6.21        22.25 o                         
  -9   7   5         13.23         29.80        14.63 o                         
  -8   7   5         49.42         57.62        14.63 o                         
  -7   7   5         53.49         20.48        11.69 o                         
  -6   7   5         23.80         14.48         9.78 o                         
  -5   7   5         89.56        129.04        16.19 o                         
  -4   7   5        201.19        173.47        15.47 o                         
  -3   7   5         37.32         32.85         7.31 o                         
  -2   7   5        413.34        400.13        13.80 o                         
  -1   7   5        493.32        440.30        17.46 o                         
   0   7   5       1482.27       1416.21        25.87 o                         
   1   7   5         40.93         39.19         6.11 o                         
   2   7   5         46.19         58.75         7.36 o                         
   3   7   5        291.51        322.89        13.50 o                         
   4   7   5       1144.63       1157.19        20.69 o                         
   5   7   5        405.39        447.90        14.24 o                         
   6   7   5        186.93        197.11        16.21 o                         
   7   7   5        269.97        264.66        14.86 o                         
   8   7   5         22.22         30.69        12.24 o                         
   9   7   5          9.96         17.85        19.14 o                         
  10   7   5          7.50        -20.44        20.44 o                         
  -8   8   5        128.42        131.21        21.98 o                         
  -7   8   5        221.94        301.18        25.43 o                         
  -6   8   5         71.14         76.46        13.63 o                         
  -5   8   5          5.48          7.57         9.94 o                         
  -4   8   5        164.44        171.46        12.98 o                         
  -3   8   5         49.79         40.17         7.58 o                         
  -2   8   5        345.40        346.43        14.62 o                         
  -1   8   5         74.08         42.44        11.38 o                         
   0   8   5        145.07        146.53        15.64 o                         
   1   8   5        364.31        411.66        15.66 o                         
   2   8   5         72.54         67.52         8.51 o                         
   3   8   5        267.56        288.53        15.43 o                         
   4   8   5         45.28         59.96         9.03 o                         
   5   8   5        668.23        664.64        21.58 o                         
   6   8   5         38.99         23.20         9.42 o                         
   7   8   5         98.32         75.35        11.85 o                         
   8   8   5         19.57         26.63        13.24 o                         
  -8   9   5        118.11        110.63        19.12 o                         
  -7   9   5         21.69         50.70        15.55 o                         
  -6   9   5         21.93         36.12        13.72 o                         
  -5   9   5        295.40        337.45        25.43 o                         
  -4   9   5         99.12         99.48        14.07 o                         
  -3   9   5          9.65         21.04         7.86 o                         
  -2   9   5        107.96        130.55        15.09 o                         
  -1   9   5        259.01        276.41        25.95 o                         
   0   9   5        400.42        383.65        17.19 o                         
   1   9   5        459.07        490.80        19.00 o                         
   2   9   5       1155.51       1260.22        45.74 o                         
   3   9   5        162.37        209.96        16.31 o                         
   4   9   5        564.66        568.29        21.74 o                         
   5   9   5         22.70         22.80        10.16 o                         
   6   9   5          3.48         -4.02        10.82 o                         
   7   9   5          0.05        -12.54        13.63 o                         
   8   9   5         48.30         45.00        18.49 o                         
  -7  10   5         16.14          8.52        15.27 o                         
  -6  10   5         22.59         13.44        17.85 o                         
  -5  10   5         20.67         24.80        13.89 o                         
  -4  10   5         22.16         11.92        12.37 o                         
  -3  10   5          6.55         -2.10         8.53 o                         
  -2  10   5        112.73        100.65        13.90 o                         
  -1  10   5          1.85         -5.21         8.33 o                         
   0  10   5          7.97         -3.75         8.42 o                         
   1  10   5        519.75        518.52        20.79 o                         
   2  10   5          9.35         15.43         9.43 o                         
   3  10   5        453.74        483.51        21.54 o                         
   4  10   5        161.28        173.70        19.34 o                         
   5  10   5         62.15         60.95        12.28 o                         
   6  10   5        150.00        131.06        24.18 o                         
   7  10   5          6.35         12.74        16.33 o                         
   8  10   5          5.93         21.73        23.80 o                         
  -6  11   5         24.55         31.87        16.28 o                         
  -5  11   5         13.16          7.42        14.18 o                         
  -4  11   5         20.56          4.26        14.63 o                         
  -3  11   5        220.56        210.86        18.74 o                         
  -2  11   5        121.80        104.05        12.69 o                         
  -1  11   5          9.43         -2.49        12.82 o                         
   0  11   5         50.63         35.55        11.19 o                         
   1  11   5         10.54         14.52        10.65 o                         
   2  11   5          1.63         -7.20        10.30 o                         
   3  11   5          5.42          5.62        11.10 o                         
   4  11   5        126.49        135.65        27.76 o                         
   5  11   5         15.52         30.41        14.39 o                         
   6  11   5          6.46         -5.97        16.28 o                         
   7  11   5         70.83         35.96        29.23 o                         
  -4  12   5          4.94          1.36        17.38 o                         
  -3  12   5         14.25         20.80        16.37 o                         
  -2  12   5          0.66         -8.60        15.53 o                         
  -1  12   5         90.16         90.95        18.25 o                         
   0  12   5        133.91        168.99        19.37 o                         
   1  12   5        137.84        118.35        15.22 o                         
   2  12   5        124.27        105.92        16.48 o                         
   3  12   5          6.02         21.05        16.30 o                         
   4  12   5          1.38          2.57        13.66 o                         
   5  12   5         42.67         42.44        19.11 o                         
   6  12   5         60.47         76.32        34.67 o                         
  -2  13   5         29.86         11.49        14.32 o                         
  -1  13   5          6.10          0.69        13.62 o                         
   0  13   5        173.21        168.54        23.49 o                         
   1  13   5         25.93          8.18        14.31 o                         
   2  13   5         29.64         31.47        14.93 o                         
   3  13   5         56.12         53.51        17.62 o                         
   4  13   5          6.61         12.73        20.37 o                         
  -3 -12   6         14.98         -5.79        18.86 o                         
  -2 -12   6         26.96         10.53        18.33 o                         
  -1 -12   6         14.00         20.41        17.07 o                         
   0 -12   6        211.34        227.55        27.25 o                         
   1 -12   6        105.16         74.98        18.22 o                         
   2 -12   6          0.96         -1.19        15.93 o                         
   3 -12   6         88.58         48.89        31.82 o                         
  -5 -11   6          0.87        -19.15        20.44 o                         
  -4 -11   6          0.01        -13.45        17.17 o                         
  -3 -11   6         58.61         53.17        18.09 o                         
  -2 -11   6         30.01          1.17        21.86 o                         
  -1 -11   6          6.90          4.33        22.64 o                         
   0 -11   6         65.00         35.54        15.47 o                         
   1 -11   6          0.08         -6.95        13.43 o                         
   2 -11   6        246.12        300.74        27.94 o                         
   3 -11   6         93.40         81.09        18.32 o                         
   4 -11   6         87.25         78.11        18.74 o                         
   5 -11   6          6.91         20.73        17.53 o                         
  -6 -10   6          2.72         -1.33        17.46 o                         
  -5 -10   6         19.13         17.28        20.31 o                         
  -4 -10   6         69.35         74.72        18.30 o                         
  -3 -10   6        190.71        162.46        19.55 o                         
  -2 -10   6          0.20        -10.90        13.54 o                         
  -1 -10   6        137.20        127.93        17.03 o                         
   0 -10   6          4.81        -11.58        11.58 o                         
   1 -10   6         37.97         24.65        12.63 o                         
   2 -10   6         17.50          7.38        10.19 o                         
   3 -10   6        111.62         96.80        12.70 o                         
   4 -10   6         22.27         30.94        15.28 o                         
   5 -10   6        107.30        134.39        19.61 o                         
   6 -10   6         15.63        -15.00        15.00 o                         
  -7  -9   6        106.45        127.66        22.32 o                         
  -6  -9   6          2.10         -6.57        19.27 o                         
  -5  -9   6          6.49          5.05        20.70 o                         
  -4  -9   6        146.04        144.73        38.40 o                         
  -3  -9   6         48.63         42.27        16.82 o                         
  -2  -9   6        635.42        623.09        42.67 o                         
  -1  -9   6        199.63        224.16        22.21 o                         
   0  -9   6        910.33        929.71        66.73 o                         
   1  -9   6         11.84         13.98        10.98 o                         
   2  -9   6        291.27        344.74        23.94 o                         
   3  -9   6        154.48        148.28        13.49 o                         
   4  -9   6          1.42         -5.42        12.11 o                         
   5  -9   6        151.58        148.46        18.63 o                         
   6  -9   6         32.47         33.40        15.72 o                         
   7  -9   6          1.57         -5.54        15.02 o                         
  -8  -8   6         56.32         56.82        18.38 o                         
  -7  -8   6          3.47          0.03        16.69 o                         
  -6  -8   6         91.14        116.55        18.59 o                         
  -5  -8   6         22.17         30.22        22.38 o                         
  -4  -8   6        126.29        145.35        44.23 o                         
  -3  -8   6        125.65         98.84        19.79 o                         
  -2  -8   6         13.43         26.20        12.55 o                         
  -1  -8   6       1453.85       1494.89        53.03 o                         
   0  -8   6        115.61        137.96        12.81 o                         
   1  -8   6       1259.55       1332.46        28.68 o                         
   2  -8   6        243.73        255.84        15.31 o                         
   3  -8   6          0.84          7.63         7.52 o                         
   4  -8   6        139.19        171.64        23.15 o                         
   5  -8   6          9.88          3.25        11.42 o                         
   6  -8   6         47.31         40.93        14.63 o                         
   7  -8   6          0.08         -7.58        13.03 o                         
   8  -8   6        394.76        506.73        33.59 o                         
  -9  -7   6          3.10          1.83        16.80 o                         
  -8  -7   6          1.91         -0.34        12.22 o                         
  -7  -7   6         12.26         15.43        11.02 o                         
  -6  -7   6         12.28         17.84         9.77 o                         
  -5  -7   6        302.33        366.06        20.23 o                         
  -4  -7   6        453.96        505.71        21.71 o                         
  -3  -7   6        141.30        113.33        11.74 o                         
  -2  -7   6        750.16        796.87        20.98 o                         
  -1  -7   6        397.94        400.38        19.90 o                         
   0  -7   6         14.11         11.64         5.00 o                         
   1  -7   6         26.44         36.00         6.82 o                         
   2  -7   6         91.86        104.57        10.38 o                         
   3  -7   6         62.11         66.06        11.32 o                         
   4  -7   6          8.17          2.46        13.19 o                         
   5  -7   6        628.21        637.31        27.53 o                         
   6  -7   6         94.48         99.73        14.47 o                         
   7  -7   6        202.41        195.80        23.66 o                         
   8  -7   6         98.83        143.53        43.06 o                         
   9  -7   6         13.33          9.98        13.71 o                         
  -9  -6   6          0.29         10.96        16.49 o                         
  -8  -6   6         51.44         38.46        12.42 o                         
  -7  -6   6          3.29         -3.37         9.01 o                         
  -6  -6   6         54.10         47.24         9.70 o                         
  -5  -6   6        356.89        365.46        17.74 o                         
  -4  -6   6          2.33          7.37         6.86 o                         
  -3  -6   6        354.64        366.14        15.25 o                         
  -2  -6   6        664.45        651.70        26.25 o                         
  -1  -6   6          5.45         -0.38         5.21 o                         
   0  -6   6        198.33        192.16         8.87 o                         
   1  -6   6         51.46         44.44         5.23 o                         
   2  -6   6        271.96        276.91        10.11 o                         
   3  -6   6       1083.27       1100.01        19.29 o                         
   4  -6   6       2200.75       2292.23        38.21 o                         
   5  -6   6         18.69         24.45         6.96 o                         
   6  -6   6        654.39        724.76        21.20 o                         
   7  -6   6          5.06          1.60         7.25 o                         
   8  -6   6         54.50         61.86         9.95 o                         
   9  -6   6         13.78         10.98        12.63 o                         
  10  -6   6         20.76         14.25        13.63 o                         
 -10  -5   6         15.94          6.76        17.98 o                         
  -9  -5   6         19.53         44.74        16.28 o                         
  -8  -5   6        241.17        304.30        32.34 o                         
  -7  -5   6         50.51         54.23         9.90 o                         
  -6  -5   6       1233.78       1284.30        29.77 o                         
  -5  -5   6         41.60         38.27         7.99 o                         
  -4  -5   6        353.77        350.70        14.72 o                         
  -3  -5   6        131.65        138.95        11.57 o                         
  -2  -5   6        253.48        246.18        11.94 o                         
  -1  -5   6        226.31        236.06        11.12 o                         
   0  -5   6        109.74        120.32         7.40 o                         
   1  -5   6       2860.12       2743.43        34.77 o                         
   2  -5   6        658.61        713.79        14.11 o                         
   3  -5   6        908.92        963.30        17.01 o                         
   4  -5   6        432.89        418.65        14.10 o                         
   5  -5   6         26.21         50.17         7.38 o                         
   6  -5   6         21.52         25.17         6.80 o                         
   7  -5   6        560.46        563.36        19.77 o                         
   8  -5   6        107.46        104.57        12.06 o                         
   9  -5   6          9.45         13.42         8.71 o                         
  10  -5   6          8.84          7.61         9.48 o                         
 -10  -4   6          8.84          4.34        15.55 o                         
  -9  -4   6         78.33         52.70        15.36 o                         
  -8  -4   6          6.33         11.51        11.16 o                         
  -7  -4   6        404.75        403.92        18.55 o                         
  -6  -4   6        205.84        222.11        15.13 o                         
  -5  -4   6        943.72        990.87        23.36 o                         
  -4  -4   6         77.24        107.12        10.29 o                         
  -3  -4   6       1550.95       1470.47        26.59 o                         
  -2  -4   6        870.61        812.75        17.82 o                         
  -1  -4   6       2086.67       2225.85        45.07 o                         
   0  -4   6       2321.12       2317.20        37.08 o                         
   1  -4   6         33.33         28.25         3.97 o                         
   2  -4   6       2872.09       2921.52        35.92 o                         
   3  -4   6        201.76        202.84         8.00 o                         
   4  -4   6       2193.93       2034.20        33.13 o                         
   5  -4   6         54.91         57.73         6.74 o                         
   6  -4   6        147.37        155.12        11.66 o                         
   7  -4   6        136.13        135.52        14.38 o                         
   8  -4   6         47.85         47.14         8.97 o                         
   9  -4   6        156.12        147.87        24.04 o                         
  10  -4   6         29.08         23.79        11.77 o                         
 -10  -3   6        119.45         78.37        16.72 o                         
  -9  -3   6         35.74         55.35        14.27 o                         
  -8  -3   6         31.08          6.90        19.27 o                         
  -7  -3   6         67.08         83.92        14.23 o                         
  -6  -3   6        819.28        809.87        28.55 o                         
  -5  -3   6        217.69        235.85        12.38 o                         
  -4  -3   6       1004.98        943.06        20.39 o                         
  -3  -3   6         61.57         96.80         9.01 o                         
  -2  -3   6          4.26          0.58         3.81 o                         
  -1  -3   6          3.86          1.36         3.64 o                         
   0  -3   6        566.44        556.50        12.99 o                         
   1  -3   6        480.31        519.85        10.46 o                         
   2  -3   6        100.11         93.82         5.70 o                         
   3  -3   6       3372.18       3484.87        42.52 o                         
   4  -3   6       2531.11       2467.15        39.41 o                         
   5  -3   6        630.26        633.30        16.39 o                         
   6  -3   6       2002.56       1888.22        33.21 o                         
   7  -3   6        380.28        418.16        20.46 o                         
   8  -3   6          1.49         -5.39         8.34 o                         
   9  -3   6          0.47          2.14         7.05 o                         
  10  -3   6        103.95        109.81        12.67 o                         
  11  -3   6          1.12         -1.08         9.05 o                         
 -10  -2   6         68.63         68.96        15.97 o                         
  -9  -2   6         81.50         57.34        17.46 o                         
  -8  -2   6        106.73        138.65        19.11 o                         
  -7  -2   6        687.47        629.69        21.35 o                         
  -6  -2   6          1.13          5.26         5.56 o                         
  -5  -2   6        743.33        749.20        18.23 o                         
  -4  -2   6         45.26         50.80         5.90 o                         
  -3  -2   6         53.78         58.31         6.27 o                         
  -2  -2   6         95.17         96.30         7.07 o                         
  -1  -2   6        548.65        543.67        12.57 o                         
   0  -2   6       2446.18       2401.32        34.27 o                         
   1  -2   6        324.49        338.99         8.02 o                         
   2  -2   6       1833.48       1803.81        23.09 o                         
   3  -2   6       1447.52       1513.59        24.22 o                         
   4  -2   6         18.02         22.84         4.39 o                         
   5  -2   6        797.40        790.51        17.60 o                         
   6  -2   6          1.68          1.79         4.53 o                         
   7  -2   6        134.72        122.47        10.63 o                         
   8  -2   6          1.14          5.96         6.22 o                         
   9  -2   6        409.77        465.85        24.87 o                         
  10  -2   6         61.76         58.85        10.62 o                         
  11  -2   6          0.46          3.83         9.08 o                         
 -10  -1   6        143.07        148.63        29.61 o                         
  -9  -1   6          2.09          9.31        18.89 o                         
  -8  -1   6        114.04        123.77        32.07 o                         
  -7  -1   6        211.87        192.10        28.59 o                         
  -6  -1   6         64.45         74.12         8.51 o                         
  -5  -1   6        442.81        458.24        13.84 o                         
  -4  -1   6         10.81          8.91         4.23 o                         
  -3  -1   6         94.20        111.10         8.94 o                         
  -2  -1   6       3113.40       3223.79        44.09 o                         
  -1  -1   6       1195.27       1107.16        18.80 o                         
   0  -1   6       1530.29       1570.23        20.11 o                         
   1  -1   6       2457.48       2292.62        27.37 o                         
   2  -1   6       5270.12       5375.03        58.47 o                         
   3  -1   6          0.62         -1.32         2.79 o                         
   4  -1   6         81.61         81.36         6.35 o                         
   5  -1   6        564.62        549.63        14.13 o                         
   6  -1   6        282.42        265.84        16.08 o                         
   7  -1   6        424.43        398.77        14.64 o                         
   8  -1   6        133.90        121.61        11.92 o                         
   9  -1   6        125.42        150.39        14.06 o                         
  10  -1   6          4.65         11.21         8.49 o                         
  11  -1   6         41.28         61.03        11.37 o                         
 -10   0   6         68.00         71.62        21.21 o                         
  -9   0   6          0.42          8.62        10.77 o                         
  -8   0   6         14.04         11.26         9.59 o                         
  -7   0   6         39.74         45.97         9.42 o                         
  -6   0   6         18.15          4.54         6.63 o                         
  -5   0   6          0.21          4.37         4.28 o                         
  -4   0   6       6846.70       6879.81        88.33 o                         
  -3   0   6       6253.11       6050.22        77.50 o                         
  -2   0   6       9304.30       9222.80       112.94 o                         
  -1   0   6        536.87        545.94        11.45 o                         
   0   0   6       4244.11       4065.79        44.79 o                         
   1   0   6       1109.02       1155.92        18.44 o                         
   2   0   6        142.28        219.95         6.52 o                         
   3   0   6       3189.89       3241.44        37.28 o                         
   4   0   6        337.88        338.24         9.81 o                         
   5   0   6       2300.55       2305.47        36.68 o                         
   6   0   6        490.54        456.66        13.79 o                         
   7   0   6        399.73        413.11        14.69 o                         
   8   0   6        186.50        196.87        12.86 o                         
   9   0   6         95.70         82.59         9.56 o                         
  10   0   6        145.46        181.05        16.77 o                         
  11   0   6        135.56        141.48        15.06 o                         
 -10   1   6         11.09         20.40        12.80 o                         
  -9   1   6          8.16          1.03        14.62 o                         
  -8   1   6        294.43        336.41        26.52 o                         
  -7   1   6          5.18         -2.43         7.39 o                         
  -6   1   6        782.07        710.30        21.29 o                         
  -5   1   6        341.81        373.12        10.82 o                         
  -4   1   6         94.72        111.18         6.27 o                         
  -3   1   6       3910.91       3874.38        44.45 o                         
  -2   1   6        581.92        526.84         9.72 o                         
  -1   1   6       4465.86       4401.29       100.48 o                         
   0   1   6          1.50          1.76         1.77 o                         
   1   1   6       1173.44       1191.34        22.47 o                         
   2   1   6       2359.95       2251.44        43.19 o                         
   3   1   6        407.91        364.66         8.11 o                         
   4   1   6       1638.16       1721.22        28.53 o                         
   5   1   6        370.90        354.67        19.58 o                         
   6   1   6        103.28        111.77         9.94 o                         
   7   1   6        430.41        465.62        15.18 o                         
   8   1   6        446.18        413.87        16.34 o                         
   9   1   6        132.03        155.04        14.78 o                         
  10   1   6          0.05         10.58         8.25 o                         
  11   1   6        166.11        176.92        29.62 o                         
 -10   2   6         44.61         40.40        14.03 o                         
  -9   2   6          0.56         -4.73        10.31 o                         
  -8   2   6        154.63        144.70        18.20 o                         
  -7   2   6         38.51         25.73         6.51 o                         
  -6   2   6         72.31         66.75         8.54 o                         
  -5   2   6        419.65        432.85        13.07 o                         
  -4   2   6        220.07        229.43         7.87 o                         
  -3   2   6          9.67          6.79         2.95 o                         
  -2   2   6        775.41        841.11        13.20 o                         
  -1   2   6        208.92        127.54         5.11 o                         
   0   2   6        373.00        323.56        22.49 o                         
   1   2   6       3790.47       3579.18        46.85 o                         
   2   2   6        413.30        380.81         9.71 o                         
   3   2   6        226.68        234.54         6.48 o                         
   4   2   6        272.81        241.13         7.29 o                         
   5   2   6        515.35        559.94        16.53 o                         
   6   2   6          0.66         -4.20         4.20 o                         
   7   2   6        959.95        891.87        21.17 o                         
   8   2   6       1586.09       1530.93        30.70 o                         
   9   2   6          1.72         -3.02         6.95 o                         
  10   2   6        178.98        197.16        17.20 o                         
  11   2   6          5.76         14.92        12.18 o                         
 -10   3   6         49.28         27.62        13.26 o                         
  -9   3   6          0.36         -1.04        10.37 o                         
  -8   3   6          4.72          8.73         8.15 o                         
  -7   3   6          6.11          8.96         6.09 o                         
  -6   3   6        628.61        659.10        21.88 o                         
  -5   3   6        856.03        845.60        19.05 o                         
  -4   3   6        639.98        615.09        12.55 o                         
  -3   3   6          4.61         -2.58         2.83 o                         
  -2   3   6       2391.09       2206.74        27.52 o                         
  -1   3   6       1734.60       1691.58        41.83 o                         
   0   3   6       4747.48       4318.35       115.00 o                         
   1   3   6         13.57         13.06         2.39 o                         
   2   3   6        187.67        176.23         5.58 o                         
   3   3   6         12.96          8.34         2.86 o                         
   4   3   6       2344.24       2405.75        32.79 o                         
   5   3   6        289.19        301.24         9.39 o                         
   6   3   6         81.09         58.58         7.83 o                         
   7   3   6         41.62         25.45         6.50 o                         
   8   3   6        109.74        107.13        11.33 o                         
   9   3   6        430.76        481.64        19.54 o                         
  10   3   6        115.93        157.31        38.34 o                         
  11   3   6         19.52         33.60        13.30 o                         
 -10   4   6          3.56         11.58        12.78 o                         
  -9   4   6         38.65         17.69        21.73 o                         
  -8   4   6        100.97        127.58        17.42 o                         
  -7   4   6          6.22         13.93         7.82 o                         
  -6   4   6        288.68        294.37        13.72 o                         
  -5   4   6        161.45        169.14        12.01 o                         
  -4   4   6         11.55         21.87         3.94 o                         
  -3   4   6       5822.00       5633.39        73.41 o                         
  -2   4   6        165.36        170.86         6.77 o                         
  -1   4   6        672.98        651.82        11.85 o                         
   0   4   6       4686.16       4741.93        52.55 o                         
   1   4   6       3924.65       3966.85        44.63 o                         
   2   4   6       1258.56       1357.39        18.69 o                         
   3   4   6       2221.59       2230.13        28.32 o                         
   4   4   6       1824.14       1907.11        26.04 o                         
   5   4   6          1.12         -4.67         4.67 o                         
   6   4   6        969.17        947.93        22.96 o                         
   7   4   6        100.72        128.87         9.92 o                         
   8   4   6         25.97         22.36         8.94 o                         
   9   4   6          2.59         -1.31         7.88 o                         
  10   4   6          9.63          1.40        16.82 o                         
  11   4   6          2.71         20.44        21.99 o                         
 -10   5   6         12.42         16.89        13.26 o                         
  -9   5   6        240.84        287.87        20.80 o                         
  -8   5   6          1.19         10.55         8.31 o                         
  -7   5   6        445.50        447.05        18.10 o                         
  -6   5   6        163.56        166.72        12.28 o                         
  -5   5   6        302.70        321.47        13.58 o                         
  -4   5   6        171.58        182.31         9.22 o                         
  -3   5   6          6.43          6.59         3.44 o                         
  -2   5   6        186.94        188.06         7.43 o                         
  -1   5   6        821.10        783.09        13.56 o                         
   0   5   6       7223.15       7058.03        76.29 o                         
   1   5   6         77.70         63.04         5.83 o                         
   2   5   6         91.02        123.86         6.95 o                         
   3   5   6        404.98        419.98        11.75 o                         
   4   5   6         49.18         60.08         7.48 o                         
   5   5   6       1900.57       1987.43        33.38 o                         
   6   5   6        430.13        418.20        16.06 o                         
   7   5   6        786.04        791.92        18.42 o                         
   8   5   6          4.23          6.02         7.73 o                         
   9   5   6          6.21          5.44         9.84 o                         
  10   5   6          2.02        -13.66        13.66 o                         
  11   5   6         22.97         49.93        25.87 o                         
  -9   6   6          1.82         -4.25        17.85 o                         
  -8   6   6         81.61         84.94        14.66 o                         
  -7   6   6        367.78        412.00        23.77 o                         
  -6   6   6        547.74        524.37        22.74 o                         
  -5   6   6         24.42         27.53         6.39 o                         
  -4   6   6         17.78          7.43         4.29 o                         
  -3   6   6         74.00         56.85         7.54 o                         
  -2   6   6        616.14        557.43        16.40 o                         
  -1   6   6        342.18        317.10        11.25 o                         
   0   6   6        457.59        406.37        12.43 o                         
   1   6   6        269.68        297.39        18.89 o                         
   2   6   6        836.20        873.41        15.04 o                         
   3   6   6        988.68        982.00        16.90 o                         
   4   6   6       1329.98       1451.28        22.95 o                         
   5   6   6          5.87         -2.41         5.08 o                         
   6   6   6        462.51        476.23        14.88 o                         
   7   6   6          5.11          5.33         7.79 o                         
   8   6   6         62.98         46.95        12.04 o                         
   9   6   6        236.96        237.86        55.36 o                         
  10   6   6          2.98        -19.14        19.92 o                         
  -9   7   6         15.41         15.56        17.85 o                         
  -8   7   6          3.40          7.56        12.45 o                         
  -7   7   6         69.22         63.45        13.69 o                         
  -6   7   6          1.13         -1.94         9.61 o                         
  -5   7   6          4.34          9.50         8.86 o                         
  -4   7   6        312.52        345.45        14.08 o                         
  -3   7   6         65.53         52.10         8.33 o                         
  -2   7   6        470.60        478.14        15.46 o                         
  -1   7   6        431.65        387.35        13.54 o                         
   0   7   6        306.45        303.42        12.62 o                         
   1   7   6        328.83        323.38        20.97 o                         
   2   7   6        307.35        277.61        12.24 o                         
   3   7   6       2506.92       2567.74        40.52 o                         
   4   7   6          4.53         11.69         5.17 o                         
   5   7   6        283.04        296.52        18.07 o                         
   6   7   6        108.95        102.50         9.38 o                         
   7   7   6          8.20          7.78         7.07 o                         
   8   7   6          7.70          3.67        14.62 o                         
   9   7   6         19.80         45.53        20.95 o                         
  -8   8   6         25.05         33.99        15.00 o                         
  -7   8   6        110.47        126.66        24.56 o                         
  -6   8   6        318.64        333.26        24.97 o                         
  -5   8   6         89.61         93.01        13.71 o                         
  -4   8   6          0.09         -4.79         6.52 o                         
  -3   8   6          8.90         12.30         6.67 o                         
  -2   8   6         18.75         30.15         7.24 o                         
  -1   8   6         84.51         97.94        10.20 o                         
   0   8   6       2243.67       2116.42        90.27 o                         
   1   8   6        118.62        142.69        12.61 o                         
   2   8   6        951.63        920.20        22.25 o                         
   3   8   6        164.99        134.21        14.27 o                         
   4   8   6         92.44         79.74        13.31 o                         
   5   8   6        263.35        267.35        16.68 o                         
   6   8   6         27.56         19.26         9.50 o                         
   7   8   6         16.70          7.99        10.36 o                         
   8   8   6          3.26         -1.55        17.33 o                         
  -8   9   6        174.63        189.48        44.24 o                         
  -7   9   6         21.90         28.17        24.06 o                         
  -6   9   6         36.31         26.37        13.52 o                         
  -5   9   6         10.69         10.21        14.75 o                         
  -4   9   6         25.39         26.74        11.67 o                         
  -3   9   6        167.26        198.17        15.00 o                         
  -2   9   6        275.57        274.67        15.52 o                         
  -1   9   6       1111.48       1082.22        53.56 o                         
   0   9   6         59.22         45.94        21.73 o                         
   1   9   6       1489.01       1456.69        40.10 o                         
   2   9   6          6.91          6.80         7.92 o                         
   3   9   6        289.68        287.17        23.22 o                         
   4   9   6         12.00         19.54         9.38 o                         
   5   9   6         52.24         54.38        10.62 o                         
   6   9   6         26.18         29.72        10.87 o                         
   7   9   6          0.63         11.04        14.44 o                         
   8   9   6        263.41        323.10        39.58 o                         
  -7  10   6          9.75        -11.51        14.09 o                         
  -6  10   6         31.46         42.45        15.21 o                         
  -5  10   6        313.47        389.88        28.90 o                         
  -4  10   6         10.86         13.71        13.32 o                         
  -3  10   6        138.74        126.60        13.42 o                         
  -2  10   6         16.81         14.75         8.81 o                         
  -1  10   6         18.70          5.13         9.62 o                         
   0  10   6         92.75         88.32        25.09 o                         
   1  10   6        166.52        179.59        16.37 o                         
   2  10   6        597.70        604.46        26.67 o                         
   3  10   6          0.71          4.05         9.60 o                         
   4  10   6         41.07         39.74        11.40 o                         
   5  10   6          5.43         -6.54        10.76 o                         
   6  10   6        117.20        147.31        19.72 o                         
   7  10   6        170.16        154.16        29.23 o                         
   8  10   6         42.57         63.38        24.32 o                         
  -6  11   6          0.67        -13.21        18.89 o                         
  -5  11   6         65.96         76.22        23.93 o                         
  -4  11   6         12.78          5.84        15.09 o                         
  -3  11   6        184.18        216.65        19.18 o                         
  -2  11   6        140.53        116.55        18.86 o                         
  -1  11   6         79.45         86.21        13.25 o                         
   0  11   6          8.03         -5.62        12.30 o                         
   1  11   6         37.26         42.48        10.98 o                         
   2  11   6         21.80          6.76        10.63 o                         
   3  11   6         13.97         16.77        11.72 o                         
   4  11   6        208.63        309.06        22.61 o                         
   5  11   6          6.58         13.18        14.28 o                         
   6  11   6         38.30         63.38        27.42 o                         
   7  11   6         31.63          9.05        27.16 o                         
  -4  12   6         24.64          2.30        16.63 o                         
  -3  12   6          0.52        -15.27        15.27 o                         
  -2  12   6        227.81        232.13        21.77 o                         
  -1  12   6         19.11         -2.14        11.67 o                         
   0  12   6         73.28         46.08        16.17 o                         
   1  12   6         33.66         16.09        18.77 o                         
   2  12   6        219.76        199.66        25.98 o                         
   3  12   6         46.77         54.58        16.22 o                         
   4  12   6          4.16         18.86        15.71 o                         
   5  12   6         45.83          0.52        26.65 o                         
   6  12   6          6.54          0.26        28.20 o                         
  -2  13   6         57.44         54.73        14.60 o                         
  -1  13   6          7.40          3.31        13.63 o                         
   0  13   6         26.60         -7.37        14.04 o                         
   1  13   6          6.16         -3.28        17.18 o                         
   2  13   6         49.93         18.57        14.58 o                         
   3  13   6          1.06          3.01        16.86 o                         
   4  13   6         40.33         -2.85        30.53 o                         
  -2 -12   7         71.83         80.77        29.49 o                         
  -1 -12   7          0.01         -2.55        16.74 o                         
   0 -12   7        289.87        296.00        32.32 o                         
   1 -12   7         13.04          9.11        16.99 o                         
   2 -12   7         61.15         48.09        17.80 o                         
  -4 -11   7         10.41          4.53        17.93 o                         
  -3 -11   7         56.09         31.00        17.89 o                         
  -2 -11   7          0.60          1.07        15.95 o                         
  -1 -11   7          8.67         17.01        14.97 o                         
   0 -11   7         47.30         37.58        15.84 o                         
   1 -11   7        298.17        297.25        28.59 o                         
   2 -11   7          7.07        -13.45        13.45 o                         
   3 -11   7        206.69        185.46        34.67 o                         
   4 -11   7         14.20        -15.40        15.53 o                         
  -6 -10   7          9.23         -1.97        18.70 o                         
  -5 -10   7          0.22         -8.31        17.03 o                         
  -4 -10   7        132.89        141.76        21.65 o                         
  -3 -10   7        164.69        188.52        21.44 o                         
  -2 -10   7         14.05          0.08        20.05 o                         
  -1 -10   7         42.99         22.70        14.72 o                         
   0 -10   7        106.78         80.05        15.72 o                         
   1 -10   7          1.28        -10.98        12.42 o                         
   2 -10   7          5.66         -2.87        23.15 o                         
   3 -10   7        176.83        156.00        21.46 o                         
   4 -10   7         10.56          9.62        14.35 o                         
   5 -10   7        109.57        102.87        19.33 o                         
   6 -10   7         14.80         12.74        15.54 o                         
  -7  -9   7         70.19        112.14        22.25 o                         
  -6  -9   7          0.18         -8.65        18.63 o                         
  -5  -9   7          4.64          4.95        15.62 o                         
  -4  -9   7          8.10         16.18        14.97 o                         
  -3  -9   7        607.64        723.62        64.29 o                         
  -2  -9   7         35.26         33.51        13.91 o                         
  -1  -9   7        539.53        535.40        50.45 o                         
   0  -9   7        122.22        122.70        15.22 o                         
   1  -9   7        236.31        252.66        22.62 o                         
   2  -9   7        247.39        239.42        17.22 o                         
   3  -9   7         92.38        105.25        12.79 o                         
   4  -9   7         91.97         80.46        15.84 o                         
   5  -9   7          0.10         10.19        14.18 o                         
   6  -9   7        365.15        397.54        31.24 o                         
   7  -9   7          1.88         -9.53        15.18 o                         
  -8  -8   7         36.75         42.37        18.27 o                         
  -7  -8   7        114.14        165.29        50.43 o                         
  -6  -8   7         51.50         55.76        17.45 o                         
  -5  -8   7         24.01         35.38        15.28 o                         
  -4  -8   7        900.89       1004.51        37.18 o                         
  -3  -8   7         11.02         21.70        12.11 o                         
  -2  -8   7        238.10        210.93        20.74 o                         
  -1  -8   7        106.69        103.17        34.52 o                         
   0  -8   7         58.26         57.73        11.68 o                         
   1  -8   7        773.51        728.94        21.62 o                         
   2  -8   7         47.48         34.25         8.48 o                         
   3  -8   7        213.59        236.73        15.47 o                         
   4  -8   7        486.42        471.98        35.18 o                         
   5  -8   7        624.65        619.05        30.00 o                         
   6  -8   7         36.82         32.84        14.50 o                         
   7  -8   7        151.57        175.89        25.35 o                         
   8  -8   7        176.54        208.34        50.32 o                         
  -8  -7   7          4.44          9.37        12.88 o                         
  -7  -7   7        165.97        191.97        29.77 o                         
  -6  -7   7          0.02          8.04        10.98 o                         
  -5  -7   7        883.58        926.64        35.31 o                         
  -4  -7   7         70.02         63.42        10.06 o                         
  -3  -7   7        175.51        187.01        17.01 o                         
  -2  -7   7          1.58         -4.63         6.45 o                         
  -1  -7   7         49.86         57.62        10.20 o                         
   0  -7   7         29.02         18.52         5.54 o                         
   1  -7   7         17.05         31.41         6.08 o                         
   2  -7   7       1115.78       1083.00        24.61 o                         
   3  -7   7         35.47         34.59         7.58 o                         
   4  -7   7        704.87        832.66        42.56 o                         
   5  -7   7        187.62        196.34        20.82 o                         
   6  -7   7         60.55         49.15        14.36 o                         
   7  -7   7          0.37          3.12        12.25 o                         
   8  -7   7         97.77        111.78        17.59 o                         
   9  -7   7         69.28         74.45        17.24 o                         
  -9  -6   7          0.16          8.57        16.37 o                         
  -8  -6   7        235.45        272.28        23.95 o                         
  -7  -6   7          3.28         -0.68        10.39 o                         
  -6  -6   7         48.64         48.15        10.20 o                         
  -5  -6   7         50.10         42.64         9.64 o                         
  -4  -6   7         71.52         69.68         8.84 o                         
  -3  -6   7         93.56         69.88         8.70 o                         
  -2  -6   7        567.32        586.90        18.30 o                         
  -1  -6   7          3.02         -1.81         5.50 o                         
   0  -6   7        405.38        414.62        11.97 o                         
   1  -6   7          9.97         14.49         4.72 o                         
   2  -6   7        183.06        209.27        10.83 o                         
   3  -6   7         21.31         11.77         5.00 o                         
   4  -6   7        996.09        980.38        18.92 o                         
   5  -6   7        513.00        593.09        31.48 o                         
   6  -6   7         43.47         37.38        13.51 o                         
   7  -6   7          5.28         -2.07         7.30 o                         
   8  -6   7         39.16         28.68         9.40 o                         
   9  -6   7         55.63         35.23        15.78 o                         
  -9  -5   7        173.48        238.75        30.07 o                         
  -8  -5   7        225.06        315.84        27.87 o                         
  -7  -5   7        144.33        152.68        15.44 o                         
  -6  -5   7        155.29        194.66        16.95 o                         
  -5  -5   7        172.12        163.53        14.67 o                         
  -4  -5   7          0.81         -6.04         6.04 o                         
  -3  -5   7          3.48         -0.45         7.45 o                         
  -2  -5   7        797.19        805.67        32.78 o                         
  -1  -5   7        625.96        634.53        17.02 o                         
   0  -5   7       1208.12       1215.19        44.95 o                         
   1  -5   7       1278.54       1227.99        19.92 o                         
   2  -5   7       1076.43       1025.15        18.13 o                         
   3  -5   7         27.19         31.88         4.92 o                         
   4  -5   7         29.60         16.48         6.99 o                         
   5  -5   7       1081.80       1044.78        23.84 o                         
   6  -5   7          0.17         -6.13         6.13 o                         
   7  -5   7       1056.26       1092.06        27.95 o                         
   8  -5   7         24.78         16.31         8.47 o                         
   9  -5   7          4.66         -0.70         8.41 o                         
  10  -5   7          4.56         -1.26         9.60 o                         
 -10  -4   7          7.28         27.97        16.34 o                         
  -9  -4   7         67.73         56.95        36.99 o                         
  -8  -4   7        157.66        207.76        34.02 o                         
  -7  -4   7         40.16         44.71         9.65 o                         
  -6  -4   7        989.74       1103.78        31.10 o                         
  -5  -4   7        404.80        409.01        17.67 o                         
  -4  -4   7        355.51        390.96        23.92 o                         
  -3  -4   7        381.13        389.36        13.89 o                         
  -2  -4   7        220.99        164.80        10.24 o                         
  -1  -4   7        705.79        694.79        23.72 o                         
   0  -4   7        152.54        133.96        10.65 o                         
   1  -4   7       4592.23       4756.41        54.81 o                         
   2  -4   7        432.25        408.02        10.56 o                         
   3  -4   7        380.62        359.83        10.24 o                         
   4  -4   7       2675.39       2550.42        39.74 o                         
   5  -4   7        228.26        214.65        12.12 o                         
   6  -4   7        325.70        320.04        14.58 o                         
   7  -4   7        101.29         94.07         9.55 o                         
   8  -4   7        115.67        108.69        12.25 o                         
   9  -4   7         25.20         17.31         8.73 o                         
  10  -4   7        236.42        289.18        27.01 o                         
 -10  -3   7         26.86          8.48        16.56 o                         
  -9  -3   7        162.23        202.68        26.48 o                         
  -8  -3   7         26.98         35.73        12.07 o                         
  -7  -3   7         20.61         18.17         8.00 o                         
  -6  -3   7        154.78        122.92        13.58 o                         
  -5  -3   7        298.89        285.11        13.64 o                         
  -4  -3   7        565.23        568.45        16.40 o                         
  -3  -3   7        114.72        114.00        12.11 o                         
  -2  -3   7       3433.34       3470.96        49.39 o                         
  -1  -3   7       2331.47       2346.94        35.94 o                         
   0  -3   7       3986.23       3967.63        60.65 o                         
   1  -3   7         16.19         20.97         3.68 o                         
   2  -3   7       1997.89       2125.00        27.57 o                         
   3  -3   7       2553.26       2704.79        33.85 o                         
   4  -3   7        357.22        340.05        11.76 o                         
   5  -3   7        190.19        186.33        10.77 o                         
   6  -3   7         46.96         51.78         7.04 o                         
   7  -3   7         34.41         39.07         7.39 o                         
   8  -3   7         59.15         65.20        10.06 o                         
   9  -3   7        102.45        115.95        18.95 o                         
  10  -3   7        193.34        229.15        18.90 o                         
  11  -3   7         19.79         20.15        13.97 o                         
 -10  -2   7        182.01        191.02        56.40 o                         
  -9  -2   7         70.31         67.01        19.53 o                         
  -8  -2   7         13.16          2.35        10.22 o                         
  -7  -2   7         29.11         26.50         7.64 o                         
  -6  -2   7         17.07         11.39         6.71 o                         
  -5  -2   7         26.06         27.81         7.17 o                         
  -4  -2   7         34.36         46.25         6.69 o                         
  -3  -2   7       2581.35       2630.45        39.47 o                         
  -2  -2   7         14.52          8.90         4.13 o                         
  -1  -2   7       2123.48       2099.95        32.03 o                         
   0  -2   7       4320.24       4548.66        60.01 o                         
   1  -2   7       2940.19       3004.64        35.76 o                         
   2  -2   7         92.08         87.48         5.44 o                         
   3  -2   7         25.29         21.22         3.37 o                         
   4  -2   7         36.64         65.80         6.48 o                         
   5  -2   7         23.36         27.61         5.24 o                         
   6  -2   7        713.59        745.62        30.64 o                         
   7  -2   7        124.51         97.04         9.66 o                         
   8  -2   7         11.22          9.97         6.55 o                         
   9  -2   7        129.06        144.46        19.36 o                         
  10  -2   7          9.49          7.36         8.55 o                         
  11  -2   7         21.68          9.10        12.30 o                         
 -10  -1   7         50.20         44.14        19.40 o                         
  -9  -1   7          1.15         19.09        12.77 o                         
  -8  -1   7         11.18          2.94         9.79 o                         
  -7  -1   7        119.48        141.76        16.52 o                         
  -6  -1   7        369.64        412.19        15.00 o                         
  -5  -1   7        982.00        964.99        21.13 o                         
  -4  -1   7       1222.23       1182.00        22.77 o                         
  -3  -1   7          0.98         -3.68         3.68 o                         
  -2  -1   7         94.57         85.31         7.67 o                         
  -1  -1   7       4232.03       3953.25        53.04 o                         
   0  -1   7       1814.16       1986.12        54.07 o                         
   1  -1   7       5490.00       5904.32        67.88 o                         
   2  -1   7         16.06         22.52         2.99 o                         
   3  -1   7         70.74        100.83         5.83 o                         
   4  -1   7        155.32        177.15         8.12 o                         
   5  -1   7          1.12          6.28         4.56 o                         
   6  -1   7        190.71        197.79        10.54 o                         
   7  -1   7        144.68        141.71        11.07 o                         
   8  -1   7        636.33        606.59        25.30 o                         
   9  -1   7        196.66        217.90        29.11 o                         
  10  -1   7        147.82        142.01        14.10 o                         
  11  -1   7          3.49          5.47        12.62 o                         
 -10   0   7         36.55         44.64        38.55 o                         
  -9   0   7         22.66         37.71        12.70 o                         
  -8   0   7          5.87          7.76         9.51 o                         
  -7   0   7        369.79        370.91        25.86 o                         
  -6   0   7          3.02          2.15         5.53 o                         
  -5   0   7          3.03         -0.73         4.63 o                         
  -4   0   7       1861.45       1770.17        29.51 o                         
  -3   0   7       2849.96       2778.89        40.25 o                         
  -2   0   7       2111.91       1940.50        29.47 o                         
  -1   0   7        434.95        384.51        10.12 o                         
   0   0   7       2445.21       2650.84        38.01 o                         
   1   0   7       1775.41       1714.00        21.55 o                         
   2   0   7      11759.39      11370.60       118.50 o                         
   3   0   7         84.81        114.61         5.20 o                         
   4   0   7        437.53        434.75        11.20 o                         
   5   0   7         11.55         56.45         6.27 o                         
   6   0   7         26.46         31.18         5.32 o                         
   7   0   7         45.66         56.70         7.21 o                         
   8   0   7        325.96        322.02        14.95 o                         
   9   0   7        821.80        797.90        23.69 o                         
  10   0   7          0.19          8.66         9.21 o                         
  11   0   7         61.96         42.69        13.72 o                         
 -10   1   7         67.45         82.60        16.55 o                         
  -9   1   7         38.94         37.92        12.69 o                         
  -8   1   7        159.56        183.89        19.98 o                         
  -7   1   7          0.30          1.64         7.77 o                         
  -6   1   7         27.92         11.16         7.47 o                         
  -5   1   7        533.49        484.43        14.32 o                         
  -4   1   7       2383.49       2291.23        35.46 o                         
  -3   1   7       2710.58       2744.30        39.61 o                         
  -2   1   7        307.75        324.48         8.70 o                         
  -1   1   7       7299.35       7217.12        77.34 o                         
   0   1   7        385.52        302.49         6.75 o                         
   1   1   7       7636.58       7757.05       150.56 o                         
   2   1   7       1515.87       1475.35        23.32 o                         
   3   1   7        393.89        399.63        10.76 o                         
   4   1   7         19.84         14.13         5.56 o                         
   5   1   7       3315.60       3078.29        44.56 o                         
   6   1   7       1417.08       1435.43        26.47 o                         
   7   1   7         17.69         21.08         5.81 o                         
   8   1   7        729.63        740.05        21.07 o                         
   9   1   7          0.06          8.04         7.00 o                         
  10   1   7         60.89         88.80        14.88 o                         
  11   1   7         94.47        100.84        17.07 o                         
 -10   2   7         24.06         30.70        14.36 o                         
  -9   2   7          7.01         18.96        11.79 o                         
  -8   2   7        135.23        145.48        17.68 o                         
  -7   2   7        295.88        288.44        19.79 o                         
  -6   2   7         55.22         83.70         9.46 o                         
  -5   2   7        228.47        220.08         9.00 o                         
  -4   2   7        246.80        218.62         8.10 o                         
  -3   2   7         40.88         49.05         4.54 o                         
  -2   2   7       3382.55       3333.72        49.44 o                         
  -1   2   7        114.32        125.72         5.47 o                         
   0   2   7       3278.05       3317.62        55.30 o                         
   1   2   7        218.84        229.43         8.11 o                         
   2   2   7        593.07        655.76        13.76 o                         
   3   2   7       1470.33       1402.42        23.28 o                         
   4   2   7        976.83        908.08        16.39 o                         
   5   2   7       1282.37       1261.29        21.57 o                         
   6   2   7        455.32        476.66        19.62 o                         
   7   2   7        618.35        633.23        17.86 o                         
   8   2   7        411.58        416.79        16.67 o                         
   9   2   7        114.90        109.25        12.51 o                         
  10   2   7          1.26         16.30        11.71 o                         
  11   2   7          5.49         20.81        13.15 o                         
 -10   3   7          6.30         -4.78        13.19 o                         
  -9   3   7          3.59         11.53        11.27 o                         
  -8   3   7        418.24        443.57        25.24 o                         
  -7   3   7          9.43          5.07         6.52 o                         
  -6   3   7        293.35        295.80        13.52 o                         
  -5   3   7        712.49        760.81        18.35 o                         
  -4   3   7         79.78         67.32         7.00 o                         
  -3   3   7        468.55        446.20        10.51 o                         
  -2   3   7         15.00         15.01         3.26 o                         
  -1   3   7         45.66         35.16         3.57 o                         
   0   3   7        315.68        296.36         7.34 o                         
   1   3   7       1419.20       1475.48        29.68 o                         
   2   3   7       3444.00       3285.04        44.93 o                         
   3   3   7         55.47         59.55         5.94 o                         
   4   3   7       2861.09       2959.11        36.20 o                         
   5   3   7        541.90        535.11        12.18 o                         
   6   3   7        136.19        132.05        11.93 o                         
   7   3   7        559.07        551.48        23.79 o                         
   8   3   7        210.65        226.10        14.38 o                         
   9   3   7         36.39         41.58        11.69 o                         
  10   3   7          6.19         10.76        25.48 o                         
  11   3   7          2.73         -2.35        13.32 o                         
 -10   4   7          0.43         -2.09        13.61 o                         
  -9   4   7        189.81        228.14        29.62 o                         
  -8   4   7         78.34         75.54        11.74 o                         
  -7   4   7         30.35         34.21         8.11 o                         
  -6   4   7        259.27        311.22        14.21 o                         
  -5   4   7        228.95        201.88        11.20 o                         
  -4   4   7       1317.68       1265.83        20.33 o                         
  -3   4   7         12.25         19.29         3.90 o                         
  -2   4   7        104.37         80.19         5.99 o                         
  -1   4   7        191.49        176.27         9.97 o                         
   0   4   7         16.06          6.11         3.52 o                         
   1   4   7       3641.02       3537.01        40.70 o                         
   2   4   7        416.59        372.50         8.46 o                         
   3   4   7       4422.85       4331.75        49.64 o                         
   4   4   7        212.04        202.59         8.33 o                         
   5   4   7       2307.41       2334.86        31.57 o                         
   6   4   7          0.99          1.93         5.75 o                         
   7   4   7        226.44        225.87        11.40 o                         
   8   4   7         27.95         31.22        10.77 o                         
   9   4   7         55.46         65.74        13.35 o                         
  10   4   7         67.69         86.05        15.31 o                         
  11   4   7          3.65         -8.40        12.11 o                         
  -9   5   7        189.46        180.47        21.88 o                         
  -8   5   7        143.47        167.67        16.73 o                         
  -7   5   7        253.97        248.13        15.60 o                         
  -6   5   7        135.45        154.96        12.88 o                         
  -5   5   7         29.73         23.56         5.03 o                         
  -4   5   7        219.90        227.81         9.34 o                         
  -3   5   7        581.83        571.08        14.65 o                         
  -2   5   7        272.90        294.52        11.88 o                         
  -1   5   7        184.66        186.03         7.36 o                         
   0   5   7       3646.34       3579.55        41.88 o                         
   1   5   7        276.60        258.24         7.84 o                         
   2   5   7        683.56        662.19        13.96 o                         
   3   5   7         18.73         20.69         3.86 o                         
   4   5   7       5021.24       4981.87        57.91 o                         
   5   5   7          0.73          0.67         6.95 o                         
   6   5   7        690.73        713.84        16.82 o                         
   7   5   7         10.31         22.67         6.44 o                         
   8   5   7         21.54         39.38        11.32 o                         
   9   5   7         40.48         27.48        12.12 o                         
  10   5   7          0.93        -11.31        11.31 o                         
  11   5   7          0.30         -8.80        21.21 o                         
  -9   6   7         49.38         40.97        33.50 o                         
  -8   6   7        179.60        210.60        46.95 o                         
  -7   6   7         38.93         63.27        12.79 o                         
  -6   6   7        312.43        331.87        29.45 o                         
  -5   6   7        235.09        229.46        12.98 o                         
  -4   6   7        234.85        243.64        10.08 o                         
  -3   6   7        103.82        102.04         7.41 o                         
  -2   6   7         14.55         13.57         4.00 o                         
  -1   6   7        177.91        200.91         7.81 o                         
   0   6   7       1414.11       1404.42        38.94 o                         
   1   6   7       2877.92       2855.72        37.24 o                         
   2   6   7        387.55        408.68        10.29 o                         
   3   6   7       1997.04       1942.80        27.06 o                         
   4   6   7        172.15        180.32        10.74 o                         
   5   6   7         20.77         10.83         6.29 o                         
   6   6   7         20.50         25.36         6.38 o                         
   7   6   7        149.54        134.17        15.83 o                         
   8   6   7        124.17        147.44        29.49 o                         
   9   6   7         63.48         64.88        17.72 o                         
  10   6   7         29.99         11.12        21.21 o                         
  -9   7   7         21.87         30.27        14.45 o                         
  -8   7   7         54.35         52.05        15.02 o                         
  -7   7   7        100.44         93.09        14.62 o                         
  -6   7   7         21.67          8.27        11.06 o                         
  -5   7   7         51.58         30.89        15.13 o                         
  -4   7   7         64.84         47.33         7.54 o                         
  -3   7   7         93.11         65.94         7.64 o                         
  -2   7   7         43.59         26.90         6.36 o                         
  -1   7   7         89.41         96.51         8.53 o                         
   0   7   7       1645.71       1617.80        28.82 o                         
   1   7   7        507.30        493.83        15.03 o                         
   2   7   7        424.05        402.77        20.68 o                         
   3   7   7        642.26        622.03        20.82 o                         
   4   7   7          1.33         -2.90         4.97 o                         
   5   7   7         97.05         95.93         9.77 o                         
   6   7   7          0.20         -0.99         7.81 o                         
   7   7   7         15.26          1.47         8.24 o                         
   8   7   7         11.26         18.14        12.89 o                         
   9   7   7        308.04        292.42        70.24 o                         
  10   7   7         30.55         54.85        23.80 o                         
  -8   8   7         25.82         17.78        20.95 o                         
  -7   8   7          1.01         15.26        19.79 o                         
  -6   8   7         17.72         24.81        12.63 o                         
  -5   8   7        110.80        159.60        19.83 o                         
  -4   8   7        168.05        182.49        13.74 o                         
  -3   8   7        167.54        173.33        13.12 o                         
  -2   8   7        119.02         94.20        10.37 o                         
  -1   8   7       1475.20       1435.33        29.25 o                         
   0   8   7         13.47         17.88         7.05 o                         
   1   8   7         53.02         42.82         7.56 o                         
   2   8   7         10.58         17.50         8.27 o                         
   3   8   7          2.39         10.26         7.01 o                         
   4   8   7        281.14        277.35        15.77 o                         
   5   8   7          6.09         -7.86         7.86 o                         
   6   8   7        216.56        233.80        23.06 o                         
   7   8   7        174.07        145.37        25.87 o                         
   8   8   7        108.66        106.13        16.69 o                         
  -7   9   7         85.97         71.61        16.65 o                         
  -6   9   7          3.61          0.21        12.90 o                         
  -5   9   7          1.63         19.42        12.06 o                         
  -4   9   7        302.94        363.88        31.68 o                         
  -3   9   7          0.28         15.34         8.18 o                         
  -2   9   7        839.19        805.62        22.71 o                         
  -1   9   7        229.25        233.17        19.61 o                         
   0   9   7        562.19        557.51        36.82 o                         
   1   9   7         21.08          8.11         9.54 o                         
   2   9   7         80.61         63.49         9.46 o                         
   3   9   7         20.00         21.33         8.58 o                         
   4   9   7        405.31        467.12        20.69 o                         
   5   9   7        383.74        372.95        22.68 o                         
   6   9   7         12.36         22.89        14.34 o                         
   7   9   7        260.86        258.42        39.84 o                         
   8   9   7        186.89        185.98        34.41 o                         
  -6  10   7          0.07          2.76        27.55 o                         
  -5  10   7        540.93        569.48        32.38 o                         
  -4  10   7         37.62         38.85        14.42 o                         
  -3  10   7        208.81        218.66        17.38 o                         
  -2  10   7          8.51          1.23         8.69 o                         
  -1  10   7        535.22        553.16        25.82 o                         
   0  10   7          8.08         -4.04         8.94 o                         
   1  10   7        454.84        443.90        23.68 o                         
   2  10   7         50.42         67.91        10.77 o                         
   3  10   7         54.89         49.97        11.05 o                         
   4  10   7         89.63         44.42        12.83 o                         
   5  10   7         24.96         19.54        15.31 o                         
   6  10   7         52.28         72.40        17.57 o                         
   7  10   7         34.64         36.22        35.96 o                         
  -5  11   7         15.68         12.65        15.91 o                         
  -4  11   7        194.72        168.26        20.30 o                         
  -3  11   7         25.89         32.26        13.07 o                         
  -2  11   7        325.24        309.06        31.94 o                         
  -1  11   7          9.15         19.62        10.22 o                         
   0  11   7         44.85         38.08        11.33 o                         
   1  11   7          6.85         -6.01        10.20 o                         
   2  11   7          0.39          8.46        10.81 o                         
   3  11   7         73.61        109.72        33.30 o                         
   4  11   7        208.00        237.41        29.52 o                         
   5  11   7        111.57        106.18        19.73 o                         
   6  11   7          1.72         21.65        18.01 o                         
  -4  12   7          1.98         10.90        17.17 o                         
  -3  12   7         65.73         66.81        18.89 o                         
  -2  12   7         61.19         66.90        13.88 o                         
  -1  12   7          5.07         -1.67        11.30 o                         
   0  12   7         53.13         39.36        13.25 o                         
   1  12   7          0.03         -5.21        13.83 o                         
   2  12   7          1.31         -9.10        23.80 o                         
   3  12   7          0.91          2.46        16.82 o                         
   4  12   7        120.52        180.79        59.63 o                         
   5  12   7         48.39         64.78        24.96 o                         
   6  12   7         42.21         69.85        28.72 o                         
  -2  13   7          7.73         17.56        13.76 o                         
  -1  13   7         16.17          8.23        13.63 o                         
   0  13   7          1.25          9.67        13.97 o                         
   1  13   7        207.80        218.88        47.02 o                         
   2  13   7         33.44         32.17        18.47 o                         
   3  13   7         84.68         90.03        31.30 o                         
  -4 -11   8          0.78         22.51        25.61 o                         
  -3 -11   8          9.17         -3.74        17.25 o                         
  -2 -11   8         57.46         61.40        18.27 o                         
  -1 -11   8          0.86        -14.90        14.90 o                         
   0 -11   8        160.31        186.08        23.66 o                         
   1 -11   8        129.38         96.81        18.37 o                         
   2 -11   8         15.08         18.86        14.74 o                         
   3 -11   8         63.72         27.68        26.39 o                         
   4 -11   8         35.60          9.08        19.38 o                         
  -5 -10   8         35.80         26.19        19.12 o                         
  -4 -10   8         25.17         11.52        20.57 o                         
  -3 -10   8        313.94        290.82        45.27 o                         
  -2 -10   8         28.55         27.56        15.87 o                         
  -1 -10   8          9.09        -11.76        13.30 o                         
   0 -10   8         52.52         30.35        14.67 o                         
   1 -10   8         13.28        -12.92        12.92 o                         
   2 -10   8         54.53         51.40        14.52 o                         
   3 -10   8         34.09         -8.56        15.84 o                         
   4 -10   8        132.33        142.76        19.82 o                         
   5 -10   8          7.26        -14.21        14.21 o                         
   6 -10   8         53.17         75.04        18.48 o                         
  -6  -9   8         73.26         74.36        21.13 o                         
  -5  -9   8          1.37          4.18        16.54 o                         
  -4  -9   8        204.97        251.06        29.06 o                         
  -3  -9   8        402.80        396.37        29.60 o                         
  -2  -9   8          3.64         -5.76        12.85 o                         
  -1  -9   8        228.69        269.89        25.07 o                         
   0  -9   8         31.63         21.64        12.61 o                         
   1  -9   8         22.86         14.77        12.12 o                         
   2  -9   8         50.38         34.31        11.18 o                         
   3  -9   8        106.61        121.70        30.20 o                         
   4  -9   8          1.38         12.31        13.85 o                         
   5  -9   8        148.65        160.97        33.76 o                         
   6  -9   8        228.50        283.49        29.17 o                         
   7  -9   8         16.51          2.59        19.92 o                         
  -7  -8   8        408.16        576.07        70.48 o                         
  -6  -8   8         38.22         15.96        16.40 o                         
  -5  -8   8         94.21         74.88        17.90 o                         
  -4  -8   8         82.83         98.99        16.72 o                         
  -3  -8   8          1.28          4.00        12.56 o                         
  -2  -8   8         60.24         73.33        13.66 o                         
  -1  -8   8         86.16         75.11        20.95 o                         
   0  -8   8        726.23        755.95        29.72 o                         
   1  -8   8         10.65          4.84        10.56 o                         
   2  -8   8        148.61        140.79        13.73 o                         
   3  -8   8          0.40         -1.95        10.03 o                         
   4  -8   8          9.53         -6.57        11.49 o                         
   5  -8   8        449.38        493.84        28.81 o                         
   6  -8   8         67.54         93.84        16.62 o                         
   7  -8   8         99.16         99.13        18.38 o                         
   8  -8   8         11.95         12.84        17.46 o                         
  -8  -7   8         61.53         63.63        15.43 o                         
  -7  -7   8        159.95        175.25        19.20 o                         
  -6  -7   8        101.70         99.96        13.21 o                         
  -5  -7   8         31.70         37.69        11.79 o                         
  -4  -7   8        285.61        300.50        20.75 o                         
  -3  -7   8          8.37         12.90         8.47 o                         
  -2  -7   8          1.63          1.14         7.17 o                         
  -1  -7   8        229.89        241.23        14.60 o                         
   0  -7   8        172.05        204.36        13.62 o                         
   1  -7   8        609.48        608.95        16.10 o                         
   2  -7   8        813.95        853.34        20.12 o                         
   3  -7   8        484.79        512.52        18.30 o                         
   4  -7   8        251.90        226.26        20.63 o                         
   5  -7   8         14.90         13.10        10.81 o                         
   6  -7   8         90.17        113.91        16.05 o                         
   7  -7   8         46.55         52.58        14.60 o                         
   8  -7   8        337.71        399.90        29.09 o                         
   9  -7   8         15.81         -7.91        13.92 o                         
  -8  -6   8         67.86         46.21        15.57 o                         
  -7  -6   8         34.92         31.35        11.59 o                         
  -6  -6   8          9.81         11.91         9.62 o                         
  -5  -6   8         73.98         70.64        10.56 o                         
  -4  -6   8        184.12        227.34        16.07 o                         
  -3  -6   8         19.94         20.93         8.14 o                         
  -2  -6   8        157.50        173.24        16.66 o                         
  -1  -6   8        114.23        113.62        10.44 o                         
   0  -6   8         22.05         25.49         6.59 o                         
   1  -6   8         56.01         52.86         5.99 o                         
   2  -6   8        225.75        206.37        10.51 o                         
   3  -6   8        389.64        405.09        13.26 o                         
   4  -6   8         33.59         39.53         6.11 o                         
   5  -6   8       1265.14       1258.43        28.23 o                         
   6  -6   8         87.26        100.50        11.64 o                         
   7  -6   8         11.07         21.52         8.74 o                         
   8  -6   8          4.82         -0.61        11.69 o                         
   9  -6   8          2.18          7.40        13.58 o                         
  -9  -5   8         40.95         50.64        17.98 o                         
  -8  -5   8        255.29        311.63        30.25 o                         
  -7  -5   8        123.06        139.84        15.22 o                         
  -6  -5   8          6.90          4.54         8.96 o                         
  -5  -5   8        251.40        231.42        22.46 o                         
  -4  -5   8        379.66        385.67        17.06 o                         
  -3  -5   8         64.49         52.99         7.71 o                         
  -2  -5   8        124.47        133.44        11.99 o                         
  -1  -5   8        953.04        949.63        33.83 o                         
   0  -5   8        378.01        350.12        13.58 o                         
   1  -5   8        698.50        706.61        15.01 o                         
   2  -5   8          1.42          3.48         4.50 o                         
   3  -5   8        188.88        197.90         9.97 o                         
   4  -5   8        836.18        848.53        20.99 o                         
   5  -5   8         57.78         62.14         8.02 o                         
   6  -5   8         70.22         69.34        11.71 o                         
   7  -5   8         11.55         13.64         7.88 o                         
   8  -5   8         14.25         10.63         8.36 o                         
   9  -5   8         12.68          6.44         9.17 o                         
  10  -5   8          0.05         -8.07         9.97 o                         
  -9  -4   8         59.58         60.80        21.60 o                         
  -8  -4   8        202.45        176.73        46.31 o                         
  -7  -4   8         32.02         14.47         9.20 o                         
  -6  -4   8        387.54        381.21        18.98 o                         
  -5  -4   8         95.45         63.41         8.96 o                         
  -4  -4   8        485.25        521.17        19.74 o                         
  -3  -4   8         52.39         54.68         7.11 o                         
  -2  -4   8       1998.13       1927.22        34.58 o                         
  -1  -4   8        153.51        133.67        10.54 o                         
   0  -4   8        811.50        791.14        18.27 o                         
   1  -4   8       4813.80       4749.84        55.47 o                         
   2  -4   8         41.78         43.26         5.07 o                         
   3  -4   8        787.61        831.25        15.94 o                         
   4  -4   8         68.27         65.72         7.69 o                         
   5  -4   8         50.93         68.72        17.17 o                         
   6  -4   8         52.82         58.83         8.02 o                         
   7  -4   8         60.50         46.29         8.51 o                         
   8  -4   8        412.55        429.11        19.24 o                         
   9  -4   8         32.35         29.15         9.74 o                         
  10  -4   8        186.58        202.45        22.96 o                         
 -10  -3   8         27.73         -1.99        16.37 o                         
  -9  -3   8         51.84         39.29        14.99 o                         
  -8  -3   8         13.25          8.98        12.61 o                         
  -7  -3   8          1.26          6.06         8.16 o                         
  -6  -3   8          7.39         10.02         8.13 o                         
  -5  -3   8        452.08        453.60        24.55 o                         
  -4  -3   8         11.85         12.78         5.95 o                         
  -3  -3   8       2217.34       2140.10        35.39 o                         
  -2  -3   8        115.77        110.78         9.05 o                         
  -1  -3   8         20.92         36.32         6.20 o                         
   0  -3   8       2808.75       2722.86        40.25 o                         
   1  -3   8        892.92        944.92        16.00 o                         
   2  -3   8       1324.67       1340.25        20.21 o                         
   3  -3   8          3.81         -3.77         3.77 o                         
   4  -3   8        451.62        474.72        16.54 o                         
   5  -3   8         21.66         27.53         5.95 o                         
   6  -3   8          6.22          3.56         5.52 o                         
   7  -3   8        173.73        173.79        13.53 o                         
   8  -3   8         50.02         42.48         8.49 o                         
   9  -3   8        233.71        209.85        17.11 o                         
  10  -3   8        200.86        246.35        24.64 o                         
 -10  -2   8         36.94         12.66        27.42 o                         
  -9  -2   8         14.63         13.44        14.07 o                         
  -8  -2   8          2.30         -4.77        10.98 o                         
  -7  -2   8          3.64          7.53         7.77 o                         
  -6  -2   8        106.90         84.34         8.88 o                         
  -5  -2   8        102.23         95.92        14.65 o                         
  -4  -2   8         17.82         11.68         5.42 o                         
  -3  -2   8       1923.90       1877.51        31.35 o                         
  -2  -2   8        861.28        867.78        18.51 o                         
  -1  -2   8       3281.15       3175.82        45.51 o                         
   0  -2   8        389.39        408.97        16.39 o                         
   1  -2   8        277.62        258.92         8.06 o                         
   2  -2   8       1687.97       1545.16        21.62 o                         
   3  -2   8        731.09        729.09        13.39 o                         
   4  -2   8        152.20        139.44        14.32 o                         
   5  -2   8        350.53        392.82        27.46 o                         
   6  -2   8        632.61        665.84        17.95 o                         
   7  -2   8         10.91         11.66         5.84 o                         
   8  -2   8        143.07        131.85        13.17 o                         
   9  -2   8         64.82         59.13        14.91 o                         
  10  -2   8        177.41        167.31        23.13 o                         
  11  -2   8          0.91          6.56        12.25 o                         
 -10  -1   8          6.76         30.01        15.39 o                         
  -9  -1   8         22.07         29.90        13.90 o                         
  -8  -1   8          1.71         -1.16        10.70 o                         
  -7  -1   8        163.31        185.80        35.05 o                         
  -6  -1   8        198.18        188.94        12.88 o                         
  -5  -1   8         73.12         61.98         9.23 o                         
  -4  -1   8        537.47        564.18        15.70 o                         
  -3  -1   8        408.26        368.26        12.00 o                         
  -2  -1   8       2644.05       2493.93        37.23 o                         
  -1  -1   8          9.74         13.37         4.05 o                         
   0  -1   8       5336.86       5342.30        69.22 o                         
   1  -1   8       2027.95       2091.41        35.85 o                         
   2  -1   8       1074.73       1073.85        16.22 o                         
   3  -1   8         41.51         45.59         4.26 o                         
   4  -1   8        214.03        224.18         9.15 o                         
   5  -1   8          8.98         -0.53         4.10 o                         
   6  -1   8        580.51        530.61        15.72 o                         
   7  -1   8        571.80        557.85        17.56 o                         
   8  -1   8        185.14        199.84        13.63 o                         
   9  -1   8        583.86        586.71        54.33 o                         
  10  -1   8          0.28         -0.35        10.64 o                         
  11  -1   8         42.39         43.57        14.21 o                         
 -10   0   8         66.95         37.27        15.97 o                         
  -9   0   8         39.68         57.04        14.82 o                         
  -8   0   8         14.07          3.75        10.69 o                         
  -7   0   8        116.36         83.11        12.94 o                         
  -6   0   8        235.36        257.32        13.15 o                         
  -5   0   8       1693.36       1617.37        29.58 o                         
  -4   0   8        952.72        967.13        32.26 o                         
  -3   0   8       1607.23       1515.10        29.09 o                         
  -2   0   8       1289.42       1267.01        22.35 o                         
  -1   0   8       2139.15       1978.99        30.17 o                         
   0   0   8         15.64         23.41         4.03 o                         
   1   0   8        520.14        572.03        13.34 o                         
   2   0   8         56.65         50.64         5.14 o                         
   3   0   8          5.51          5.41         2.68 o                         
   4   0   8         44.73         31.55         3.70 o                         
   5   0   8         18.71         24.06         4.79 o                         
   6   0   8       1079.09        935.98        20.53 o                         
   7   0   8          0.76         -2.99         4.99 o                         
   8   0   8        324.51        311.09        25.04 o                         
   9   0   8        270.77        319.41        41.13 o                         
  10   0   8          1.06          2.49        10.51 o                         
  11   0   8          5.61          5.43        13.58 o                         
 -10   1   8         16.34         26.50        15.09 o                         
  -9   1   8          0.64          4.67        12.24 o                         
  -8   1   8         12.34         13.68        10.79 o                         
  -7   1   8        470.37        532.80        24.76 o                         
  -6   1   8         54.27         37.43         6.97 o                         
  -5   1   8        448.84        516.52        15.45 o                         
  -4   1   8       3985.09       3951.99        55.68 o                         
  -3   1   8          4.64          1.58         5.24 o                         
  -2   1   8       3777.04       3805.06        44.21 o                         
  -1   1   8         65.99         50.07         4.18 o                         
   0   1   8        963.23        987.45        14.50 o                         
   1   1   8        315.56        341.76        10.23 o                         
   2   1   8         18.54         41.29         4.76 o                         
   3   1   8       1842.45       1748.32        27.73 o                         
   4   1   8        349.64        370.66        13.28 o                         
   5   1   8       5805.21       5596.56        74.13 o                         
   6   1   8        107.77         89.96         8.94 o                         
   7   1   8          1.25         -0.52         4.89 o                         
   8   1   8        121.01        139.68        17.58 o                         
   9   1   8         68.81         47.65        12.14 o                         
  10   1   8          1.59         19.30        11.97 o                         
  11   1   8          7.83          1.23        12.34 o                         
 -10   2   8         11.77         13.61        28.85 o                         
  -9   2   8          0.13         -6.47        11.59 o                         
  -8   2   8        541.40        624.45        30.07 o                         
  -7   2   8        219.81        245.32        19.84 o                         
  -6   2   8          4.37          6.20         7.68 o                         
  -5   2   8         90.01         92.43         7.37 o                         
  -4   2   8        163.98        193.03         8.24 o                         
  -3   2   8        381.41        351.04         9.41 o                         
  -2   2   8        958.70        930.88        15.38 o                         
  -1   2   8        212.39        198.50         6.69 o                         
   0   2   8        132.18        139.93         5.20 o                         
   1   2   8        161.59        148.96         7.66 o                         
   2   2   8       5326.89       5199.30        67.70 o                         
   3   2   8        480.74        415.65        11.72 o                         
   4   2   8       3794.59       3805.07        44.44 o                         
   5   2   8        349.44        308.25         9.39 o                         
   6   2   8        508.59        502.37        14.81 o                         
   7   2   8        536.16        560.80        22.57 o                         
   8   2   8        499.05        539.23        24.05 o                         
   9   2   8          3.37         16.71        17.07 o                         
  10   2   8        127.44        143.18        17.56 o                         
  11   2   8          6.17         -3.05        13.05 o                         
 -10   3   8          1.67          2.95        14.08 o                         
  -9   3   8          3.66          9.30        12.29 o                         
  -8   3   8        361.33        434.55        56.51 o                         
  -7   3   8         20.91         20.68         9.87 o                         
  -6   3   8        399.40        436.74        16.10 o                         
  -5   3   8        185.32        178.02         9.36 o                         
  -4   3   8         79.37         71.81         6.22 o                         
  -3   3   8        425.33        370.06         9.97 o                         
  -2   3   8        858.71        830.62        14.50 o                         
  -1   3   8        208.64        199.00        13.82 o                         
   0   3   8         57.78         56.53         4.42 o                         
   1   3   8       5581.30       5386.38        69.75 o                         
   2   3   8         46.79         26.32         4.60 o                         
   3   3   8        205.57        227.30         9.73 o                         
   4   3   8         26.04         21.16         5.06 o                         
   5   3   8       2412.87       2372.39        31.45 o                         
   6   3   8        113.73        118.36         9.32 o                         
   7   3   8         17.66          7.29         8.39 o                         
   8   3   8        318.48        320.85        21.31 o                         
   9   3   8         33.99         22.58        11.43 o                         
  10   3   8         28.93         22.11        17.20 o                         
  11   3   8          4.47        -13.97        13.97 o                         
 -10   4   8          2.88         11.38        20.70 o                         
  -9   4   8         97.34         97.21        16.87 o                         
  -8   4   8         87.59         83.97        14.14 o                         
  -7   4   8        153.33        158.86        14.74 o                         
  -6   4   8         65.09         44.96        11.02 o                         
  -5   4   8        541.28        632.25        15.06 o                         
  -4   4   8          1.87          3.64         4.19 o                         
  -3   4   8         82.06         67.08         6.09 o                         
  -2   4   8       1462.62       1511.13        22.19 o                         
  -1   4   8       1233.07       1240.27        27.65 o                         
   0   4   8       1710.14       1659.12        26.99 o                         
   1   4   8         17.71         32.78         3.64 o                         
   2   4   8       1491.59       1484.88        20.35 o                         
   3   4   8        142.87        128.91         8.28 o                         
   4   4   8       2933.99       2942.32        43.93 o                         
   5   4   8        131.18        155.40         9.41 o                         
   6   4   8        152.98        152.55        14.43 o                         
   7   4   8          1.76         -6.19         6.19 o                         
   8   4   8         36.94         41.81        11.51 o                         
   9   4   8         20.60         23.30        23.93 o                         
  10   4   8         60.22         46.22        13.73 o                         
  11   4   8         65.72         59.18        15.29 o                         
  -9   5   8         79.10         51.98        15.47 o                         
  -8   5   8        301.43        291.92        25.44 o                         
  -7   5   8         98.31         94.66        17.67 o                         
  -6   5   8        202.71        219.97        28.19 o                         
  -5   5   8         69.44         79.41         6.90 o                         
  -4   5   8        179.08        228.99        10.34 o                         
  -3   5   8        713.25        721.87        14.99 o                         
  -2   5   8        996.01        920.06        16.66 o                         
  -1   5   8        619.91        621.22        12.74 o                         
   0   5   8         71.96         68.18         5.70 o                         
   1   5   8       2507.14       2544.80        31.81 o                         
   2   5   8          8.46         10.83         3.41 o                         
   3   5   8        660.81        613.63        13.97 o                         
   4   5   8        938.48        974.13        17.35 o                         
   5   5   8         24.69         26.74         6.75 o                         
   6   5   8        171.16        137.12        12.75 o                         
   7   5   8         11.50          1.03        12.74 o                         
   8   5   8         75.29         87.31        13.44 o                         
   9   5   8         56.26         31.71        13.44 o                         
  10   5   8         65.15         58.62        22.12 o                         
  11   5   8         11.93         62.35        25.35 o                         
  -9   6   8         87.30         92.10        26.65 o                         
  -8   6   8          1.46          6.02        22.12 o                         
  -7   6   8         15.38         -3.44        13.71 o                         
  -6   6   8         18.24         19.89        11.77 o                         
  -5   6   8          6.86         19.24         6.80 o                         
  -4   6   8          2.69          9.31         4.69 o                         
  -3   6   8        259.55        283.26        10.68 o                         
  -2   6   8        277.52        317.47        10.94 o                         
  -1   6   8        183.42        167.49         7.99 o                         
   0   6   8       5101.88       4869.06        60.56 o                         
   1   6   8        995.15        989.06        20.87 o                         
   2   6   8         19.68          9.37         3.98 o                         
   3   6   8         55.07         44.17         4.93 o                         
   4   6   8         66.27         55.15         6.39 o                         
   5   6   8        146.38        137.32        11.92 o                         
   6   6   8         23.24         -6.89         6.89 o                         
   7   6   8        486.98        553.03        24.95 o                         
   8   6   8          5.13         30.01        16.82 o                         
   9   6   8        139.23        123.68        27.80 o                         
  10   6   8        102.88         68.35        16.15 o                         
  -8   7   8          7.24         21.29        24.84 o                         
  -7   7   8         15.83         11.72        14.36 o                         
  -6   7   8         74.80         42.02        12.61 o                         
  -5   7   8          6.50         -7.37        25.48 o                         
  -4   7   8          5.43          2.94         6.55 o                         
  -3   7   8        542.07        496.77        18.38 o                         
  -2   7   8          0.47         -5.55         5.55 o                         
  -1   7   8        777.31        795.06        19.47 o                         
   0   7   8        463.33        419.37        14.36 o                         
   1   7   8          4.01         11.11         7.99 o                         
   2   7   8        378.60        352.21        13.46 o                         
   3   7   8         97.40        112.70         9.92 o                         
   4   7   8        788.86        850.07        19.32 o                         
   5   7   8        465.15        441.97        24.92 o                         
   6   7   8         85.03         58.99         9.15 o                         
   7   7   8          0.02          4.60         8.54 o                         
   8   7   8        132.55        128.43        28.83 o                         
   9   7   8        314.93        362.21        55.74 o                         
  10   7   8        103.06         88.74        24.84 o                         
  -8   8   8          1.44        -10.61        13.63 o                         
  -7   8   8         10.60         16.14        13.40 o                         
  -6   8   8         46.46         33.23        13.03 o                         
  -5   8   8         89.64         92.87        14.18 o                         
  -4   8   8       1568.80       1616.23        55.12 o                         
  -3   8   8        148.46        134.83        13.48 o                         
  -2   8   8        118.79        125.36        12.48 o                         
  -1   8   8         21.63         26.42         7.32 o                         
   0   8   8         10.36         14.82         6.81 o                         
   1   8   8          4.76         -7.53         8.47 o                         
   2   8   8         80.40         86.39         9.51 o                         
   3   8   8        417.05        470.75        21.90 o                         
   4   8   8         95.03         91.39        14.36 o                         
   5   8   8        224.26        183.81        21.13 o                         
   6   8   8         78.03         82.04        14.34 o                         
   7   8   8         13.76          9.47        16.30 o                         
   8   8   8         44.88         68.61        26.39 o                         
   9   8   8         60.41         24.32        20.44 o                         
  -7   9   8        158.86        122.52        18.51 o                         
  -6   9   8          6.85          9.11        13.81 o                         
  -5   9   8        277.52        354.19        26.79 o                         
  -4   9   8         39.18         44.90        13.53 o                         
  -3   9   8        530.94        559.94        20.74 o                         
  -2   9   8         10.03          9.75         8.08 o                         
  -1   9   8        573.64        558.63        19.54 o                         
   0   9   8        282.70        251.75        15.02 o                         
   1   9   8        177.97        158.77        13.34 o                         
   2   9   8         46.27         52.44         9.02 o                         
   3   9   8        235.73        260.48        34.63 o                         
   4   9   8         50.72         56.02        14.23 o                         
   5   9   8        162.36        192.95        22.12 o                         
   6   9   8        332.87        374.41        34.01 o                         
   7   9   8         69.18        108.90        17.38 o                         
   8   9   8         41.85         38.98        15.84 o                         
  -6  10   8         79.49         57.52        24.32 o                         
  -5  10   8         69.31         71.67        16.70 o                         
  -4  10   8        321.91        328.10        26.96 o                         
  -3  10   8          0.27         19.85         9.83 o                         
  -2  10   8         77.82         75.04        10.88 o                         
  -1  10   8        215.22        201.58        16.92 o                         
   0  10   8          8.87          9.59         8.91 o                         
   1  10   8         99.61         93.37        12.53 o                         
   2  10   8         57.62         47.32        15.31 o                         
   3  10   8        137.63        119.76        16.78 o                         
   4  10   8         22.35          6.62        14.75 o                         
   5  10   8        192.57        171.30        22.54 o                         
   6  10   8         29.66         22.40        15.06 o                         
   7  10   8         19.52         17.99        15.85 o                         
   8  10   8        260.12        323.10        41.13 o                         
  -5  11   8         79.14         76.21        17.33 o                         
  -4  11   8        140.85        176.36        27.94 o                         
  -3  11   8          1.22         -0.32        10.33 o                         
  -2  11   8         32.28         27.74        11.32 o                         
  -1  11   8         45.36         46.32        11.54 o                         
   0  11   8          9.79          2.62        10.19 o                         
   1  11   8         14.29          8.70        11.01 o                         
   2  11   8        312.12        381.01        28.98 o                         
   3  11   8         46.62         42.55        15.58 o                         
   4  11   8        219.40        296.83        30.51 o                         
   5  11   8        148.57        111.45        19.32 o                         
   6  11   8          0.18        -15.91        16.20 o                         
   7  11   8         75.33        113.05        28.97 o                         
  -4  12   8          5.24         -5.07        16.55 o                         
  -3  12   8         22.83         19.31        17.02 o                         
  -2  12   8          4.80          1.44        11.86 o                         
  -1  12   8         90.86         88.40        14.15 o                         
   0  12   8         44.38         43.91        13.46 o                         
   1  12   8         68.98         54.78        30.92 o                         
   2  12   8          1.91          5.20        16.72 o                         
   3  12   8          0.74         -6.00        16.83 o                         
   4  12   8        287.24        375.64        62.46 o                         
   5  12   8         69.56         35.33        19.85 o                         
  -1  13   8         16.73         -4.23        14.66 o                         
   0  13   8        116.13         65.60        19.59 o                         
   1  13   8         43.78         71.35        19.66 o                         
   2  13   8          3.03          5.93        18.29 o                         
   3  13   8         68.66         70.96        21.40 o                         
  -3 -11   9         58.06         58.89        19.74 o                         
  -2 -11   9         24.44          3.88        20.57 o                         
  -1 -11   9          0.02         -6.67        15.95 o                         
   0 -11   9         23.64         17.98        17.07 o                         
   1 -11   9         15.47         -9.83        14.96 o                         
   2 -11   9          5.54         -8.02        14.21 o                         
   3 -11   9          5.23        -23.28        24.84 o                         
  -5 -10   9         47.34         47.60        21.47 o                         
  -4 -10   9         18.65         40.48        19.40 o                         
  -3 -10   9        119.88        158.81        56.64 o                         
  -2 -10   9          6.99          2.63        16.95 o                         
  -1 -10   9         68.38         72.37        16.77 o                         
   0 -10   9          1.33          3.68        13.73 o                         
   1 -10   9         20.43          9.10        14.35 o                         
   2 -10   9          9.87          6.59        20.95 o                         
   3 -10   9         39.74         35.70        25.87 o                         
   4 -10   9         29.46          1.56        15.18 o                         
   5 -10   9          5.02        -11.75        15.28 o                         
  -6  -9   9        115.02         70.95        21.28 o                         
  -5  -9   9          0.33         15.65        17.62 o                         
  -4  -9   9        150.64        123.89        20.16 o                         
  -3  -9   9         71.71         84.41        18.56 o                         
  -2  -9   9         79.72         42.45        15.95 o                         
  -1  -9   9          3.77        -12.61        13.11 o                         
   0  -9   9         44.78         34.68        27.68 o                         
   1  -9   9         11.06         -8.69        12.12 o                         
   2  -9   9         25.86         32.77        12.87 o                         
   3  -9   9        401.21        437.94        21.33 o                         
   4  -9   9          0.03         -9.13        13.74 o                         
   5  -9   9        353.21        340.65        29.60 o                         
   6  -9   9         30.13         20.36        15.52 o                         
  -7  -8   9        133.63        147.41        47.72 o                         
  -6  -8   9         34.72         35.76        18.23 o                         
  -5  -8   9          0.33         -6.22        15.47 o                         
  -4  -8   9         21.76         24.17        27.55 o                         
  -3  -8   9        466.73        554.37        30.14 o                         
  -2  -8   9        207.50        251.19        23.35 o                         
  -1  -8   9        793.94        865.16        41.77 o                         
   0  -8   9          0.03        -12.94        12.94 o                         
   1  -8   9         42.22         11.16        11.38 o                         
   2  -8   9        153.11        123.64        13.29 o                         
   3  -8   9          4.94          4.06         8.33 o                         
   4  -8   9         79.04         52.04        13.85 o                         
   5  -8   9          5.05         -9.52        12.69 o                         
   6  -8   9        398.55        428.44        30.27 o                         
   7  -8   9          3.61         -3.13        14.73 o                         
  -8  -7   9         15.63          5.97        17.46 o                         
  -7  -7   9        152.38        182.37        25.97 o                         
  -6  -7   9         22.12         29.95        11.55 o                         
  -5  -7   9          0.53         -2.37        11.12 o                         
  -4  -7   9        273.32        305.28        38.65 o                         
  -3  -7   9        125.99        140.97        18.59 o                         
  -2  -7   9         31.54         22.05         9.65 o                         
  -1  -7   9         36.82         35.04        12.47 o                         
   0  -7   9        418.91        481.37        18.13 o                         
   1  -7   9        410.72        441.31        18.96 o                         
   2  -7   9        922.95        892.40        20.63 o                         
   3  -7   9        360.70        371.36        17.15 o                         
   4  -7   9        142.01        134.34        16.93 o                         
   5  -7   9        204.83        181.51        37.90 o                         
   6  -7   9         42.40          0.86        12.11 o                         
   7  -7   9          1.78        -12.48        12.48 o                         
   8  -7   9         55.14         76.70        16.35 o                         
  -8  -6   9          5.93          3.91        13.76 o                         
  -7  -6   9         83.93         68.88        13.52 o                         
  -6  -6   9         42.74         25.59        11.05 o                         
  -5  -6   9         90.37         72.28        17.53 o                         
  -4  -6   9          3.95          8.55         7.74 o                         
  -3  -6   9         12.67         14.44         8.47 o                         
  -2  -6   9          4.94          9.85         7.33 o                         
  -1  -6   9        298.99        320.48        15.51 o                         
   0  -6   9         67.98         78.36         8.51 o                         
   1  -6   9        197.81        184.17        10.47 o                         
   2  -6   9        382.64        413.68        13.52 o                         
   3  -6   9         11.27         -0.13         5.40 o                         
   4  -6   9        263.23        272.44        12.28 o                         
   5  -6   9        477.00        473.01        22.96 o                         
   6  -6   9         28.02         23.79         8.43 o                         
   7  -6   9         60.15         68.01        10.60 o                         
   8  -6   9         15.39         -6.76        14.58 o                         
   9  -6   9        123.73        104.71        20.28 o                         
  -9  -5   9          8.72         -2.14        17.31 o                         
  -8  -5   9        152.86        141.15        20.49 o                         
  -7  -5   9          0.01         -9.85        10.06 o                         
  -6  -5   9         12.35         10.01         9.41 o                         
  -5  -5   9         26.99         16.26         8.64 o                         
  -4  -5   9          0.93          0.64         7.31 o                         
  -3  -5   9        615.63        617.03        20.07 o                         
  -2  -5   9        151.50        145.63        12.98 o                         
  -1  -5   9       1562.32       1662.78        31.17 o                         
   0  -5   9        985.37       1027.28        23.05 o                         
   1  -5   9        854.65        891.79        17.71 o                         
   2  -5   9         47.16         27.07         5.49 o                         
   3  -5   9        282.53        252.56        14.97 o                         
   4  -5   9          0.11          4.96         4.96 o                         
   5  -5   9         69.00         68.44         8.62 o                         
   6  -5   9         26.72         23.35         9.41 o                         
   7  -5   9          9.37         -7.33         7.33 o                         
   8  -5   9        110.23        119.52        13.43 o                         
   9  -5   9         53.25         60.37        15.12 o                         
  -9  -4   9         53.81         27.42        17.35 o                         
  -8  -4   9         16.50        -13.69        13.69 o                         
  -7  -4   9         30.26         30.72        10.67 o                         
  -6  -4   9          7.01          4.40         8.36 o                         
  -5  -4   9        334.15        350.50        18.29 o                         
  -4  -4   9         36.52         29.23         7.61 o                         
  -3  -4   9         26.99         14.52         6.44 o                         
  -2  -4   9       2839.65       2730.35        43.62 o                         
  -1  -4   9        127.34        125.45        11.29 o                         
   0  -4   9       3691.58       3649.03        52.92 o                         
   1  -4   9        273.48        260.36        12.51 o                         
   2  -4   9       1628.07       1664.62        25.18 o                         
   3  -4   9        973.28       1019.91        20.37 o                         
   4  -4   9          0.22         -1.03         4.44 o                         
   5  -4   9         49.11         51.17         7.50 o                         
   6  -4   9         31.71         25.70         7.50 o                         
   7  -4   9        583.51        590.72        20.57 o                         
   8  -4   9         63.15         61.40         9.78 o                         
   9  -4   9         64.02         62.11        14.58 o                         
  10  -4   9         15.12         23.10        12.87 o                         
  -9  -3   9          0.03         11.14        15.07 o                         
  -8  -3   9          1.28         -6.57        12.42 o                         
  -7  -3   9         15.66         25.23         9.39 o                         
  -6  -3   9        258.61        286.38        17.29 o                         
  -5  -3   9        366.91        350.49        16.57 o                         
  -4  -3   9         20.02         20.69         6.52 o                         
  -3  -3   9       1369.31       1355.66        26.89 o                         
  -2  -3   9         74.03         90.67         8.82 o                         
  -1  -3   9       1300.82       1353.19        25.60 o                         
   0  -3   9        473.10        502.56        14.34 o                         
   1  -3   9       4801.82       4684.71        54.67 o                         
   2  -3   9        638.26        602.02        13.15 o                         
   3  -3   9        548.49        544.44        12.58 o                         
   4  -3   9        552.00        477.82        12.21 o                         
   5  -3   9         42.98         43.88         6.68 o                         
   6  -3   9         31.73         47.18         7.35 o                         
   7  -3   9         18.89          5.45         6.77 o                         
   8  -3   9         98.67        104.43        11.91 o                         
   9  -3   9        134.19        146.21        17.83 o                         
  10  -3   9        260.15        310.07        26.74 o                         
  -9  -2   9         45.89         41.41        27.03 o                         
  -8  -2   9          6.29         -2.72        11.52 o                         
  -7  -2   9          0.42         -7.67         7.67 o                         
  -6  -2   9         37.52         20.89         7.92 o                         
  -5  -2   9         18.52         14.07         6.76 o                         
  -4  -2   9        208.43        176.32        11.65 o                         
  -3  -2   9       1925.08       1901.66        32.57 o                         
  -2  -2   9       1443.22       1516.41        27.18 o                         
  -1  -2   9       1271.32       1272.69        23.63 o                         
   0  -2   9        114.16        132.55         8.48 o                         
   1  -2   9        467.60        451.45        10.59 o                         
   2  -2   9        115.63        138.93         6.95 o                         
   3  -2   9        360.09        383.98        10.08 o                         
   4  -2   9        492.22        530.11        12.15 o                         
   5  -2   9        227.62        218.02        11.38 o                         
   6  -2   9        151.47        151.14        18.49 o                         
   7  -2   9        614.58        622.92        18.99 o                         
   8  -2   9          0.07         -5.08        12.94 o                         
   9  -2   9         17.69         15.77        11.96 o                         
  10  -2   9         75.83         53.25        14.79 o                         
  11  -2   9          3.14        -13.36        21.99 o                         
 -10  -1   9         14.86         12.55        15.73 o                         
  -9  -1   9         30.67         35.57        28.33 o                         
  -8  -1   9          9.46         18.02        11.82 o                         
  -7  -1   9        193.08        192.74        23.02 o                         
  -6  -1   9        141.55        146.55        13.43 o                         
  -5  -1   9        196.30        201.07        16.93 o                         
  -4  -1   9        338.61        296.52        12.63 o                         
  -3  -1   9       1094.11       1143.43        22.80 o                         
  -2  -1   9          2.40          3.07         4.15 o                         
  -1  -1   9        472.59        511.21        13.53 o                         
   0  -1   9       2675.64       2729.24        39.57 o                         
   1  -1   9          3.13          3.16         3.03 o                         
   2  -1   9         21.14         26.24         3.53 o                         
   3  -1   9       1186.97       1209.50        18.47 o                         
   4  -1   9        554.00        482.75        11.22 o                         
   5  -1   9         56.47         60.77         6.94 o                         
   6  -1   9       1929.56       1867.44        32.70 o                         
   7  -1   9        530.97        505.68        18.66 o                         
   8  -1   9          1.89         -4.55         8.65 o                         
   9  -1   9         38.56         45.92        12.44 o                         
  10  -1   9          2.91          8.34        12.56 o                         
  11  -1   9         18.33         21.93        15.26 o                         
 -10   0   9          1.34         10.62        16.13 o                         
  -9   0   9          4.69         -0.39        12.62 o                         
  -8   0   9          5.39          9.25        14.36 o                         
  -7   0   9        734.22        769.55        30.62 o                         
  -6   0   9       1348.24       1369.90        46.69 o                         
  -5   0   9        192.13        236.56        12.77 o                         
  -4   0   9       1607.43       1572.75        38.60 o                         
  -3   0   9        191.18        213.23        10.26 o                         
  -2   0   9        182.62        161.99        13.88 o                         
  -1   0   9        488.67        521.45        13.13 o                         
   0   0   9        867.24        878.77        14.20 o                         
   1   0   9       3226.26       3049.86        43.51 o                         
   2   0   9       1587.15       1512.33        25.70 o                         
   3   0   9       5835.11       5527.23        61.67 o                         
   4   0   9        267.17        307.85        12.68 o                         
   5   0   9        710.21        642.30        15.69 o                         
   6   0   9         40.58         38.51         6.19 o                         
   7   0   9          0.67         -2.94         7.21 o                         
   8   0   9         62.97         69.19        11.87 o                         
   9   0   9        166.22        178.48        20.85 o                         
  10   0   9          8.57         23.80        22.51 o                         
  11   0   9         78.68         80.26        17.07 o                         
 -10   1   9         55.30         66.49        18.01 o                         
  -9   1   9         16.30         39.50        14.58 o                         
  -8   1   9         12.17         14.84        14.23 o                         
  -7   1   9        662.91        707.09        66.22 o                         
  -6   1   9          5.16         11.68         6.82 o                         
  -5   1   9        219.72        199.04        11.76 o                         
  -4   1   9        554.90        617.30        16.72 o                         
  -3   1   9       1167.11       1206.30        27.16 o                         
  -2   1   9         10.93         11.08         3.34 o                         
  -1   1   9        332.17        329.54         8.50 o                         
   0   1   9        856.18        893.45        14.06 o                         
   1   1   9       1229.13       1229.51        21.96 o                         
   2   1   9       8179.57       7975.32       100.64 o                         
   3   1   9        257.13        233.48         9.93 o                         
   4   1   9       3012.70       2970.87        41.06 o                         
   5   1   9        192.70        210.81        31.56 o                         
   6   1   9        269.52        237.13        23.02 o                         
   7   1   9        114.26         86.45        10.93 o                         
   8   1   9          6.91          7.13        16.04 o                         
   9   1   9         83.24         90.66        15.26 o                         
  10   1   9          6.92         25.31        12.69 o                         
  11   1   9          4.47         -4.36        16.17 o                         
 -10   2   9        116.60        137.46        20.58 o                         
  -9   2   9          1.11         -9.83        12.99 o                         
  -8   2   9        304.60        316.93        25.96 o                         
  -7   2   9         74.82         92.13        13.81 o                         
  -6   2   9         24.67         14.15         6.65 o                         
  -5   2   9         45.47         39.89         5.59 o                         
  -4   2   9        829.37        796.62        15.74 o                         
  -3   2   9         57.48         48.30         5.95 o                         
  -2   2   9          4.94          5.74         3.33 o                         
  -1   2   9        348.99        397.77        13.25 o                         
   0   2   9        345.57        297.60         7.38 o                         
   1   2   9       1942.98       1880.59        30.06 o                         
   2   2   9        276.53        280.68        10.38 o                         
   3   2   9        888.35        848.34        17.94 o                         
   4   2   9          0.30          4.36         4.61 o                         
   5   2   9       3218.96       3060.74        45.64 o                         
   6   2   9       1290.96       1297.28        33.38 o                         
   7   2   9        229.47        214.42        33.50 o                         
   8   2   9         67.90         80.78        12.52 o                         
   9   2   9         77.66        109.92        15.82 o                         
  10   2   9          0.84          5.41        11.69 o                         
  11   2   9         52.55         95.03        17.55 o                         
  -9   3   9         12.19         11.47        13.79 o                         
  -8   3   9        150.42        158.65        20.39 o                         
  -7   3   9        322.25        355.18        23.91 o                         
  -6   3   9          6.80          7.94         7.12 o                         
  -5   3   9         16.24         10.51         5.10 o                         
  -4   3   9         71.15         60.21         7.69 o                         
  -3   3   9        634.99        607.14        14.75 o                         
  -2   3   9        211.53        229.09        10.68 o                         
  -1   3   9        492.95        469.39        12.18 o                         
   0   3   9         11.27         11.26         2.92 o                         
   1   3   9       1243.02       1194.14        21.75 o                         
   2   3   9        246.37        235.64        10.06 o                         
   3   3   9        441.25        407.27        12.78 o                         
   4   3   9          6.98         13.42         5.80 o                         
   5   3   9        283.54        265.51        12.55 o                         
   6   3   9        159.47        152.73        11.04 o                         
   7   3   9         22.81         19.07         9.14 o                         
   8   3   9         37.06         28.48        20.57 o                         
   9   3   9        125.33        110.04        16.56 o                         
  10   3   9          0.36        -12.94        12.94 o                         
  11   3   9         22.11         31.11        17.20 o                         
  -9   4   9          1.20         -0.27        13.62 o                         
  -8   4   9        239.85        239.98        25.70 o                         
  -7   4   9          0.81          5.20        10.38 o                         
  -6   4   9         12.64         14.74         6.83 o                         
  -5   4   9        294.40        266.63        11.22 o                         
  -4   4   9        100.52        103.63         8.62 o                         
  -3   4   9        427.81        409.26        11.60 o                         
  -2   4   9          0.36         -1.38         3.71 o                         
  -1   4   9        236.54        230.33        11.28 o                         
   0   4   9         75.67         74.20        10.17 o                         
   1   4   9        923.75        823.58        25.66 o                         
   2   4   9       3819.02       3589.50        50.50 o                         
   3   4   9        521.20        538.47        15.94 o                         
   4   4   9       1540.61       1537.68        33.64 o                         
   5   4   9       1274.67       1254.74        25.47 o                         
   6   4   9         19.04         27.38         6.87 o                         
   7   4   9        138.35        136.03        16.94 o                         
   8   4   9        282.69        270.85        22.67 o                         
   9   4   9          1.01          2.83        11.42 o                         
  10   4   9         56.90         74.19        25.09 o                         
  11   4   9         92.05        112.63        33.23 o                         
  -9   5   9         33.34         21.24        15.26 o                         
  -8   5   9         31.57         26.03        12.61 o                         
  -7   5   9         45.41         39.27         9.11 o                         
  -6   5   9         32.23          9.03         7.21 o                         
  -5   5   9         12.90          9.12         5.41 o                         
  -4   5   9        886.73        823.63        17.33 o                         
  -3   5   9          5.18          8.04         4.65 o                         
  -2   5   9       3679.42       3614.52        44.85 o                         
  -1   5   9          7.29          5.32         3.93 o                         
   0   5   9       1943.02       1763.72        30.54 o                         
   1   5   9        992.40        852.44        19.33 o                         
   2   5   9        289.99        300.54         9.16 o                         
   3   5   9        447.52        465.37        14.56 o                         
   4   5   9          1.34          3.19         5.79 o                         
   5   5   9       1170.22       1178.73        25.36 o                         
   6   5   9         99.31         76.88        13.79 o                         
   7   5   9         42.66         60.62         9.12 o                         
   8   5   9          0.68          7.81        10.35 o                         
   9   5   9          0.09         -4.28        11.89 o                         
  10   5   9        159.86        181.08        22.16 o                         
  -9   6   9         25.58         -1.03        20.18 o                         
  -8   6   9         16.11        -15.26        19.40 o                         
  -7   6   9         12.04         24.92        12.16 o                         
  -6   6   9          1.33         -2.59         9.20 o                         
  -5   6   9        120.89         93.40        10.17 o                         
  -4   6   9        224.92        205.74        11.24 o                         
  -3   6   9       1271.17       1255.44        22.13 o                         
  -2   6   9        156.59        147.20         9.06 o                         
  -1   6   9       1043.71       1059.27        18.38 o                         
   0   6   9        446.53        421.96        11.29 o                         
   1   6   9        301.74        290.64         9.62 o                         
   2   6   9          3.73         -0.11         4.07 o                         
   3   6   9        183.15        189.26        11.54 o                         
   4   6   9        868.10        833.55        20.72 o                         
   5   6   9         25.38         20.56         7.13 o                         
   6   6   9        132.49        128.83        11.98 o                         
   7   6   9        289.95        295.32        17.67 o                         
   8   6   9        120.20        174.60        31.30 o                         
   9   6   9         95.84         79.80        29.49 o                         
  10   6   9         30.71         33.91        15.55 o                         
  -8   7   9         13.85         18.97        13.18 o                         
  -7   7   9          3.17          8.42        12.08 o                         
  -6   7   9        359.54        369.71        24.73 o                         
  -5   7   9          1.94         -9.78         9.78 o                         
  -4   7   9        336.20        351.06        16.28 o                         
  -3   7   9        245.33        253.76        13.91 o                         
  -2   7   9         15.41         11.81         6.38 o                         
  -1   7   9        176.85        177.62        12.03 o                         
   0   7   9        369.70        387.09        15.32 o                         
   1   7   9        109.24        110.72         9.55 o                         
   2   7   9         69.52         60.41         8.10 o                         
   3   7   9         65.79         93.48        37.76 o                         
   4   7   9          0.19         -8.13         8.13 o                         
   5   7   9         32.03         30.69         8.12 o                         
   6   7   9        146.45        159.40        14.58 o                         
   7   7   9        149.83        153.21        18.92 o                         
   8   7   9        270.40        315.52        27.32 o                         
   9   7   9         92.90        100.74        16.02 o                         
  10   7   9         60.74         54.49        56.79 o                         
  -7   8   9         34.58         39.78        14.92 o                         
  -6   8   9         77.44         61.96        14.72 o                         
  -5   8   9        145.67        187.56        24.06 o                         
  -4   8   9        438.58        441.41        24.36 o                         
  -3   8   9        114.77        120.41        11.75 o                         
  -2   8   9        106.86        113.06        11.87 o                         
  -1   8   9        458.49        450.04        21.70 o                         
   0   8   9        424.84        447.68        16.46 o                         
   1   8   9        235.70        232.53        13.59 o                         
   2   8   9          3.98         -4.20         8.73 o                         
   3   8   9         98.00         78.32        12.06 o                         
   4   8   9         56.32         54.35        12.48 o                         
   5   8   9        240.65        288.33        23.93 o                         
   6   8   9         66.44         93.98        19.79 o                         
   7   8   9         46.01         32.12        14.36 o                         
   8   8   9         30.06         34.92        24.32 o                         
  -7   9   9         97.77         88.77        17.65 o                         
  -6   9   9         37.17         13.42        14.73 o                         
  -5   9   9          2.06          0.53        16.17 o                         
  -4   9   9         85.24         82.60        11.84 o                         
  -3   9   9        341.93        403.71        19.28 o                         
  -2   9   9          5.76         24.59        13.29 o                         
  -1   9   9        695.77        660.08        21.22 o                         
   0   9   9        201.12        206.59        18.01 o                         
   1   9   9         10.94          5.52         8.75 o                         
   2   9   9         95.50        105.08        14.00 o                         
   3   9   9        258.15        336.13        23.94 o                         
   4   9   9        139.39        120.93        16.31 o                         
   5   9   9         71.51         94.20        15.84 o                         
   6   9   9        319.45        342.71        28.03 o                         
   7   9   9         19.10         25.32        27.68 o                         
   8   9   9         69.94         46.72        17.01 o                         
  -6  10   9         41.56         45.29        16.99 o                         
  -5  10   9          6.95         -6.49        13.40 o                         
  -4  10   9        199.45        209.40        25.53 o                         
  -3  10   9         62.34         69.22        11.69 o                         
  -2  10   9         41.77         44.99        10.17 o                         
  -1  10   9         41.03         45.46        10.09 o                         
   0  10   9        696.85        687.30        34.51 o                         
   1  10   9          1.93         23.03        12.40 o                         
   2  10   9        680.52        763.34        32.90 o                         
   3  10   9         27.72         18.66        14.07 o                         
   4  10   9          1.25         -1.21        14.04 o                         
   5  10   9        244.04        205.91        24.07 o                         
   6  10   9         14.95         10.00        15.90 o                         
   7  10   9         89.40         65.69        18.19 o                         
   8  10   9         15.14         13.71        18.81 o                         
  -5  11   9         60.93         40.42        16.57 o                         
  -4  11   9         11.33          3.30        15.00 o                         
  -3  11   9          1.52        -11.30        11.30 o                         
  -2  11   9         66.41         55.31        11.77 o                         
  -1  11   9         35.17         52.27        12.51 o                         
   0  11   9          0.87         10.97        13.74 o                         
   1  11   9        110.41         73.25        20.18 o                         
   2  11   9        297.65        350.77        39.71 o                         
   3  11   9         71.19         53.85        21.86 o                         
   4  11   9        150.20        156.39        21.47 o                         
   5  11   9         65.90         53.82        32.21 o                         
   6  11   9          1.90        -16.08        16.08 o                         
   7  11   9          7.05        -19.14        27.16 o                         
  -3  12   9          3.02          3.62        16.18 o                         
  -2  12   9         28.97         22.90        13.67 o                         
  -1  12   9         34.62         43.10        17.12 o                         
   0  12   9         32.23         38.93        31.17 o                         
   1  12   9         79.56         71.81        17.64 o                         
   2  12   9          1.46         -5.37        16.33 o                         
   3  12   9        116.94        134.88        22.91 o                         
   4  12   9         45.21         67.01        22.25 o                         
   5  12   9         50.25         35.10        19.67 o                         
  -1  13   9          1.20        -16.56        25.87 o                         
   0  13   9        169.02        130.72        22.32 o                         
   1  13   9         12.84         18.69        18.55 o                         
   2  13   9         98.48        127.49        22.47 o                         
  -1 -11  10          5.44         -8.64        16.39 o                         
   0 -11  10          9.67          2.03        16.35 o                         
   1 -11  10        117.34        107.96        39.83 o                         
   2 -11  10          0.14        -10.52        14.63 o                         
  -4 -10  10          4.20         24.48        18.37 o                         
  -3 -10  10          0.59        -16.88        16.88 o                         
  -2 -10  10          0.46         -4.23        16.02 o                         
  -1 -10  10        102.11        101.04        18.23 o                         
   0 -10  10          6.88        -13.77        13.77 o                         
   1 -10  10         77.58         67.66        16.60 o                         
   2 -10  10          5.22         -9.93        13.73 o                         
   3 -10  10         62.09         78.90        28.46 o                         
   4 -10  10          9.51        -21.99        21.99 o                         
   5 -10  10          1.76        -15.18        15.18 o                         
  -5  -9  10         28.55         27.50        18.41 o                         
  -4  -9  10         25.59         25.85        18.11 o                         
  -3  -9  10        302.11        348.44        33.63 o                         
  -2  -9  10          9.16         -1.18        20.83 o                         
  -1  -9  10         49.21         45.49        15.05 o                         
   0  -9  10         43.79         18.52        13.36 o                         
   1  -9  10          3.51         -8.02        12.74 o                         
   2  -9  10        107.40         68.16        36.87 o                         
   3  -9  10        145.69        150.66        20.30 o                         
   4  -9  10        223.31        195.22        32.73 o                         
   5  -9  10          0.17          6.36        20.70 o                         
   6  -9  10          1.57          4.42        15.04 o                         
  -6  -8  10         67.54         32.89        22.90 o                         
  -5  -8  10        103.20        106.34        19.78 o                         
  -4  -8  10         31.85         26.91        16.28 o                         
  -3  -8  10         31.32         34.29        15.70 o                         
  -2  -8  10          5.09         12.61        14.88 o                         
  -1  -8  10        135.10        135.89        16.65 o                         
   0  -8  10        114.53        115.36        15.62 o                         
   1  -8  10        303.91        396.98        57.29 o                         
   2  -8  10         32.41         29.84        19.79 o                         
   3  -8  10        256.23        243.47        17.72 o                         
   4  -8  10          0.20         -7.19        12.34 o                         
   5  -8  10         26.61         -7.66        15.00 o                         
   6  -8  10        233.47        296.46        28.59 o                         
   7  -8  10          3.91         -7.31        14.54 o                         
  -7  -7  10        164.30        140.53        31.90 o                         
  -6  -7  10          0.25          4.61        12.23 o                         
  -5  -7  10          2.24          0.83        11.99 o                         
  -4  -7  10          6.61          4.06        10.54 o                         
  -3  -7  10          1.99         -2.48         9.55 o                         
  -2  -7  10          7.76         17.23         8.48 o                         
  -1  -7  10         95.36         81.96        22.36 o                         
   0  -7  10        805.42        899.03        29.35 o                         
   1  -7  10          0.68         -1.99         7.23 o                         
   2  -7  10        553.66        602.37        22.36 o                         
   3  -7  10          3.29          3.89         7.06 o                         
   4  -7  10         11.58          1.59        19.01 o                         
   5  -7  10          1.14         -6.00        10.49 o                         
   6  -7  10          3.18         12.57        12.56 o                         
   7  -7  10         34.71         21.68        13.95 o                         
   8  -7  10          0.20         13.71        23.02 o                         
  -8  -6  10          0.25         -7.11        13.86 o                         
  -7  -6  10         26.99         19.14        12.70 o                         
  -6  -6  10         11.33          3.06        11.04 o                         
  -5  -6  10          2.39          0.51        13.17 o                         
  -4  -6  10         74.23         65.53        11.68 o                         
  -3  -6  10        243.70        278.24        18.63 o                         
  -2  -6  10         21.90         13.13         7.87 o                         
  -1  -6  10        418.66        467.38        18.19 o                         
   0  -6  10         59.23         45.94         8.14 o                         
   1  -6  10         19.75         11.02         6.85 o                         
   2  -6  10        257.17        250.96        15.27 o                         
   3  -6  10        531.32        587.75        16.49 o                         
   4  -6  10         42.71         50.40         7.35 o                         
   5  -6  10         10.88          7.20         7.66 o                         
   6  -6  10         23.27         15.34         8.50 o                         
   7  -6  10         73.82         60.93        10.66 o                         
   8  -6  10        107.38         91.05        16.36 o                         
   9  -6  10        112.92         32.08        26.39 o                         
  -8  -5  10          2.30         -7.57        18.11 o                         
  -7  -5  10          3.23         -1.91        11.22 o                         
  -6  -5  10         74.92         69.10        20.73 o                         
  -5  -5  10         18.80          7.21         8.93 o                         
  -4  -5  10        514.50        532.70        21.38 o                         
  -3  -5  10          1.10          1.78         7.83 o                         
  -2  -5  10        688.46        674.81        24.22 o                         
  -1  -5  10          2.30          2.77         6.42 o                         
   0  -5  10        219.66        228.52        13.64 o                         
   1  -5  10        117.29         96.84        10.01 o                         
   2  -5  10          0.77          0.85         7.47 o                         
   3  -5  10         50.70         62.52         6.85 o                         
   4  -5  10        182.96        158.41        10.82 o                         
   5  -5  10        503.23        512.31        19.01 o                         
   6  -5  10          0.02         -5.69         7.23 o                         
   7  -5  10          0.76         -2.27         8.19 o                         
   8  -5  10          4.21         -5.15        17.98 o                         
   9  -5  10          0.58          8.50        17.85 o                         
  -9  -4  10         12.25          7.24        26.78 o                         
  -8  -4  10         77.98         84.17        26.13 o                         
  -7  -4  10         78.00         53.00        19.69 o                         
  -6  -4  10          0.15          5.30         9.16 o                         
  -5  -4  10        401.66        417.55        20.15 o                         
  -4  -4  10         16.92         20.40         7.99 o                         
  -3  -4  10        292.82        272.93        15.11 o                         
  -2  -4  10         57.91         56.92         8.06 o                         
  -1  -4  10       1899.69       1936.68        34.36 o                         
   0  -4  10          0.67          2.15         6.42 o                         
   1  -4  10        141.56        154.89         9.50 o                         
   2  -4  10         13.33          3.40         4.94 o                         
   3  -4  10        702.93        729.97        16.35 o                         
   4  -4  10        270.39        274.93        14.34 o                         
   5  -4  10         43.50         46.68         7.82 o                         
   6  -4  10         32.96         30.92         8.18 o                         
   7  -4  10         64.11         66.82        10.37 o                         
   8  -4  10        173.86        165.87        20.02 o                         
   9  -4  10         51.74         27.50        13.24 o                         
  10  -4  10         15.68         23.47        27.55 o                         
  -9  -3  10          0.20         -8.47        17.59 o                         
  -8  -3  10         37.26         35.90        18.89 o                         
  -7  -3  10         36.98         44.52        10.47 o                         
  -6  -3  10        123.78        104.88        11.61 o                         
  -5  -3  10        310.68        357.98        17.66 o                         
  -4  -3  10        493.14        530.04        18.54 o                         
  -3  -3  10         17.78          7.65         6.16 o                         
  -2  -3  10        680.39        674.12        18.48 o                         
  -1  -3  10        200.65        199.50        11.78 o                         
   0  -3  10        111.96        102.89         9.68 o                         
   1  -3  10       1933.25       1982.07        27.91 o                         
   2  -3  10          4.79          1.58         4.17 o                         
   3  -3  10       1240.06       1231.42        20.65 o                         
   4  -3  10         28.02         19.77         4.87 o                         
   5  -3  10        623.43        559.67        17.20 o                         
   6  -3  10         82.79         97.27         9.89 o                         
   7  -3  10        421.29        486.09        25.14 o                         
   8  -3  10        282.48        289.29        42.30 o                         
   9  -3  10         41.40         33.94        17.46 o                         
  10  -3  10         95.85         78.74        21.60 o                         
  -9  -2  10         15.99          0.27        19.01 o                         
  -8  -2  10          0.25         -4.81        23.67 o                         
  -7  -2  10         11.98         11.89         9.00 o                         
  -6  -2  10         40.20         43.62         9.43 o                         
  -5  -2  10        639.83        685.04        20.77 o                         
  -4  -2  10          9.46          5.91         6.07 o                         
  -3  -2  10        297.01        304.53        13.59 o                         
  -2  -2  10         51.15         54.11        10.32 o                         
  -1  -2  10       1194.31       1141.24        22.67 o                         
   0  -2  10         18.33         21.02         4.98 o                         
   1  -2  10         64.42         47.22         4.81 o                         
   2  -2  10        350.15        344.06         9.89 o                         
   3  -2  10        243.03        235.92         8.92 o                         
   4  -2  10       2058.62       1978.31        27.99 o                         
   5  -2  10        146.24        109.33        10.10 o                         
   6  -2  10        164.98        185.99        17.01 o                         
   7  -2  10         70.42         50.14        10.97 o                         
   8  -2  10          5.03          5.95        10.64 o                         
   9  -2  10          0.38         -5.34        14.75 o                         
  10  -2  10         46.06         39.66        15.22 o                         
  -9  -1  10         67.38         56.81        17.17 o                         
  -8  -1  10         80.94         64.46        15.72 o                         
  -7  -1  10         17.54         14.71        11.61 o                         
  -6  -1  10        812.58        829.43        44.41 o                         
  -5  -1  10          7.58          5.09         6.39 o                         
  -4  -1  10        257.20        205.04        12.32 o                         
  -3  -1  10        459.45        422.11        14.43 o                         
  -2  -1  10        128.99        110.15         9.09 o                         
  -1  -1  10       1046.43       1048.49        27.46 o                         
   0  -1  10        529.33        565.35        11.90 o                         
   1  -1  10        404.43        409.02        12.84 o                         
   2  -1  10       1274.09       1184.99        22.91 o                         
   3  -1  10        518.53        546.62        15.26 o                         
   4  -1  10        232.43        210.27         8.51 o                         
   5  -1  10        518.09        470.92        19.75 o                         
   6  -1  10        188.39        203.29        16.63 o                         
   7  -1  10          0.09         -1.35         8.43 o                         
   8  -1  10         15.73         20.25        10.38 o                         
   9  -1  10          2.98         -0.72        10.96 o                         
  10  -1  10          6.12         12.11        26.52 o                         
  11  -1  10         25.56         15.27        14.60 o                         
  -9   0  10        181.78        255.24        30.08 o                         
  -8   0  10         19.23          6.11        15.91 o                         
  -7   0  10        350.28        417.18        26.14 o                         
  -6   0  10        188.88        183.06        14.50 o                         
  -5   0  10         81.00        110.94        21.47 o                         
  -4   0  10         66.33         70.39        14.88 o                         
  -3   0  10         66.97         62.65         7.42 o                         
  -2   0  10          2.06         -2.23         4.41 o                         
  -1   0  10        705.70        740.20        16.40 o                         
   0   0  10       2452.30       2495.44        31.48 o                         
   1   0  10        150.29        133.46         8.99 o                         
   2   0  10       1877.53       1848.81        50.86 o                         
   3   0  10        814.13        773.09        17.89 o                         
   4   0  10         10.46         -0.42         5.28 o                         
   5   0  10          2.49          4.01         5.02 o                         
   6   0  10         18.55         17.06         7.68 o                         
   7   0  10        281.58        262.01        24.71 o                         
   8   0  10         44.41         17.07        10.06 o                         
   9   0  10         80.98         89.39        15.46 o                         
  10   0  10          7.51         -7.20        12.16 o                         
  11   0  10         31.63         36.74        14.81 o                         
  -9   1  10         19.45          3.89        22.38 o                         
  -8   1  10         12.66          9.79        12.42 o                         
  -7   1  10         45.69         47.72        12.97 o                         
  -6   1  10        135.42        158.54        14.10 o                         
  -5   1  10         12.83         18.19         6.31 o                         
  -4   1  10        129.01        150.36        11.00 o                         
  -3   1  10         75.06         71.83        11.61 o                         
  -2   1  10       1319.30       1294.64        19.97 o                         
  -1   1  10        263.15        256.83         9.45 o                         
   0   1  10        214.65        185.26         6.56 o                         
   1   1  10       2118.44       2193.74        43.37 o                         
   2   1  10        988.48       1012.15        20.47 o                         
   3   1  10        579.64        567.93        15.22 o                         
   4   1  10        711.36        720.95        20.91 o                         
   5   1  10        105.54        104.77        13.72 o                         
   6   1  10        585.09        635.03        40.47 o                         
   7   1  10        908.96        850.21        42.17 o                         
   8   1  10          1.97         -8.55         8.55 o                         
   9   1  10         27.65         50.20        14.36 o                         
  10   1  10         30.20         30.05        14.88 o                         
  11   1  10         40.37         44.76        15.00 o                         
  -9   2  10         27.28         34.99        15.08 o                         
  -8   2  10         10.36         -0.76        21.08 o                         
  -7   2  10        181.36        193.00        22.41 o                         
  -6   2  10         29.51         23.42         7.26 o                         
  -5   2  10        185.83        153.10        11.83 o                         
  -4   2  10         70.25         87.05         7.19 o                         
  -3   2  10         27.40         14.75         4.26 o                         
  -2   2  10        517.01        528.26        11.94 o                         
  -1   2  10        752.73        702.68        18.30 o                         
   0   2  10        368.96        405.69        12.45 o                         
   1   2  10          9.25          0.54         4.22 o                         
   2   2  10         31.37         31.08         6.90 o                         
   3   2  10       1874.90       1831.80        30.52 o                         
   4   2  10         19.14         10.33         5.24 o                         
   5   2  10        881.66        904.11        20.62 o                         
   6   2  10        197.08        224.88        13.15 o                         
   7   2  10          6.79          0.42         8.41 o                         
   8   2  10         17.04         16.53        10.24 o                         
   9   2  10        164.27        161.46        21.97 o                         
  10   2  10          1.33         10.78        12.35 o                         
  11   2  10         35.75         15.56        14.07 o                         
  -9   3  10          0.39         -9.63        16.17 o                         
  -8   3  10         37.34         28.89        12.97 o                         
  -7   3  10        147.96        189.26        21.76 o                         
  -6   3  10        276.08        310.82        21.31 o                         
  -5   3  10          8.32          4.78         5.15 o                         
  -4   3  10         41.98         34.47         5.62 o                         
  -3   3  10        309.64        323.63        10.89 o                         
  -2   3  10         49.24         44.68         5.21 o                         
  -1   3  10       1380.08       1320.83        45.18 o                         
   0   3  10        895.54        852.01        14.34 o                         
   1   3  10         16.45         18.68         8.71 o                         
   2   3  10       1664.20       1644.66        28.11 o                         
   3   3  10       1817.18       1760.58        30.02 o                         
   4   3  10         49.75         50.19         6.69 o                         
   5   3  10         55.08         61.24         7.79 o                         
   6   3  10         16.28         19.68         6.68 o                         
   7   3  10         19.76          9.08         8.86 o                         
   8   3  10        337.22        364.04        23.32 o                         
   9   3  10        115.47        137.16        37.89 o                         
  10   3  10          4.98          8.19        12.42 o                         
  11   3  10         34.19         34.97        14.73 o                         
  -9   4  10         13.23          0.39        14.09 o                         
  -8   4  10         21.54          3.95        12.71 o                         
  -7   4  10         10.93          7.57        11.51 o                         
  -6   4  10        105.58        132.23        28.40 o                         
  -5   4  10          7.55          7.53         5.59 o                         
  -4   4  10        941.54        874.56        18.26 o                         
  -3   4  10        170.05        165.69         9.66 o                         
  -2   4  10        120.37        110.66         8.26 o                         
  -1   4  10        149.60        122.07         8.96 o                         
   0   4  10        148.74        145.30        16.90 o                         
   1   4  10       2323.83       2257.98        35.48 o                         
   2   4  10         53.54         45.83         6.20 o                         
   3   4  10         74.78         69.21         7.51 o                         
   4   4  10        608.04        577.60        17.05 o                         
   5   4  10         33.52         35.53         8.52 o                         
   6   4  10         41.18         24.37         8.10 o                         
   7   4  10         55.78         38.29        16.04 o                         
   8   4  10        242.60        297.33        38.68 o                         
   9   4  10         20.97         12.85        12.59 o                         
  10   4  10        116.26        124.44        57.29 o                         
  -9   5  10          0.81          5.51        14.60 o                         
  -8   5  10          2.78          2.54        12.89 o                         
  -7   5  10         20.94         17.53        11.64 o                         
  -6   5  10         17.00          3.94         7.51 o                         
  -5   5  10        500.52        558.46        33.98 o                         
  -4   5  10         11.65         10.82         5.56 o                         
  -3   5  10        715.01        738.84        16.68 o                         
  -2   5  10       1125.28       1076.52        36.93 o                         
  -1   5  10        131.59        113.58         8.36 o                         
   0   5  10         50.18         42.58         4.87 o                         
   1   5  10         92.99         84.10         8.44 o                         
   2   5  10        278.01        276.85        12.01 o                         
   3   5  10         44.50         35.38         6.45 o                         
   4   5  10        912.08        989.54        22.78 o                         
   5   5  10         81.12        103.13        10.31 o                         
   6   5  10        196.32        225.76        15.19 o                         
   7   5  10        147.82        157.91        18.50 o                         
   8   5  10         24.37          4.53        13.58 o                         
   9   5  10        103.74        127.91        17.17 o                         
  10   5  10          9.69         -5.35        13.35 o                         
  -8   6  10         80.30         65.71        23.28 o                         
  -7   6  10          5.96         -4.71        11.90 o                         
  -6   6  10         27.74         26.89        11.69 o                         
  -5   6  10         61.38         63.88        10.60 o                         
  -4   6  10         84.27         82.29         8.09 o                         
  -3   6  10        442.74        474.20        14.37 o                         
  -2   6  10        282.97        293.12        16.42 o                         
  -1   6  10         20.93         12.89         6.68 o                         
   0   6  10          1.43          1.77         4.15 o                         
   1   6  10        481.90        528.10        15.61 o                         
   2   6  10        198.89        196.48        11.46 o                         
   3   6  10          0.61         -1.27         5.84 o                         
   4   6  10         55.47         56.96         7.87 o                         
   5   6  10        105.74         94.41         9.80 o                         
   6   6  10        548.91        537.41        20.05 o                         
   7   6  10        228.08        266.76        29.01 o                         
   8   6  10        252.53        325.42        34.92 o                         
   9   6  10         12.96         12.38        25.09 o                         
  10   6  10         20.83         15.42        15.13 o                         
  -8   7  10         10.98        -20.44        20.44 o                         
  -7   7  10         18.79         11.24        12.90 o                         
  -6   7  10        327.12        414.31        41.38 o                         
  -5   7  10         34.16         23.87        17.20 o                         
  -4   7  10         82.83         74.25         9.72 o                         
  -3   7  10        105.78        128.11        12.97 o                         
  -2   7  10        210.96        213.16        13.53 o                         
  -1   7  10        288.59        270.32        13.63 o                         
   0   7  10        499.43        486.27        19.32 o                         
   1   7  10          8.11         11.39         7.84 o                         
   2   7  10         56.18         36.20        14.10 o                         
   3   7  10          0.38          2.67         8.50 o                         
   4   7  10         60.02         74.50         9.49 o                         
   5   7  10         35.80         24.30         8.19 o                         
   6   7  10         40.62         16.90         8.78 o                         
   7   7  10        450.42        481.73        21.76 o                         
   8   7  10          2.10         15.49        13.42 o                         
   9   7  10         38.84         34.38        13.97 o                         
  -7   8  10         28.13         18.95        16.30 o                         
  -6   8  10        107.17        115.52        16.93 o                         
  -5   8  10         97.56        105.90        15.46 o                         
  -4   8  10          2.33         -2.57         8.36 o                         
  -3   8  10        423.49        440.81        18.55 o                         
  -2   8  10        395.95        415.20        17.93 o                         
  -1   8  10         83.08         68.51         9.07 o                         
   0   8  10         72.03         70.97        11.64 o                         
   1   8  10          7.40         12.51         9.23 o                         
   2   8  10         23.75         14.99         9.54 o                         
   3   8  10        129.92        179.54        24.19 o                         
   4   8  10        763.10        788.64        30.87 o                         
   5   8  10         53.01         37.29        13.61 o                         
   6   8  10         62.47         44.70        14.01 o                         
   7   8  10         22.64          3.65        13.20 o                         
   8   8  10          1.08        -20.18        21.47 o                         
  -6   9  10         29.77         43.25        15.21 o                         
  -5   9  10         52.92         40.02        14.54 o                         
  -4   9  10        222.28        223.88        19.26 o                         
  -3   9  10          0.48          6.13         8.93 o                         
  -2   9  10         74.54         80.66        10.44 o                         
  -1   9  10        114.71         85.86        11.12 o                         
   0   9  10        154.43        137.78        30.90 o                         
   1   9  10          8.26         26.17        11.49 o                         
   2   9  10          0.64          1.19        16.82 o                         
   3   9  10        597.29        643.81        29.92 o                         
   4   9  10          8.06         23.87        13.49 o                         
   5   9  10        173.39        194.31        22.28 o                         
   6   9  10         61.81         52.22        16.22 o                         
   7   9  10          0.75         -4.66        21.60 o                         
   8   9  10         17.52         -1.70        16.49 o                         
  -6  10  10         12.61         10.91        15.50 o                         
  -5  10  10          0.45          6.91        14.58 o                         
  -4  10  10          0.02        -13.32        13.32 o                         
  -3  10  10          6.82          2.01         9.98 o                         
  -2  10  10         18.12         13.05        10.18 o                         
  -1  10  10        163.32        131.17        18.40 o                         
   0  10  10        417.12        398.49        57.29 o                         
   1  10  10          4.59          4.24        12.40 o                         
   2  10  10        200.29        200.94        44.11 o                         
   3  10  10          0.66        -12.99        12.99 o                         
   4  10  10         87.56         83.71        36.87 o                         
   5  10  10         14.74         -3.22        15.48 o                         
   6  10  10         79.21         76.98        22.90 o                         
   7  10  10          6.42          2.47        16.97 o                         
  -4  11  10         16.78          9.02        14.44 o                         
  -3  11  10          1.09         11.39        12.68 o                         
  -2  11  10         18.20         12.89        25.74 o                         
  -1  11  10        129.11        106.74        21.99 o                         
   0  11  10          1.26          8.52        14.34 o                         
   1  11  10        170.52        169.20        21.81 o                         
   2  11  10        128.18        107.85        18.49 o                         
   3  11  10        134.13        142.18        19.98 o                         
   4  11  10          0.11          6.13        16.22 o                         
   5  11  10          0.77         -9.78        16.35 o                         
   6  11  10          1.83         -4.29        17.72 o                         
  -3  12  10          4.65        -21.99        21.99 o                         
  -2  12  10        100.60         86.44        25.61 o                         
  -1  12  10          0.41        -11.23        15.39 o                         
   0  12  10         49.62         40.80        17.33 o                         
   1  12  10          0.46          4.00        15.91 o                         
   2  12  10        102.04        111.30        20.00 o                         
   3  12  10          4.90          3.65        18.17 o                         
   4  12  10          5.38         10.88        19.48 o                         
   5  12  10         12.02         -0.88        18.64 o                         
   1  13  10         63.19         75.02        30.01 o                         
  -3 -10  11         14.01          1.66        17.38 o                         
  -2 -10  11         14.60         13.62        17.60 o                         
  -1 -10  11         27.84         28.60        16.50 o                         
   0 -10  11         10.07         15.86        15.53 o                         
   1 -10  11         80.75         98.20        27.29 o                         
   2 -10  11         71.02         66.57        17.03 o                         
   3 -10  11          2.00        -21.21        21.21 o                         
   4 -10  11          3.93        -11.64        23.28 o                         
  -5  -9  11          8.58         -7.65        27.03 o                         
  -4  -9  11          7.12         35.92        19.37 o                         
  -3  -9  11        113.98        153.16        62.21 o                         
  -2  -9  11          6.03        -13.77        15.43 o                         
  -1  -9  11          2.32        -21.40        32.08 o                         
   0  -9  11          5.32        -15.28        20.18 o                         
   1  -9  11        242.57        297.74        27.22 o                         
   2  -9  11         22.67          4.23        13.18 o                         
   3  -9  11         49.57         46.63        16.33 o                         
   4  -9  11         28.58         10.35        23.02 o                         
   5  -9  11         29.28          4.67        21.34 o                         
  -6  -8  11         25.47         26.75        19.77 o                         
  -5  -8  11         33.82         27.73        18.63 o                         
  -4  -8  11         14.84         13.88        16.09 o                         
  -3  -8  11         12.11         31.94        16.45 o                         
  -2  -8  11        502.21        638.23        40.09 o                         
  -1  -8  11          8.06         13.12        13.53 o                         
   0  -8  11        676.63        738.46        31.82 o                         
   1  -8  11         14.71         28.77        13.40 o
[truncated: 205,660 more chars]
